# Supplementary material for: Computational repurposing of therapeutic small molecules from cancer to pulmonary hypertension
Source: Sci Adv. 2021 Oct 20;7(43):eabh3794. doi: 10.1126/sciadv.abh3794 (PMC8528428; doi:10.1126/sciadv.abh3794)
Supplement: Supplementary file 2 — Tables S1 to S4, S6 and S7 [file sciadv.abh3794_tables_s1_to_s4_s6_and_s7.zip]

Archive with 6 entries (6 files):
- sciadv.abh3794_table_s1.xlsx
- sciadv.abh3794_table_s2.xlsx
- sciadv.abh3794_table_s3.xlsx
- sciadv.abh3794_table_s4.xlsx
- sciadv.abh3794_table_s6.xlsx
- sciadv.abh3794_table_s7.xlsx
