# Supplementary material for: Computational repurposing of therapeutic small molecules from cancer to pulmonary hypertension
Source: Sci Adv. 2021 Oct 20;7(43):eabh3794. doi: 10.1126/sciadv.abh3794 (PMC8528428; doi:10.1126/sciadv.abh3794)
Supplement: Supplementary file 2 — Tables S1 to S4, S6 and S7 [file sciadv.abh3794_tables_s1_to_s4_s6_and_s7.zip › sciadv.abh3794_table_s1.xlsx]

## Sheet: Table S1
Cluster	mean(-log10(p))	freq_drug	freq_mediator	rank.pval	rank.freq_drug	rank.freq_mediator	rank.sum	rank.overall	Genes in cluster
Cluster1									AAMP, CCDC8, ACO1, ACTB, MDM2, S100A7, YAP1, ALOX5, MKL1, ZC3H12A, ANK3, UBD, APP, ARG1, ARG2, ANKRD13A, DDX3Y, ATP2B1, SUMO2, ILVBL, FBXW11, NTRK1, PAPSS2, NOMO1, GUCY1A3, GUCY1B3, PARK2, WBP1, CDKN2D, DPF2, HK2, STK17B, UBC, SERPINB8, HSD17B4, VCAM1, TNC, CLIC4, FSD1, XPO1, PREP, CTGF, VHL, CALML5, ISYNA1, ZSCAN32, FBXO6, MFN2, ARIH2, LAMB2, RGS3, NAMPT, PBRM1, EGFR, ZNF197, PRMT3, CDK2, FLOT1,…
Cluster2									GLS, MEOX2, CEBPB, CCL2, CCL3, CCL5, MMP1, MMP3, CX3CL1, CREB3, SGTA, CXCR6, AZGP1, GATA3, STAT1, STAT3, STAT4, NFATC2, KLF5, NFKB1, NFKB2, NOS2, ENTPD1, TLR4, CCRL2, SERPINE1, CD44, TNF, RELA, HGF, HMOX1, PLA2G4A, CCR1, ICAM1, TBX21, POLR2F, NOX4, ATF2, CRP, NCOR1, CCL19, SRGN, VCAN, RBPJ, IL1A, IL1B, IL1R1, IL-6, CX3CR1, IL13, CXCL10, VIP, UBQLN4, IRF4, CD82, HSD17B8, FOS, JUN, SMAD4, CTNNB1
Cluster3									ABAT, AP2A1, AP1B1, FDPS, BCAR3, AKR1B1, MPG, ACLY, SEC31A, RHOA, RHOB, IGF1R, FOXI2, ATIC, SOD2, NUP62, SNX3, GLO1, TAGLN, NME2, DSTN, ARHGEF12, CAT, CBS, PEBP1, NME1-NME2, CFL1, CFL2, SLC25A32, HPRT1, HSPE1, CST4, CTH, PTMA, JAK1, WDR1, SLC25A41, WDYHV1, DUT, HSD17B14, LIMK1, NUTF2, RPE, ENO2
Cluster4									MAX, YWHAB, AKT1, CAMKK1, TRIM23, ATF6, MT2A, CNDP2, GP1BA, MAP3K2, MYC, SRD5A1, PDE10A, NFU1, PRKACA, SFN, NEDD4L, TH, TPH1, PDE3A, PDK2, CYTH2, SH3BP4, UBE3A, HSPA5, HSPB1, XBP1, CPS1, YWHAZ, MAP2K5, PSMA1, TFIP11, PTPN3, KCNK3, EPM2A
Cluster5									MAP4, MAPK12, RACK1, AGTR1, ALB, APOE, SLAMF1, HSD17B6, ATP12A, ATP2B2, ATP2B3, ATP2B4, SNTA1, SNTB1, ERBIN, NOS1, NOS3, CAV1, GUCY1A2, SCN5A, PTGIS, PTGS2, LRP8, KCNA5, HTR2B, DLG1, DLG2, DLG3, DLG4, LRP2, PATJ
Cluster6	1.64403	8	23	29	35	1	65	27	MMP2, MMP9, CXCL12, FN1, SP3, CAND1, C3, TAC1, LOXL3, CALR, TGFBI, THBS1, TIMP1, PDGFA, PDGFB, PDGFRA, PDGFRB, COL1A1, COL1A2, COL4A1, COL4A2, VWF, COL3A1, LOX, ITGAV, LRP1, ERAL1, VEGFA, KDR, ELN, EPAS1
Cluster7									ADA, SOCS7, ANGPT4, FOXO1, ANGPT1, ANGPT2, NCKIPSD, AR, MST1, FYN, SRC, GATA2, STAT5A, SPHK1, SKAP2, TEK, ANGPTL1, PRDM14, GRB2, CCR7, LYN, SNX17, E2F4, RGS16, EFNA1, EGF, TRPV4
Cluster8									RPL29, ESR2, ACTA2, ACTG2, PLA2G4B, DYSF, TRIM59, SEMA3F, FYTTD1, ESR1, SHBG, SNRNP70, JMJD7-PLA2G4B, SLC37A1, CASP8, PSTPIP1, SNAPIN, IL13RA2, DES, PRL
Cluster9									SNTB2, TNFSF10, APOBEC3C, NFS1, TP53, HDAC1, KLF4, PHF1, SENP1, HSD17B13, VIPR2, LLGL2, CTBP1, HDAC4, HDAC5, TSPAN10, ELAVL1
Cluster10	1.32975	1	4	43	42	37	122	42	GDF5, NCOA3, SMAD6, GDF2, BMP2, BMP4, BMP6, BMP7, BMPR1A, BMPR1B, BMPR2, BMP10, NOG, MIR27A, GREM1, EGR1, SMAD1, SMAD5
Cluster11	1.63565	17	11	30	14	2	46	12	KLHL1, ESRRB, CNDP1, CDC37, HLA-DRB1, HLA-DRB5, LOXL4, HSPA8, SMYD3, HSP90AA1, PPID, PRKG2, HSP90AB1, PKM
Cluster12	1.73413	28	11	21	4	2	27	3	MAPK9, SLC6A4, TNFSF11, NEFH, NFATC3, MAPK14, MAPK1, MAPK8, DUSP1, DUSP7, EEF1A1, GAN, EIF2AK4
Cluster13	1.54412	14	10	36	22	6	64	26	EWSR1, AGT, HSD17B7, TIMM21, TERT, ZNF589, HNF4A, HSD17B2, HSD17B1, POLB, XDH, PRG2, RMND5B, ACE
Cluster14	1.62292	14	10	32	22	6	60	22	RYR2, B2M, SRI, CACNA1C, CALM1, CALM2, CALM3, PDE1A, CRHR1, PRKAR2A, PRKAR2B, ACE2, VIPR1
Cluster15	1.72118	36	11	24	2	2	28	4	ABCC4, LGALS9C, PDZK1, CD47, CFTR, SLC9A3R2, LPAR1, SLC9A3R1, LGALS3, CSPG4, DAG1, ANO1, LGALS8
Cluster16	2.12607	59	6	5	1	25	31	6	CBL, HSD17B3, MIRLET7B, MIRLET7C, MIRLET7D, MIRLET7E, PCDH20, PRKAA2, CCND1, RYK, WNT1, CDK6, MIR21, SMAD2
Cluster17	1.76941	15	7	18	18	17	53	14	A2M, MAOA, APOD, ATP5A1, CYP19A1, CAPN6, EZR, CPB2, ATP6V1B2, SELP, PTX3
Cluster18	1.33962	2	5	42	41	30	113	40	SPRY2, TMEM17, NT5C3A, GORAB, TMEM216, EPB41L3, DYNLT1, EBAG9, NAF1, HMOX2, ZRANB2, EVC2, DVL1, DVL2, DVL3, VANGL1
Cluster19	1.48639	5	9	39	38	10	87	35	ERG, ACPP, NDRG1, SIAH2, SLC9A1, NEDD4, ROCK1, RGS2, ROCK2, CRMP1, EIF3E, PMEPA1
Cluster20	1.7043	8	7	27	35	17	79	34	CDKN2A, RGS19, MAP2K4, SH3GL2, GCH1, NOL3, MAPK10, PACSIN2, PACSIN3, CSNK2A1
Cluster21	1.42228	10	11	41	33	2	76	32	FHL1, CBX4, MIR424, CCNE1, CDC25A, CDKN1B, MIR503, PIM1, CCND3, ID1, MAP2K1, FOXO3, SMURF1
Cluster22									CD209, SP1, HAS2, HTR1A, HTR1B, HTR1D, S1PR1
Cluster23	1.67548	17	10	28	14	6	48	13	LGALS1, HLA-B, HSD17B10, ATP1B1, PDHA1, PDK3, USP4, PDK1, PTBP1, DLD
Cluster24	1.90979	14	6	10	22	25	57	16	HEXIM1, UBE2O, MIR328, HIF1A, NPPB, LYST, CSNK2B, LEP, LEPR
Cluster25	1.83131	18	7	13	11	17	41	9	CD226, CA8, GHRL, LNX1, TBXA2R, PRKCA, PTGIR, CLDN4
Cluster26	1.83915	20	9	12	8	10	30	5	CD4, CD74, HLA-DPA1, HLA-DPB1, HLA-DQB1, CTSD, INS, RTN4, RFX1, RFXAP
Cluster27	1.73196	23	5	22	7	30	59	21	ACVRL1, TGFB1, TGFBR1, TGFBR2, TGFBR3, ENG, SMAD7
Cluster28	1.72747	27	8	23	5	14	42	10	F2RL1, SRF, BCL2, CAPN1, CAPN2, CAPNS1, CASP9, XIAP
Cluster29	1.71464	15	8	25	18	14	57	16	FOXF1, PCBP4, GLI1, GLI3, PDGFRL, PFKM, CAV3, PRMT1, QKI, PCBP1
Cluster30	1.57367	16	6	35	17	25	77	33	MME, APBB1, EDN3, CMA1, KEL, EDN1, EDN2, EDNRA, EDNRB, TSHZ1
Cluster31	1.58499	15	10	34	18	6	58	19	DHDDS, HDAC11, OTUB1, AHSA1, SPINT2, NUS1, UTS2, UTS2R, HMGCR, TCTN3, HSD17B12, TCTN2
Cluster32	2.06355	11	5	6	29	30	65	27	NRIP1, ESRRG, ESRRA, PPARGC1A, PPARG, PPM1B, MIR130A, PDK4
Cluster33	1.8843	11	5	11	29	30	70	31	ACTN1, ACTN2, MEF2A, ADORA2A, ACTN4, ACTN3, CAMK2D, HIRA, CNR1
Cluster34	2.03708	15	4	7	18	37	62	24	IKZF1, CSNK1G1, NOTCH1, SIN3B, GZMB, MIR145, DFFA, F11R
Cluster35	1.75979	11	7	20	29	17	66	29	MDFI, APLNR, TINAGL1, APLN, TAZ, RBPMS, CYBA, PSMA3, LOXL2
Cluster36	1.79151	17	7	14	14	17	45	11	NCOA2, APEH, SIRT3, SERPINA1, VKORC1, PLP2, HAX1, FGL1, DNM1L
Cluster37	1.98267	11	5	8	29	30	67	30	BIRC2, APOA1, TNFSF13B, CD40LG, TRAF2, TNFRSF25, TNFSF4, TNFSF12, CLEC4G
Cluster38	1.7615	13	7	19	27	17	63	25	CALCOCO2, TPD52L2, TP53RK, GDF15, CYP1B1, MRPL50, GIT2, SAE1
Cluster39	1.51323	14	5	37	22	30	89	38	ATP8B4, ACP5, TMEM30A, SARAF, SPP1, SRPK1, OS9, FBXO15, UBA7
Cluster40	1.47281	5	9	40	38	10	88	37	SSSCA1, ZPR1, KDM4A, NRAS, PLIN1, DNAJB1, PNPLA2, ABHD5, NME6, SMAD9
Cluster41	1.71247	14	9	26	22	10	58	19	NYX, TOPBP1, BRD4, CLK1, WNT5A, SHROOM1, AMIGO3, AMIGO2, ECE1, PTPRK
Cluster42	2.19482	19	6	2	10	25	37	7	CEP164, NPHP3, NPHP1, AARSD1, SNX11, PRF1, IDO1, DDX24, KRT31
Cluster43	2.18487	34	8	3	3	14	20	1	RECK, MT1G, MTOR, GOLGA2, MID2, ISCU, KRT40, BANP, AGTRAP, RBL2
Cluster44	1.59695	4	2	33	40	41	114	41	FLNA, KCNIP1, CASR, KCNE4, KCND3, KCNIP2, KCND2
Cluster45	1.49485	1	1	38	42	43	123	43	PDE5A, TRPC1, TRPC3, TRPC6, PRKG1, TRPC4
Cluster46	2.2095	20	7	1	8	17	26	2	F2R, S100A4, AGER, PRMT5, NEK6, GNAT1, UNC119, ID2
Cluster47	2.18094	12	6	4	28	25	57	16	AP1M1, SIRT4, MLYCD, ECH1, FAM9B, ZADH2, PEX5
Cluster48	1.77989	24	7	16	6	17	39	8	XPO5, GSTK1, ATP2A2, PTP4A3, MIRLET7A1, PEX19, RAN, HSD17B11
Cluster49	1.78606	18	5	15	11	30	56	15	RTEL1, FYCO1, RAF1, ZNFX1, SS18L2
Cluster50	1.77109	10	4	17	33	37	87	35	NOTCH3, WWP2, POU5F1, DTYMK
Cluster51	1.63318	6	2	31	37	41	109	39	TCTA, ATXN1, PTGDS, LOXL1
Cluster52	1.91384	18	3	9	11	40	60	22	KBTBD7, ATF4, FOSL2, DDIT3
Cluster53									PRKD2, MIR17, RAE1
Cluster54									FBXO32, EIF3F, TSC1
Cluster55									GPER1, HES5, PTEN
