# Supplementary material for: Computational repurposing of therapeutic small molecules from cancer to pulmonary hypertension
Source: Sci Adv. 2021 Oct 20;7(43):eabh3794. doi: 10.1126/sciadv.abh3794 (PMC8528428; doi:10.1126/sciadv.abh3794)
Supplement: Supplementary file 2 — Tables S1 to S4, S6 and S7 [file sciadv.abh3794_tables_s1_to_s4_s6_and_s7.zip › sciadv.abh3794_table_s2.xlsx]

## Sheet: Table S2
Drug.Name	mean(-log10(p))	freq_cluster	freq_mediator	rank.pval	rank.freq_cluster	rank.freq_mediator	rank.sum	rank.overall
AZD6482	2.59462	6	16	14	8	5	27	1
BRD-K34222889	2.30341	6	11	24	8	15	47	2
I-BET151	2.07193	7	18	43	2	2	47	2
indisulam	1.97085	7	22	57	2	1	60	4
MK-1775	1.99068	8	14	55	1	8	64	5
momelotinib	1.9942	6	11	53	8	15	76	6
apicidin	2.62566	4	9	11	37	29	77	7
entinostat	2.12717	6	9	40	8	29	77	7
TG-101348	2.14621	5	9	37	16	29	82	9
BRD-K11533227	1.91747	7	12	69	2	12	83	10
ML083	2.0614	5	10	44	16	23	83	10
chlorambucil	2.02651	5	9	49	16	29	94	12
AZD7545	2.61556	4	7	12	37	48	97	13
VER-155008	2.87605	5	6	7	16	76	99	14
austocystin D	2.16406	5	7	36	16	48	100	15
fumonisin B1	1.96852	4	14	58	37	8	103	16
NSC95397	1.89879	5	11	75	16	15	106	17
cytarabine hydrochloride	1.8186	7	12	94	2	12	108	18
16-beta-bromoandrosterone	1.9715	5	8	56	16	38	110	19
crizotinib	1.80728	7	12	98	2	12	112	20
AA-COCF3	2.16436	3	11	35	64	15	114	21
Ch-55	2.35644	3	9	21	64	29	114	21
ABT-199	2.91231	3	7	6	64	48	118	23
brivanib	1.86436	6	10	87	8	23	118	23
dabrafenib	1.85857	5	11	88	16	15	119	25
tivozanib	1.89899	4	14	74	37	8	119	25
pevonedistat	2.14123	4	7	38	37	48	123	27
NSC30930	2.13154	4	7	39	37	48	124	28
hyperforin	1.8793	4	15	83	37	6	126	29
WAY-362450	1.76064	6	13	112	8	11	131	30
XL765	2.44893	3	7	19	64	48	131	30
mitomycin	2.34202	3	7	22	64	48	134	32
BRD-K63431240	1.91297	4	9	70	37	29	136	33
necrostatin-1	2.00218	4	7	51	37	48	136	33
PDMP	1.81757	5	9	96	16	29	141	35
necrostatin-7	2.21489	3	7	30	64	48	142	36
B02	2.66116	3	6	9	64	76	149	37
PIK-93	2.50712	4	5	17	37	95	149	37
isoevodiamine	1.88547	4	8	81	37	38	156	39
tosedostat	1.87077	3	15	86	64	6	156	39
PL-DI	1.8184	5	7	95	16	48	159	41
teniposide	2.03506	3	7	47	64	48	159	41
KU 0060648	1.72387	5	10	121	16	23	160	43
PLX-4720	1.66634	6	11	140	8	15	163	44
tipifarnib-P2	1.88569	4	7	80	37	48	165	45
BRD1812	1.73439	6	8	120	8	38	166	46
CAY10594	1.89866	3	9	76	64	29	169	47
PHA-793887	1.68038	5	11	138	16	15	169	47
barasertib	1.87473	4	7	85	37	48	170	49
sotrastaurin	1.63791	5	17	152	16	4	172	50
SGX-523	1.85821	4	7	89	37	48	174	51
BRD-K80183349	1.95294	3	7	64	64	48	176	52
ML239	1.94531	3	7	65	64	48	177	53
BRD-K03536150	2.03764	3	6	46	64	76	186	54
UNC0321	1.6445	5	10	147	16	23	186	54
quizartinib	1.78326	4	7	102	37	48	187	56
ABT-737	1.7231	4	9	123	37	29	189	57
ibrutinib	1.574	7	11	173	2	15	190	58
imatinib	2.19149	3	5	31	64	95	190	58
GSK-3 inhibitor IX	1.68272	5	8	137	16	38	191	60
PYR-41	2.72123	3	4	8	64	123	195	61
BYL-719	1.8778	3	7	84	64	48	196	62
NVP-231	1.5571	5	18	182	16	2	200	63
BRD-K02492147	1.64222	5	8	150	16	38	204	64
belinostat	1.65915	5	7	141	16	48	205	65
erismodegib	1.83365	4	6	92	37	76	205	65
ML311	1.6367	5	8	153	16	38	207	67
RO4929097	1.58145	5	10	169	16	23	208	68
vorapaxar	2.00131	2	7	52	110	48	210	69
elocalcitol	1.79061	4	6	101	37	76	214	70
GSK4112	1.65845	4	8	142	37	38	217	71
purmorphamine	1.88934	3	6	78	64	76	218	72
canertinib	2.18721	3	4	32	64	123	219	73
tamoxifen	2.53631	2	5	16	110	95	221	74
BRD-K26531177	1.94137	3	5	67	64	95	226	75
OSI-930	1.84531	3	6	91	64	76	231	76
tretinoin	3.02487	2	4	4	110	123	237	77
PF-573228	1.63535	4	7	154	37	48	239	78
PRIMA-1-Met	1.71013	4	6	127	37	76	240	79
bexarotene	1.5532	5	8	188	16	38	242	80
MK-2206	1.76249	4	5	111	37	95	243	81
valdecoxib	1.77773	3	6	107	64	76	247	82
STF-31	1.64865	3	8	146	64	38	248	83
ML029	1.75474	3	6	113	64	76	253	84
SRT-1720	1.75414	3	6	114	64	76	254	85
ML031	1.52443	4	10	196	37	23	256	86
tacedinaline	1.56612	4	7	177	37	48	262	87
pluripotin	1.78016	3	5	104	64	95	263	88
tubastatin A	1.89012	2	6	77	110	76	263	88
KW-2449	1.71502	3	6	125	64	76	265	90
ciclopirox	1.95696	2	5	62	110	95	267	91
ruxolitinib	1.7729	3	5	108	64	95	267	91
IU1	1.55395	4	7	186	37	48	271	93
CD-437	1.55358	4	7	187	37	48	272	94
WP1130	1.6891	3	6	134	64	76	274	95
NSC19630	1.84595	3	4	90	64	123	277	96
JQ-1	1.59678	3	7	166	64	48	278	97
HLI 373	1.82406	2	6	93	110	76	279	98
PF-750	1.52796	4	7	195	37	48	280	99
MGCD-265	1.65407	3	6	143	64	76	283	100
GDC-0879	1.90309	3	3	73	64	147	284	101
BRD-K27188169	1.71436	3	5	126	64	95	285	102
GSK2636771	1.69979	3	5	129	64	95	288	103
temozolomide	1.95868	2	4	60	110	123	293	104
vorinostat	1.61585	3	6	156	64	76	296	105
etomoxir	1.52139	3	8	198	64	38	300	106
Ko-143	1.81332	3	3	97	64	147	308	107
YL54	1.78214	2	5	103	110	95	308	107
cytochalasin B	1.51897	3	7	199	64	48	311	109
axitinib	1.88838	2	4	79	110	123	312	110
BRD-K61166597	1.50798	3	7	203	64	48	315	111
PD 153035	2.45033	2	2	18	110	187	315	111
LE-135	1.61499	3	5	158	64	95	317	113
BRD-K37390332	1.95371	2	3	63	110	147	320	114
tacrolimus	1.60936	3	5	162	64	95	321	115
BRD-K51490254	1.55526	3	6	184	64	76	324	116
ML203	2.23273	2	2	28	110	187	325	117
OSI-027	2.17911	2	2	33	110	187	330	118
afatinib	2.17426	2	2	34	110	187	331	119
KH-CB19	4	1	3	1	188	147	336	120
BRD-K13999467	1.69614	2	5	132	110	95	337	121
bosutinib	3.39794	1	3	3	188	147	338	122
PF-4800567 hydrochloride	1.88264	2	3	82	110	147	339	123
BRD-K90370028	2.0427	2	2	45	110	187	342	124
tamatinib	2.60206	1	3	13	188	147	348	125
BRD-K99584050	1.54987	3	5	190	64	95	349	126
BRD-A94377914	1.73535	2	4	118	110	123	351	127
piperlongumine	1.80356	2	3	99	110	147	356	128
foretinib	1.58102	2	6	171	110	76	357	129
BRD-K28456706	1.51208	3	5	201	64	95	360	130
CHIR-99021	1.62302	2	5	155	110	95	360	130
masitinib	1.70558	2	4	128	110	123	361	132
lapatinib	1.7786	2	3	105	110	147	362	133
CAY10576	1.77811	2	3	106	110	147	363	134
Compound 7d-cis	1.69359	2	4	133	110	123	366	135
PRL-3 inhibitor I	1.77218	2	3	109	110	147	366	135
BIBR-1532	1.5855	2	5	168	110	95	373	137
SU11274	1.55087	3	4	189	64	123	376	138
JW-74	1.65235	2	4	144	110	123	377	139
UNC0638	1.9431	1	4	66	188	123	377	139
Platin	1.64369	2	4	148	110	123	381	141
compound 1B	1.56004	2	5	181	110	95	386	142
sunitinib	1.61428	2	4	160	110	123	393	143
tipifarnib-P1	1.49407	3	4	206	64	123	393	143
IC-87114	1.61098	2	4	161	110	123	394	145
BRD6340	2.37675	1	2	20	188	187	395	146
AT7867	1.54771	2	5	191	110	95	396	147
ML258	1.95861	1	3	61	188	147	396	147
Repligen 136	1.60162	2	4	164	110	123	397	149
RITA	2.33724	1	2	23	188	187	398	150
TPCA-1	1.59351	2	4	167	110	123	400	151
itraconazole	1.52298	2	5	197	110	95	402	152
SB-431542	1.65073	2	3	145	110	147	402	152
BRD9647	2.22915	1	2	29	188	187	404	154
epigallocatechin-3-monogallate	1.64324	2	3	149	110	147	406	155
fingolimod	1.51013	2	5	202	110	95	407	156
AZD1480	1.73781	2	2	117	110	187	414	157
SJ-172550	1.61549	2	3	157	110	147	414	157
BMS-195614	3.69897	1	1	2	188	225	415	159
nutlin-3	2.09151	1	2	41	188	187	416	160
avrainvillamide	2.07572	1	2	42	188	187	417	161
BRD-K17060750	3	1	1	5	188	225	418	162
serdemetan	1.55495	2	4	185	110	123	418	162
BRD-K24690302	1.60612	2	3	163	110	147	420	164
bardoxolone methyl	1.60074	2	3	165	110	147	422	165
BRD8899	2.65758	1	1	10	188	225	423	166
nilotinib	2.03152	1	2	48	188	187	423	166
BMS-536924	1.45422	2	5	219	110	95	424	168
BRD-K66532283	2.00877	1	2	50	188	187	425	169
AZD4547	1.58141	2	3	170	110	147	427	170
BRD-K71781559	1.45066	2	5	222	110	95	427	170
BRD-K55473186	2.55284	1	1	15	188	225	428	172
pyrazolanthrone	1.9914	1	2	54	188	187	429	173
RG-108	1.43783	2	5	224	110	95	429	173
MLN2480	1.57298	2	3	174	110	147	431	175
BMS-270394	1.56742	2	3	175	110	147	432	176
decitabine	1.51834	2	4	200	110	123	433	177
neratinib	1.68468	2	2	136	110	187	433	177
MI-2	1.56458	2	3	178	110	147	435	179
tigecycline	1.56421	2	3	179	110	147	436	180
CBB-1007	2.284	1	1	25	188	225	438	181
ETP-46464	2.284	1	1	25	188	225	438	181
AC55649	2.23657	1	1	27	188	225	440	183
semagacestat	1.38094	2	5	236	110	95	441	184
dasatinib	1.92082	1	2	68	188	187	443	185
cabozantinib	1.48204	2	4	212	110	123	445	186
fluorouracil	1.36439	2	5	240	110	95	445	186
pifithrin-mu	1.76447	1	3	110	188	147	445	186
gefitinib	1.91009	1	2	71	188	187	446	189
BIRB-796	1.54057	2	3	192	110	147	449	190
PF-543	1.33774	2	5	245	110	95	450	191
skepinone-L	1.72354	1	3	122	188	147	457	192
AZD8055	1.50661	2	3	204	110	147	461	193
tanespimycin	1.49214	2	3	208	110	147	465	194
nintedanib	1.47252	2	3	214	110	147	471	195
thalidomide	1.96658	1	1	59	188	225	472	196
istradefylline	1.46328	2	3	216	110	147	473	197
Ki8751	1.36384	2	4	241	110	123	474	198
BRD-K07442505	1.79588	1	2	100	188	187	475	199
PF-184	1.33443	2	4	246	110	123	479	200
CCT036477	1.57512	1	4	172	188	123	483	201
pitstop2	1.42901	2	3	226	110	147	483	201
CIL41	1.90658	1	1	72	188	225	485	203
spautin-1	1.63827	1	3	151	188	147	486	204
pandacostat	1.41785	2	3	230	110	147	487	205
carboplatin	1.41528	2	3	231	110	147	488	206
BRD-K92856060	1.39063	2	3	233	110	147	490	207
COL-3	1.74473	1	2	115	188	187	490	207
MK-0752	1.38724	2	3	235	110	147	492	209
BRD-K50799972	1.73518	1	2	119	188	187	494	210
BRD-K33199242	1.37532	2	3	238	110	147	495	211
SB-525334	1.7167	1	2	124	188	187	499	212
NVP-BEZ235	1.69897	1	2	130	188	187	505	213
lenvatinib	1.56703	1	3	176	188	147	511	214
myricetin	1.46871	2	2	215	110	187	512	215
BIX-01294	1.45418	2	2	220	110	187	517	216
BRD-K88742110	1.45409	2	2	221	110	187	518	217
O-6-benzylguanine	1.44722	2	2	223	110	187	520	218
BRD-A71883111	1.42142	2	2	229	110	187	526	219
saracatinib	1.74473	1	1	115	188	225	528	220
BRD-K09587429	1.40668	2	2	232	110	187	529	221
EX-527	1.6968	1	1	131	188	225	544	222
BRD-K16147474	1.48413	1	3	211	188	147	546	223
BRD-K99006945	1.68825	1	1	135	188	225	548	224
sildenafil	1.30983	2	2	251	110	187	548	224
simvastatin	1.67985	1	1	139	188	225	552	226
marinopyrrole A	1.55596	1	2	183	188	187	558	227
VU0155056	1.43063	1	3	225	188	147	560	228
ISOX	1.5391	1	2	193	188	187	568	229
BRD-A02303741	1.5376	1	2	194	188	187	569	230
CIL55	1.61439	1	1	159	188	225	572	231
BRD-K14844214	1.34294	1	3	243	188	147	578	232
alisertib	1.47366	1	2	213	188	187	588	233
Mdivi-1	1.45717	1	2	217	188	187	592	234
BEC	1.56225	1	1	180	188	225	593	235
Compound 1541A	1.38091	1	2	237	188	187	612	236
nelarabine	1.37366	1	2	239	188	187	614	237
ciclosporin	1.35458	1	2	242	188	187	617	238
dexamethasone	1.49894	1	1	205	188	225	618	239
linsitinib	1.49349	1	1	207	188	225	620	240
BRD-K03911514	1.4908	1	1	209	188	225	622	241
BRD-K29313308	1.48545	1	1	210	188	225	623	242
trametinib	1.30627	1	2	252	188	187	627	243
azacitidine	1.45593	1	1	218	188	225	631	244
GSK1059615	1.42597	1	1	227	188	225	640	245
A-804598	1.42481	1	1	228	188	225	641	246
BCL-LZH-4	1.39041	1	1	234	188	225	647	247
vandetanib	1.34104	1	1	244	188	225	657	248
BRD-K79669418	1.33442	1	1	247	188	225	660	249
BRD-K48477130	1.31966	1	1	248	188	225	661	250
TG-100-115	1.31336	1	1	249	188	225	662	251
VAF-347	1.31247	1	1	250	188	225	663	252
