# Supplementary material for: Computational repurposing of therapeutic small molecules from cancer to pulmonary hypertension
Source: Sci Adv. 2021 Oct 20;7(43):eabh3794. doi: 10.1126/sciadv.abh3794 (PMC8528428; doi:10.1126/sciadv.abh3794)
Supplement: Supplementary file 2 — Tables S1 to S4, S6 and S7 [file sciadv.abh3794_tables_s1_to_s4_s6_and_s7.zip › sciadv.abh3794_table_s3.xlsx]

## Sheet: Table S3
Gene Symbol	IL1b vs UN			IBET vs IL1b
	logFC	P.value	adj.P.Val	logFC	P.value	adj.P.Val
CSF2	1.55798	1.6e-09	3.89e-05	-0.247624	4.73e-05	0.00835328
SLCO4A1	1.36713	4.62e-09	5.62e-05	-0.262928	0.00103531	0.0389057
CLDN14	1.08747	3.26e-08	8.95e-05	-0.799236	1.03e-05	0.00403089
HEY1	1.2752	3.3e-08	8.95e-05	-0.780903	9.38e-05	0.0112549
PI3	1.777	2.56e-08	8.95e-05	-0.233889	0.000128119	0.0139804
TNFAIP3	0.923586	3.16e-08	8.95e-05	-0.180597	0.000455897	0.0267699
CXCL8	0.94558	3.31e-08	8.95e-05	-0.183359	0.000481117	0.0273427
CTSS	1.17786	6.42e-08	0.000120298	-0.362326	1.97e-05	0.00538729
KCNN2	1.07926	8.94e-08	0.000122898	-1.0644	5.15e-07	0.000965546
MYLK	0.965505	8.88e-08	0.000122898	-0.29663	2.74e-05	0.00633405
C1QTNF1	0.942743	1.16e-07	0.000123266	-0.336384	3.72e-05	0.00718154
FAM124B	-0.73139	1.09e-07	0.000123266	0.29681	0.000639307	0.0308828
PTGS2	1.25531	1.22e-07	0.000123699	-0.459967	2.43e-06	0.00218759
PRRX1	1.45915	1.62e-07	0.000149048	-0.717374	3.85e-06	0.00247072
ITGB8	0.872549	1.73e-07	0.00015038	-0.610436	2.54e-06	0.00221133
HIST2H2AA4	0.683819	1.93e-07	0.00016191	-0.439303	2.07e-05	0.00538729
BCL2A1	1.20228	2.22e-07	0.000180467	-0.806745	3.05e-06	0.00239414
IL1B	2.22158	2.61e-07	0.000186975	-0.544026	1.68e-06	0.00173849
ISG20	1.06908	2.48e-07	0.000186975	-0.451092	1.67e-06	0.00173849
KITLG	0.885017	2.44e-07	0.000186975	-0.616556	1.39e-05	0.00463033
FBXO32	0.948031	2.6e-07	0.000186975	-0.866049	1.55e-05	0.00479291
OAS3	0.833354	2.72e-07	0.000189157	-0.876019	3.18e-06	0.00241957
STC1	1.33596	2.97e-07	0.000198522	-0.321008	3.35e-05	0.00702603
DUSP16	0.720395	3.24e-07	0.000198522	-0.337474	3.92e-05	0.00746148
STEAP2	0.883512	3.26e-07	0.000198522	-0.296729	4.85e-05	0.00842798
ACKR3	1.27484	3.45e-07	0.000204805	-0.933606	3.71e-08	0.0006157
DHX58	0.698756	4.34e-07	0.000221047	-0.762195	1.23e-05	0.00444413
MMP10	1.22857	4.29e-07	0.000221047	-1.15792	2.14e-05	0.00549456
DUSP16	0.789092	4.4e-07	0.000221047	-0.434236	3.22e-05	0.00694245
CLEC4E	1.14363	4.08e-07	0.000221047	-0.744269	0.000147035	0.0147952
SPNS2	-0.881236	4.21e-07	0.000221047	0.319239	0.000481484	0.0273427
SLC15A3	0.973866	4.72e-07	0.000225138	-1.01108	8.39e-07	0.00136188
OAS2	0.999347	5.11e-07	0.000239125	-1.25407	1.7e-06	0.00173849
CCL20	1.8715	6.29e-07	0.000279949	-0.164438	0.000355085	0.0235788
IL7R	1.44404	6.9e-07	0.000282664	-1.12147	9.16e-08	0.0006157
NEFM	1.28844	6.99e-07	0.000282664	-1.2149	5.07e-06	0.00281737
STX11	0.652106	8.16e-07	0.000309746	-0.308078	3.55e-05	0.00714616
DUSP16	0.834432	9.54e-07	0.000341798	-0.361005	9.98e-06	0.00403089
SLC7A2	0.799002	1.02e-06	0.000356185	-0.354758	2.32e-05	0.00571214
TMEM171	0.593244	1.09e-06	0.00036825	-0.130957	0.00133869	0.0435224
PSMB8-AS1	0.69794	1.19e-06	0.000396605	-0.374943	2e-05	0.00538729
GGH	0.493802	1.22e-06	0.000397649	-0.144405	0.00168983	0.0489287
DUSP10	1.1075	1.24e-06	0.000397836	-0.741183	0.000288127	0.0210951
MSC	1.00786	1.38e-06	0.000425555	-0.627907	1.71e-06	0.00173849
SGPP2	1.04558	1.53e-06	0.000453287	-0.45014	6.3e-06	0.0030057
MX2	1.57493	1.65e-06	0.000484526	-1.79033	9.43e-07	0.00143518
IFI44	0.679145	1.8e-06	0.000509	-0.692696	4.37e-06	0.00265752
GBP1	0.680803	1.78e-06	0.000509	-0.273842	9.38e-05	0.0112549
QPCT	0.564875	1.77e-06	0.000509	-0.165342	0.000682804	0.0315468
IFIT3	1.25401	1.86e-06	0.000515279	-1.08088	1.87e-07	0.000758534
SAMSN1	0.771373	2.14e-06	0.0005788	-0.457849	0.000560443	0.0288954
CMPK2	1.23868	2.26e-06	0.000590825	-1.22562	1.01e-05	0.00403089
TAP1	0.563965	2.24e-06	0.000590825	-0.387386	1.26e-05	0.00444413
HIST2H2AA3	0.743265	2.28e-06	0.00059131	-0.458267	1.12e-06	0.00159265
CNTNAP3	-0.640327	2.4e-06	0.000608591	0.290179	0.000196603	0.0177973
RUNX1	0.438057	2.75e-06	0.000667527	-0.163639	0.000523124	0.0280586
STAT4	0.642799	3.04e-06	0.000713239	-0.617493	2.08e-05	0.00538729
DNAJB4	-0.419468	3.15e-06	0.000718528	0.162164	0.000807934	0.033659
GBP2	0.426401	3.2e-06	0.000718528	-0.157404	0.00125428	0.0425199
CCL8	1.47657	3.65e-06	0.000788802	-0.864952	7.51e-06	0.00338843
PRRG4	1.33724	3.62e-06	0.000788802	-1.06661	2.31e-05	0.00571214
CSF2RB	0.532572	3.67e-06	0.000788802	-0.136524	0.00165639	0.0485785
CX3CL1	0.901935	3.78e-06	0.000799797	-0.520561	0.00010624	0.012089
ACSL5	0.742246	3.87e-06	0.000801897	-0.661427	0.000154122	0.0153185
IFI44L	1.33971	4.36e-06	0.000829941	-1.75746	1.01e-07	0.0006157
TLR3	0.517468	4.41e-06	0.000829941	-0.609576	2.03e-05	0.00538729
LDB2	-0.609806	4.5e-06	0.000829941	0.395177	4.91e-05	0.00843963
ATP13A3	0.403396	4.41e-06	0.000829941	-0.166317	0.000524986	0.0280966
TNFSF15	0.836593	4.38e-06	0.000829941	-0.36588	0.00170141	0.0490998
PDZD2	1.15465	4.65e-06	0.00084504	-0.605387	8.54e-05	0.0108872
AREG	0.962123	4.71e-06	0.000849583	-0.540876	0.0001352	0.0143142
HSD11B1	1.07573	5.28e-06	0.000924762	-0.910668	5.97e-05	0.00937559
SAMD9	0.539243	5.53e-06	0.000941275	-0.593159	1.28e-05	0.0044455
TGFB3	0.682292	5.77e-06	0.000943709	-0.737044	9.03e-08	0.0006157
IL18R1	0.69531	5.58e-06	0.000943709	-0.398336	3.61e-06	0.00247072
DDX60L	0.465389	5.7e-06	0.000943709	-0.671919	6.43e-05	0.00960846
CCL5	0.593669	5.74e-06	0.000943709	-0.474511	9.81e-05	0.011592
TNFAIP2	0.824792	5.66e-06	0.000943709	-0.351307	0.000703908	0.0317578
STATH	0.749841	5.99e-06	0.000954774	-0.861313	4.19e-06	0.00261614
RTP4	1.194	6.04e-06	0.000954774	-1.17777	5.09e-06	0.00281737
ANKRD22	0.688937	6.51e-06	0.000979614	-0.732172	6e-06	0.00293937
SEMA3C	0.663905	6.38e-06	0.000979614	-0.566899	1.41e-05	0.00464382
IL1A	0.860618	6.49e-06	0.000979614	-0.814186	1.97e-05	0.00538729
CYYR1	-0.474168	6.52e-06	0.000979614	0.310677	0.000143953	0.0147857
HLA-B	0.390572	6.34e-06	0.000979614	-0.15458	0.00051615	0.0278687
PLAUR	0.411252	6.62e-06	0.000989568	-0.320853	3.34e-05	0.00702603
DCLK3	1.07517	6.71e-06	0.000996971	-0.813788	3.69e-06	0.00247072
MMP1	1.401	6.91e-06	0.00100137	-1.26956	1.31e-06	0.00161594
FAM213A	-0.357826	6.87e-06	0.00100137	0.19958	0.000199228	0.0179219
HLA-F	0.391944	6.81e-06	0.00100137	-0.144804	0.00101733	0.0383958
ATP6V1B2	0.395465	7.29e-06	0.00105074	-0.160825	0.00065567	0.0310329
CCL3	0.926561	7.47e-06	0.00106429	-0.79306	5.8e-05	0.00916696
IRF1	0.989733	7.45e-06	0.00106429	-0.335995	0.00122916	0.0422759
BCAT1	0.394051	7.67e-06	0.00108018	-0.276097	7.29e-05	0.0102057
SLC25A28	0.497856	7.65e-06	0.00108018	-0.354737	0.000305262	0.0220176
CLEC14A	-0.372402	8.16e-06	0.00111603	0.176989	0.000402067	0.0252898
MYH10	-0.373229	8.32e-06	0.00111875	0.183711	0.000274079	0.0208566
VCAM1	0.717391	8.55e-06	0.00112522	-0.667202	1.18e-06	0.00159265
IFIH1	0.747284	8.42e-06	0.00112522	-0.698227	4.96e-06	0.00281737
TNFAIP6	1.98822	8.53e-06	0.00112522	-0.182161	0.00033645	0.0232762
H1F0	0.337121	8.96e-06	0.0011545	-0.195763	0.000208967	0.0182386
AOX1	0.822798	9.15e-06	0.00117291	-0.796443	0.00057142	0.0289438
TGFBI	0.901294	9.67e-06	0.00121273	-0.350951	0.000544333	0.0285342
TSPAN7	-1.07161	9.83e-06	0.00122071	0.38181	8.78e-05	0.0109684
BMP2	0.494063	1e-05	0.00124015	-0.556589	2.35e-06	0.00218759
FST	0.50207	1.01e-05	0.00124526	-1.4956	1.47e-07	0.000714033
LY6E	0.444647	1.05e-05	0.00127015	-0.469139	1.16e-05	0.00442589
C8orf4	0.752614	1.04e-05	0.00127015	-0.378397	0.000687913	0.0315468
DYSF	-0.507362	1.08e-05	0.00127412	0.385465	4.79e-05	0.0083895
CCRL2	0.434514	1.08e-05	0.00127437	-0.197082	0.000853811	0.0347601
NOTCH2	0.474509	1.1e-05	0.0012879	-0.376998	8.73e-06	0.00374155
DTNA	0.583924	1.14e-05	0.00132754	-0.381954	0.000362203	0.0236461
ABCA1	0.434827	1.25e-05	0.00143875	-0.424205	4.45e-05	0.00807582
AGFG2	-0.49958	1.3e-05	0.00146929	0.246701	0.000478488	0.0273427
RSAD2	0.815513	1.32e-05	0.0014865	-0.949756	0.000226828	0.019066
ZNFX1	0.37572	1.35e-05	0.00149913	-0.238042	0.000142073	0.0147218
CDCP1	0.683788	1.35e-05	0.00149913	-0.552094	0.000431759	0.0261192
ICAM2	-0.532705	1.34e-05	0.00149913	0.226905	0.00150571	0.0461203
PALLD	0.627839	1.36e-05	0.00150574	-0.229791	0.000529439	0.0282109
DUSP16	0.878793	1.37e-05	0.00151073	-0.359045	5.26e-05	0.00871438
ISG15	0.695024	1.55e-05	0.00165906	-0.770855	5.07e-07	0.000965546
FLRT2	-0.435135	1.64e-05	0.00172266	0.284294	0.000341411	0.0234189
PIK3R3	-0.536545	1.74e-05	0.00178743	0.367086	0.00118009	0.0409936
CYB5R2	0.545917	1.77e-05	0.00180054	-0.43903	0.000223879	0.0189954
ANTXR2	0.452934	1.76e-05	0.00180054	-0.161844	0.00085505	0.0347601
TFPI2	0.469809	1.81e-05	0.00182016	-0.254975	3.45e-05	0.00711222
PEG10	0.658017	1.86e-05	0.00186531	-0.595024	3.63e-05	0.00718154
CCL3L3	0.864226	1.92e-05	0.00191676	-0.889874	6.04e-06	0.00293937
IFIT5	0.731954	1.97e-05	0.00194214	-0.575591	4.28e-05	0.0078872
IFI27	0.49952	1.99e-05	0.00194551	-0.428944	2.78e-06	0.00225537
SPOCD1	0.513643	2.04e-05	0.00196911	-0.379903	0.000139757	0.0145437
FDX1	0.354108	2.08e-05	0.00198838	-0.303734	2.26e-05	0.00570657
SNED1	-0.431572	2.09e-05	0.00199252	0.279582	0.000687902	0.0315468
HLA-C	0.289727	2.17e-05	0.00202591	-0.128113	0.00139176	0.0444762
LAMC2	0.727992	2.2e-05	0.00204484	-0.389923	5.54e-06	0.00289979
TGM2	-0.365683	2.24e-05	0.00206884	0.32363	3.71e-05	0.00718154
APOA1BP	-0.283897	2.24e-05	0.00206884	0.185263	0.000477747	0.0273427
HSPA4L	-0.614055	2.29e-05	0.00209064	0.346192	0.000534487	0.0283557
ATP2C1	0.303479	2.35e-05	0.00212769	-0.228067	6.15e-05	0.00937632
BVES	0.617005	2.36e-05	0.00213253	-0.349755	0.0014146	0.0447363
BTG3	0.323321	2.4e-05	0.00214698	-0.20003	0.000219971	0.0187291
DNAJB5	0.468937	2.53e-05	0.00220415	-0.170512	0.000360676	0.0236461
IGFBP3	0.534752	2.59e-05	0.0022353	-0.868741	7.49e-05	0.0103656
NFIB	-0.325085	2.59e-05	0.0022353	0.166539	0.000812845	0.033752
SULF2	-0.313676	2.63e-05	0.0022615	0.372293	8.76e-06	0.00374155
NBPF19	0.451251	2.66e-05	0.00228357	-0.367825	1.22e-05	0.00444413
MAP3K8	0.896044	2.72e-05	0.00231236	-0.32802	0.000219872	0.0187291
VEGFC	0.344785	2.77e-05	0.00232289	-0.178513	0.000344032	0.0234198
CTHRC1	0.297435	2.98e-05	0.00241808	-0.208229	0.000230694	0.0191728
DAPK1	-0.381399	3.09e-05	0.0024424	0.209308	0.000673525	0.0315442
EPSTI1	1.19283	3.13e-05	0.00246058	-1.31965	1.32e-05	0.00446254
PLA1A	1.105	3.25e-05	0.00251826	-1.00941	5.63e-06	0.00289979
KCNMB4	0.375934	3.3e-05	0.00253018	-0.346487	0.00146616	0.0455321
MRPL24	-0.398361	3.32e-05	0.00253402	0.222789	0.000571721	0.0289438
IFIT1	1.46034	3.43e-05	0.00258755	-1.47653	3.86e-06	0.00247072
PSMB9	0.515353	3.44e-05	0.00258755	-0.198876	0.000242484	0.0196171
RASGEF1B	0.668973	3.43e-05	0.00258755	-0.374637	0.000540836	0.028493
MBTD1	-0.273345	3.56e-05	0.00264508	0.259643	0.000723476	0.0318578
SAMD9L	0.384785	3.66e-05	0.00270688	-0.355535	3.68e-05	0.00718154
VEGFA	0.583315	3.9e-05	0.00285781	-0.278162	0.000670536	0.0315436
DEFB4A	0.538072	3.94e-05	0.00287561	-0.632936	0.000200923	0.0179219
FBLN5	0.767035	4.09e-05	0.00294249	-0.781253	6.59e-06	0.0030858
NOTCH2NL	0.492739	4.11e-05	0.00294632	-0.393542	6.31e-05	0.00948167
FERMT3	0.459545	4.16e-05	0.00296912	-0.352846	4.37e-05	0.00799334
IFI6	0.752634	4.25e-05	0.00299863	-0.760455	2.95e-07	0.000898644
TMEM106A	0.366665	4.24e-05	0.00299863	-0.245473	6.2e-05	0.009377
TNFAIP8L3	0.449579	4.29e-05	0.00300135	-0.347951	0.000263801	0.0205233
ADAR	0.303412	4.29e-05	0.00300135	-0.250571	0.000773179	0.0332644
BIRC3	0.746587	4.37e-05	0.00300664	-0.387723	5.09e-05	0.00863264
PFKFB3	0.449416	4.37e-05	0.00300664	-0.320846	0.000219473	0.0187291
PARP14	0.361008	4.48e-05	0.00305815	-0.241411	0.000161824	0.0156877
S100A3	0.516746	4.62e-05	0.0031163	-0.474071	7.99e-05	0.0106163
PATL1	0.291097	4.67e-05	0.00313441	-0.161707	0.000612989	0.0300975
APOL3	0.624198	4.66e-05	0.00313441	-0.258757	0.00119231	0.0413591
CDON	0.849638	4.71e-05	0.00314141	-0.336232	0.000401211	0.0252898
GMDS	-0.311561	4.96e-05	0.00328897	0.273136	0.000178895	0.0168342
TNFRSF9	1.15768	5.22e-05	0.00341567	-0.183463	0.000615769	0.0300975
DIRAS3	0.46801	5.29e-05	0.00343514	-0.620001	5.16e-05	0.00863264
PIEZO2	-0.355445	5.38e-05	0.00346496	0.270173	0.000266923	0.0207002
EIF2AK2	0.318594	5.41e-05	0.00347506	-0.265798	9.9e-05	0.011632
LTB	0.409933	5.56e-05	0.00352428	-0.352366	0.000722147	0.0318569
SNTB1	0.508219	5.67e-05	0.00354119	-0.534255	5.79e-05	0.00916696
TRAF1	1.07084	5.69e-05	0.00354119	-0.504675	0.000135017	0.0143142
OAS1	0.677818	5.76e-05	0.00356985	-1.17073	2.62e-07	0.000898644
NRG1	0.305994	5.83e-05	0.0036063	-0.131215	0.0014531	0.0454812
MDM2	-0.400463	5.91e-05	0.00364516	0.305721	0.000191392	0.0174579
GJA1	0.280385	6.09e-05	0.00371016	-0.23632	0.00052233	0.0280586
WSB1	-0.274727	6.13e-05	0.00372383	0.184321	0.000340383	0.0234143
DNER	0.711489	6.61e-05	0.00393394	-0.557982	9.1e-05	0.0111805
ELL2	0.325337	6.7e-05	0.00395193	-0.190834	0.000159181	0.0155049
RSPO3	0.536776	6.74e-05	0.00395448	-0.757653	3.76e-06	0.00247072
CHST15	-0.245381	6.79e-05	0.00397568	0.161387	0.000588165	0.0293492
DUSP16	0.818426	6.83e-05	0.00397727	-0.348922	2.76e-05	0.00633405
EEFSEC	-0.284461	7.02e-05	0.00402201	0.299798	7.14e-05	0.01019
CAT	-0.358993	7.26e-05	0.00408427	0.25872	0.000172789	0.0164359
GSTT2	-0.55125	7.34e-05	0.00411336	0.400936	0.00112366	0.0404168
KAT7	-0.278668	7.35e-05	0.00411336	0.230727	0.00172776	0.0492654
UBE2L6	0.347435	7.47e-05	0.0041446	-0.240602	0.00028419	0.0210951
SGK1	0.342013	7.62e-05	0.00421542	-0.327111	1.99e-05	0.00538729
TINAGL1	-0.591346	8.08e-05	0.00441983	0.431288	7.17e-05	0.01019
APOBEC3G	0.577109	8.18e-05	0.00445461	-0.412366	0.000316574	0.0226067
CXorf36	-0.848931	8.26e-05	0.00448976	0.512618	5.8e-05	0.00916696
LRP5	-0.355508	8.45e-05	0.00454559	0.246463	0.000570728	0.0289438
SCG5	0.382602	8.54e-05	0.00456266	-0.356008	7.05e-05	0.01019
ITGAV	0.274821	8.58e-05	0.0045642	-0.183339	0.000583789	0.0292507
B3GNT5	0.574927	8.86e-05	0.00463127	-0.325579	2.6e-05	0.00612497
GBE1	0.664109	8.86e-05	0.00463127	-0.589417	0.00011618	0.0128013
APEX1	-0.291945	8.86e-05	0.00463127	0.177651	0.000581244	0.0292315
CGNL1	-0.321875	8.89e-05	0.00463411	0.178621	0.000848703	0.0346177
MMP16	-0.24554	8.91e-05	0.00463411	0.207157	0.00110231	0.0401918
PHF11	0.434455	9.03e-05	0.00468189	-0.265084	0.000144684	0.0147857
TSLP	0.882964	9.18e-05	0.00473651	-0.635516	0.000360173	0.0236461
BCO2	1.00798	9.6e-05	0.00488063	-0.841959	0.000897141	0.0355915
DENND3	0.339419	9.59e-05	0.00488063	-0.260708	0.000992437	0.0379982
IGFBP4	-0.657616	9.59e-05	0.00488063	0.431545	0.00105827	0.0393433
DTX3L	0.392169	9.66e-05	0.00488917	-0.298073	0.000151903	0.0151598
TTC3	-0.253765	9.86e-05	0.00490853	0.282169	3.98e-05	0.00750707
TRIM22	0.285505	9.9e-05	0.00490853	-0.433106	6.48e-05	0.00962739
DHFR	-0.286944	0.000100526	0.00494747	0.186495	0.000495846	0.0273604
RABGEF1	0.266495	0.000100497	0.00494747	-0.209607	0.000501546	0.0273604
C7orf31	0.429718	0.000101026	0.00494763	-0.166256	0.000653143	0.0310033
NOTCH2NL	0.511727	0.000102833	0.00501819	-0.385381	3.83e-05	0.00734678
IL1RL1	0.23294	0.000105106	0.00508833	-0.178158	0.000468965	0.02732
UBA6	0.295947	0.00010622	0.00511923	-0.194057	0.00171415	0.0490998
TRIM21	0.402828	0.000108	0.00517698	-0.242628	0.000159072	0.0155049
PPP1R15A	0.332662	0.000110892	0.00525885	-0.195667	0.000273565	0.0208566
CMBL	-0.526665	0.00011122	0.00525885	0.353622	0.000825319	0.0340281
MX1	0.93242	0.000115207	0.00536024	-1.03569	1.19e-05	0.00444413
LUM	0.643754	0.000115824	0.00536024	-0.612548	6.1e-05	0.00937632
KLRD1	0.558681	0.000116005	0.00536024	-0.507413	0.000212496	0.0183888
SOX17	0.453488	0.000115578	0.00536024	-0.235196	0.00091453	0.0358652
MYL5	-0.269597	0.000117853	0.00540459	0.316031	0.00013656	0.0143361
HPSE	0.471701	0.000119995	0.00548215	-0.225095	0.00117262	0.0409368
BST2	0.609161	0.000125099	0.00561009	-0.641798	1.55e-05	0.00479291
TDRD7	0.345976	0.000128113	0.00571372	-0.226767	0.000449355	0.0266884
IFITM1	0.314612	0.000130132	0.00575809	-0.439012	2.04e-05	0.00538729
SERPIND1	0.420047	0.000130618	0.00575809	-0.468284	7.27e-05	0.0102057
RAP1GAP2	0.269848	0.000130763	0.00575809	-0.250705	0.000458746	0.0268532
TIAF1	-0.353756	0.000130391	0.00575809	0.213873	0.00103942	0.0389998
ITGB4	-0.50279	0.000134801	0.00589001	0.50977	0.000248314	0.0198252
RAVER2	-0.311022	0.000135951	0.00590116	0.257431	0.000235872	0.0193305
HBEGF	0.369944	0.000138744	0.006001	-0.277309	0.000401928	0.0252898
PSMB8	0.222667	0.000142119	0.00610732	-0.181287	0.000227061	0.019066
HELZ2	0.951638	0.000143933	0.00611831	-0.507902	0.000502255	0.0273604
FOCAD	-0.356769	0.000146037	0.00618311	0.315269	0.000447568	0.0266472
SP100	0.216895	0.00014651	0.00618311	-0.14108	0.00166201	0.0485941
GPR52	-0.37787	0.000148632	0.00625451	0.280921	6.13e-05	0.00937632
USP18	0.386717	0.000149518	0.00626665	-1.13935	4.74e-07	0.000965546
OGFR	0.298404	0.000152154	0.00634435	-0.182292	0.00164136	0.0484795
TMEM53	-0.341616	0.000156901	0.00643262	0.389964	0.000136614	0.0143361
LACC1	0.762961	0.000156379	0.00643262	-0.685727	0.000249166	0.0198283
TGFB2	0.232431	0.000157969	0.00644993	-0.626043	3.54e-05	0.00714616
SNAPC2	0.319471	0.000158129	0.00644993	-0.302933	0.00124671	0.0425199
UHRF2	0.225927	0.000161198	0.00652047	-0.145568	0.00126147	0.0425458
ATP6V1C1	0.206319	0.000162044	0.00654385	-0.13736	0.00151684	0.0461292
PODXL	0.228165	0.000163097	0.00656459	-0.222605	0.000145099	0.0147857
PHACTR2	-0.267977	0.000163399	0.0065659	0.228126	0.000325673	0.0227887
TNFAIP8	0.645776	0.000172152	0.00682747	-0.470486	0.000484779	0.0273427
PXMP2	-0.246417	0.000173015	0.00683942	0.248884	0.000285146	0.0210951
S1PR2	0.51921	0.000172977	0.00683942	-0.424557	0.00125721	0.0425199
MEIS1	0.226089	0.000176301	0.00691323	-0.338341	2.41e-05	0.00580633
STXBP2	0.312768	0.000177234	0.00691592	-0.290906	0.000357299	0.0235788
ETFB	-0.225228	0.000177506	0.00691592	0.169809	0.000721944	0.0318569
TNS3	0.308108	0.000181106	0.00701131	-0.549027	7.69e-05	0.0104193
LGALS9	0.356909	0.000185525	0.00712143	-0.495795	1.43e-05	0.00464382
GEMIN5	-0.197682	0.000186098	0.00712529	0.309934	0.000104039	0.011966
NAV3	0.524165	0.000189101	0.00721745	-0.578614	8.73e-05	0.0109532
CASP7	0.317568	0.000190226	0.00722649	-0.176722	0.00143466	0.0451362
ZNF268	0.293363	0.000192269	0.00729274	-0.254439	0.00101859	0.0383958
SLC43A3	0.216632	0.000195098	0.00737707	-0.198781	0.000131346	0.0141046
TRIM69	0.692528	0.000203125	0.00759801	-0.687449	0.000190927	0.0174579
MRPS27	-0.233881	0.0002061	0.00762728	0.20814	0.000453665	0.0267487
ZCCHC6	0.407194	0.000214492	0.00778913	-0.211604	0.00105308	0.0393426
SP110	0.427369	0.000217986	0.00788135	-0.345403	0.000353332	0.0235788
WFS1	-0.275109	0.000222779	0.00796607	0.314792	0.000107871	0.012161
GPT2	-0.357267	0.000223521	0.0079809	0.254333	0.000897424	0.0355915
SRGN	0.192808	0.000225728	0.00801269	-0.131975	0.00113352	0.0405916
IFIT2	0.707755	0.000229269	0.00807419	-0.634607	0.000711517	0.0317578
LGALS9C	0.47947	0.000231533	0.00813573	-0.817519	7.42e-06	0.00338843
C12orf75	0.203861	0.00023232	0.00815161	-0.240284	4.92e-05	0.00843963
GLIPR1	0.19742	0.000232912	0.00816064	-0.273309	3.08e-05	0.00680551
BIRC2	0.181217	0.00023338	0.0081624	-0.187508	0.000590657	0.0294133
GREM1	0.631559	0.000233633	0.0081624	-0.512338	0.000666051	0.0314322
OCIAD2	0.1889	0.000238282	0.00827734	-0.207593	0.000129177	0.0139804
USP41	0.292902	0.000241214	0.00834346	-0.884795	4.62e-06	0.00274243
SLC39A6	0.230991	0.000244081	0.00841123	-0.246049	0.000288475	0.0210951
GREM1	0.633683	0.000244562	0.00841148	-0.545211	9.27e-05	0.0112549
STEAP1B	0.206247	0.000246909	0.00842755	-0.173924	0.000500406	0.0273604
STEAP1	0.212736	0.000247863	0.00842755	-0.146193	0.00122368	0.0422067
TXNDC5	-0.333015	0.00026318	0.00870746	0.317966	0.000342631	0.0234198
IGF2	0.360912	0.000270332	0.00881104	-0.413308	1.55e-05	0.00479291
TMEM80	-0.204636	0.000271198	0.00881104	0.243641	0.000133966	0.0143079
LITAF	0.338787	0.000270647	0.00881104	-0.291963	0.000484467	0.0273427
LRRC32	-0.337608	0.000272436	0.00881104	0.206234	0.00151337	0.0461292
CD58	0.216392	0.000274434	0.00886307	-0.178261	0.00105638	0.0393426
SEL1L3	-0.179264	0.000276401	0.00890295	0.16495	0.000356473	0.0235788
PTPRF	-0.228906	0.000277777	0.00892368	0.186508	0.00055944	0.0288954
CDCA7L	-0.201094	0.000288178	0.00908993	0.178321	0.00037978	0.0245306
MGLL	0.216228	0.000292362	0.00918621	-0.400443	1.25e-05	0.00444413
TP53I3	-0.32922	0.000298991	0.00931038	0.339113	0.000212954	0.0183888
TCEA2	-0.266819	0.000300097	0.00932101	0.229408	7.44e-05	0.0103525
STAT2	0.386546	0.000302345	0.00936692	-0.333829	0.00041062	0.0255077
WDR45	0.348671	0.000303781	0.00937692	-0.332473	0.000179676	0.0168342
HERC4	0.212831	0.000314043	0.00960712	-0.173062	0.000825863	0.0340281
B3GNT7	0.580578	0.000318435	0.00968207	-0.624194	2.35e-05	0.00572428
FH	0.245109	0.000325926	0.00983519	-0.150808	0.0010987	0.0401918
NFATC4	0.279683	0.000331338	0.00991204	-0.351415	0.000757446	0.0329957
CNTNAP3B	-0.734288	0.00034356	0.0100796	0.463396	0.000656316	0.0310329
POLD2	-0.186347	0.000342859	0.0100796	0.202703	0.00165327	0.0485785
TRIM47	0.194576	0.000343333	0.0100796	-0.150392	0.00166231	0.0485941
PRR16	1.07176	0.000348997	0.0101678	-0.902749	0.00111149	0.0402767
OASL	0.820701	0.000351042	0.0101765	-0.909584	0.000369881	0.0240186
CHMP5	0.194109	0.000355062	0.0102439	-0.173352	0.000270943	0.0208566
C5orf56	0.421263	0.000356175	0.0102439	-0.245097	0.000865695	0.0349509
CPSF1	-0.211973	0.000358716	0.0102645	0.192321	0.000389101	0.0249342
GOLT1B	0.189627	0.000367888	0.0104047	-0.139754	0.00140858	0.0446239
RGS2	0.365368	0.000379659	0.0105549	-0.311138	0.000616722	0.0300975
LTA4H	-0.18275	0.000381379	0.0105895	0.192422	0.000162346	0.0156877
TIPARP	0.171846	0.000384944	0.0106158	-0.128903	0.00127689	0.0429467
PML	0.241937	0.000390471	0.0106835	-0.280023	7.69e-05	0.0104193
FGF2	0.195533	0.000392137	0.0107051	-0.135326	0.001586	0.0473873
CMTR1	0.257016	0.000407836	0.0109737	-0.2466	0.00056382	0.0288954
LURAP1L	0.497753	0.00040922	0.0109867	-0.51066	7.18e-05	0.01019
PMEPA1	0.199724	0.000412038	0.0110259	-0.243676	0.000958771	0.0370588
SNRNP25	-0.327883	0.000418695	0.011155	0.303103	0.000708802	0.0317578
IGFBP5	0.672069	0.000422666	0.0112479	-0.590882	0.000519248	0.0279739
BCL2	0.475797	0.000424096	0.0112496	-0.424983	0.000392123	0.0250619
INSIG1	0.355204	0.000439778	0.0115404	-0.410572	3.51e-05	0.00714616
RGS7	0.653214	0.000443229	0.0115693	-0.717999	1.57e-05	0.00479307
ZNF454	-0.190527	0.000449605	0.0116522	0.160358	0.00112732	0.0404621
AMZ2	-0.176591	0.000453293	0.0116929	0.182342	0.000345272	0.0234198
INHBA	0.313527	0.000458734	0.0118208	-0.862279	7.22e-07	0.00125657
FAM228B	-0.205831	0.000463965	0.0119215	0.286365	3.1e-05	0.00680551
CXCR4	0.210664	0.000466405	0.0119215	-0.293948	4.17e-05	0.00774269
FAM122C	0.318498	0.00046705	0.0119215	-0.315255	0.0017158	0.0490998
ETV7	0.279	0.000473692	0.0120333	-0.313419	0.000101286	0.0118011
PIGZ	-0.392036	0.000476953	0.0120856	0.437187	1.93e-05	0.00538729
C19orf66	0.341536	0.000478816	0.0121202	-0.260017	0.000555268	0.0288301
TIPARP	0.194425	0.000479433	0.0121232	-0.156822	0.00124053	0.0425199
GPR176	0.320028	0.000485457	0.0122501	-0.231997	0.00112824	0.0404621
DKK1	0.189456	0.000491505	0.0122966	-0.631274	3.8e-07	0.000965546
SAMHD1	0.411827	0.000497223	0.0123816	-0.442903	0.000510069	0.0276015
TMEM233	0.533666	0.000501158	0.0124345	-0.440391	0.000483414	0.0273427
FKBP5	0.189256	0.000506258	0.0124776	-0.159608	0.000841686	0.0344469
DCXR	-0.176171	0.000508498	0.0125075	0.322918	9.5e-05	0.0113377
ABI3BP	0.286058	0.000514543	0.0126079	-0.441273	1.71e-05	0.00502729
PARP9	0.408681	0.000522322	0.0127263	-0.480548	3.7e-05	0.00718154
PTPRK	0.224844	0.000526125	0.0127263	-0.258433	0.000157576	0.0154888
ZHX2	0.268833	0.000525046	0.0127263	-0.311476	0.000273283	0.0208566
RHEBL1	0.597025	0.00052609	0.0127263	-0.36037	0.0015206	0.0461469
TRIM69	0.367907	0.000536174	0.0129015	-0.508847	5.53e-06	0.00289979
HHIP	-0.161541	0.000544628	0.0130534	0.198554	0.000163245	0.0157122
ADAP1	0.34442	0.000548686	0.0131119	-0.27281	0.00167581	0.0486966
STC2	0.502979	0.000551352	0.0131469	-0.674724	1.32e-05	0.00446254
LGALS9B	0.264388	0.000572062	0.0134332	-0.385715	1.53e-05	0.00479291
BMS1P20	-0.24904	0.00059103	0.0136938	0.203824	0.00108934	0.040095
XRN1	0.362776	0.00060353	0.0138516	-0.160369	0.000541754	0.028493
STAP2	0.501358	0.00060735	0.0139141	-0.414269	0.00168904	0.0489287
ERMP1	-0.485813	0.000609716	0.013941	0.458468	2.01e-05	0.00538729
PNP	0.243314	0.000619776	0.0140785	-0.178458	0.00145985	0.0455321
UFM1	0.15557	0.000624074	0.0141103	-0.135595	0.00125013	0.0425199
BHLHE40	0.211181	0.000632741	0.0141873	-0.219525	0.00045194	0.0267116
FAM117A	-0.229519	0.000633305	0.0141873	0.249475	0.000602397	0.0298757
LAMB3	0.987317	0.000634455	0.0142	-0.658915	0.00171124	0.0490998
KIAA1328	-0.259965	0.00064635	0.0143496	0.330491	0.000208778	0.0182386
PPP1R3B	0.427988	0.000652447	0.0144172	-0.357206	0.00167167	0.0486966
DPCD	-0.155625	0.000658647	0.0145016	0.180418	0.000253243	0.0200263
MRPL44	0.195172	0.000670101	0.0146299	-0.217351	0.000336861	0.0232762
MCU	-0.209943	0.000671598	0.0146299	0.160784	0.000641443	0.0308828
BANP	0.171179	0.00067133	0.0146299	-0.186778	0.00132985	0.0434898
DDX60	0.500167	0.000699645	0.015009	-0.446781	0.0002954	0.0214086
TTN	-0.413449	0.000700712	0.015009	0.348275	0.00173516	0.0493033
GRAPL	0.284419	0.000706135	0.015057	-0.489	2.77e-06	0.00225537
KIAA1147	0.193701	0.000732814	0.01541	-0.250283	0.000179742	0.0168342
BLOC1S5-TXNDC5	-0.252264	0.000732677	0.01541	0.226518	0.00134659	0.0436047
PTHLH	0.408281	0.000768208	0.0158935	-0.547377	0.000802196	0.033659
BHLHE41	0.337838	0.000779019	0.0160189	-0.31986	0.00164452	0.0484814
FAM46A	0.447984	0.000783665	0.0160631	-0.598968	2.1e-06	0.00204536
BIRC3	0.528391	0.000786918	0.0161027	-0.524042	0.000765967	0.0331861
UNC93B1	0.523453	0.000797587	0.0162074	-0.43923	9.8e-06	0.00403089
PDLIM1	-0.222942	0.000806651	0.0162875	0.22719	0.000651904	0.0310033
GCNT4	0.577462	0.000808092	0.0163031	-0.557393	0.000761367	0.0330482
XAF1	0.507802	0.000809646	0.0163074	-0.597634	0.000403794	0.0252898
C1orf27	0.185987	0.000840173	0.0166821	-0.155475	0.000635407	0.0308828
SPATS2L	0.147409	0.000841981	0.0166963	-0.177681	0.000712076	0.0317578
SLC25A10	-0.403856	0.000871159	0.0171077	0.439185	0.00109942	0.0401918
ZNF449	-0.299717	0.000874095	0.0171377	0.310249	0.000232465	0.019189
ZNF705A	-0.331748	0.000878918	0.0171632	0.29804	0.000893855	0.0355658
EVL	-0.288269	0.000886275	0.0172515	0.311044	3.17e-05	0.00689776
NONO	-0.167496	0.000906598	0.0175028	0.145172	0.00140383	0.0446239
C17orf89	-0.323005	0.00095404	0.0181641	0.283701	3.03e-05	0.00680551
SRF	0.375561	0.000956213	0.0181772	-0.271449	9.55e-05	0.0113409
UBALD1	0.249207	0.000958884	0.0182136	-0.25495	0.00088645	0.0353868
FAM101A	0.187458	0.000961037	0.0182402	-0.176378	0.00125384	0.0425199
TRIM14	0.367776	0.000968189	0.0182763	-0.437069	0.000276819	0.0209342
STAMBPL1	0.312558	0.00100161	0.0186755	-0.789452	5.36e-05	0.0088183
CH25H	0.468969	0.00102084	0.0188607	-0.738048	1.33e-06	0.00161594
VSIG10	-0.225519	0.00104221	0.0191249	0.303151	0.000610767	0.0300975
KIT	0.316164	0.00106027	0.0193041	-0.568362	0.000412068	0.0255183
ZIC1	0.591279	0.00106918	0.0193871	-0.558186	0.000104176	0.011966
MET	0.143979	0.00107666	0.0194638	-0.136569	0.00125103	0.0425199
FKBP7	-0.386675	0.00107495	0.0194638	0.327303	0.00133327	0.0434898
BET1	0.152354	0.00110458	0.0197913	-0.140086	0.000914636	0.0358652
EPHX1	-0.194416	0.00111	0.0198018	0.333772	0.000310539	0.0223066
RPP40	-0.289374	0.00112877	0.0199613	0.330861	0.000532784	0.0283271
MFSD6	0.213551	0.00113955	0.0200355	-0.408573	0.000714212	0.0317847
PLPP2	0.236578	0.00114966	0.0201695	-0.294439	0.00117177	0.0409368
TRIM22	0.347527	0.00117437	0.0204134	-0.50886	0.000199658	0.0179219
ITGA3	-0.172331	0.00117705	0.0204299	0.170775	0.00100072	0.0381953
FAM173B	-0.230815	0.00118438	0.020469	0.288672	0.000188804	0.0174151
ACYP1	0.13745	0.00118971	0.020503	-0.223358	8.24e-05	0.0106163
CD320	-0.215715	0.00119366	0.0205419	0.202762	0.00160743	0.0477548
KHDRBS3	0.394531	0.0012432	0.0210962	-0.28234	0.00152371	0.0461469
CBY1	-0.199598	0.00125194	0.0212298	0.230465	0.00146994	0.0455321
MYCBPAP	-0.216869	0.00125698	0.0212429	0.383695	6.99e-05	0.01019
GRINA	0.216696	0.00125728	0.0212429	-0.161501	0.000795905	0.0336396
CHRNB1	0.508004	0.00126686	0.0213195	-0.483669	0.000123546	0.0135517
ABHD2	0.165814	0.00129833	0.0217083	-0.16444	0.000954641	0.0370169
SEMA6C	-0.156401	0.00130027	0.0217147	0.20758	0.000279792	0.0209637
WDR61	-0.214554	0.00130104	0.0217147	0.318634	0.000685612	0.0315468
CCNA1	0.255832	0.00132741	0.0220249	-0.805502	8.72e-06	0.00374155
NISCH	-0.302053	0.00132849	0.0220249	0.395446	0.000205289	0.0181123
HIPK2	0.1661	0.00133139	0.0220249	-0.121764	0.00159778	0.0476808
ZNF618	0.26543	0.00133812	0.022095	-0.304846	0.0013195	0.0433619
GCSH	-0.145767	0.00134357	0.0221362	0.162109	0.000651286	0.0310033
BCKDHB	-0.459865	0.0013694	0.0224252	0.547219	0.000535743	0.0283606
ZNF17	-0.193791	0.00140308	0.0227929	0.182498	0.00129438	0.0432634
B3GALT4	0.409183	0.0014205	0.0229838	-0.412424	8.85e-05	0.0109936
IRF9	0.236442	0.00144188	0.0232679	-0.249924	0.000191907	0.0174579
MRPL48	-0.243307	0.00147202	0.0235668	0.272874	0.00158493	0.0473873
RWDD2B	-0.189001	0.00148018	0.0236797	0.187887	0.00113878	0.0406008
ASXL1	0.128267	0.0015328	0.0241499	-0.131928	0.00114594	0.0407514
C19orf60	-0.198398	0.00156126	0.0244609	0.190819	0.00178389	0.0498395
ENG	-0.162828	0.00160743	0.0248998	0.137458	0.00106624	0.0395791
LPXN	0.414827	0.00161532	0.0249746	-0.717039	1.69e-05	0.00501931
EID1	-0.129863	0.00162474	0.0250247	0.131991	0.00154881	0.0466772
FAM212A	-0.245272	0.00162942	0.0250809	0.21682	0.00177689	0.0498395
PTPRS	-0.140545	0.00164617	0.0252748	0.183142	0.000258238	0.020285
BTN2A1	0.207562	0.00166764	0.0255201	-0.179719	0.00150023	0.046065
MYD88	0.175096	0.00169038	0.0256662	-0.274352	7.67e-05	0.0104193
IDO1	0.582429	0.00169523	0.0256914	-0.545756	1.69e-05	0.00501931
TNFSF13B	0.551649	0.0017208	0.0259301	-0.658533	0.000463572	0.0270706
ATP11B	0.13627	0.00173332	0.0260543	-0.147337	0.000875896	0.0351925
ITPRIP	0.331606	0.00174881	0.0262063	-0.410931	0.000206178	0.0181251
MSANTD3	0.155721	0.00176961	0.0263907	-0.180877	0.000691587	0.0315963
CSAD	-0.293537	0.00180228	0.026497	0.366988	6.82e-05	0.0100664
DPP8	0.217967	0.00180303	0.026497	-0.181715	0.000272085	0.0208566
TST	-0.144924	0.0017977	0.026497	0.190996	0.000319306	0.0226414
NR4A2	0.367468	0.00179191	0.026497	-0.393649	0.000783685	0.0334799
PLIN2	0.245652	0.00181656	0.0266372	-0.243723	0.000885617	0.0353868
NSUN5	0.273153	0.0018255	0.0267465	-0.281815	0.000399715	0.0252898
FN3KRP	-0.169376	0.0018334	0.0267977	0.217983	0.000164223	0.0157441
SLC16A7	0.289905	0.00185002	0.0269696	-0.458583	0.000431166	0.0261192
HERC5	0.521679	0.00185302	0.0269713	-0.690057	0.00032446	0.0227887
RMND1	-0.172174	0.00190703	0.0275372	0.231804	0.000402617	0.0252898
SGSM2	-0.16835	0.00195242	0.0280161	0.195416	0.000678176	0.0315468
LAP3	0.202518	0.00196088	0.028088	-0.204926	0.00107223	0.0396381
TXNDC16	-0.411856	0.00196366	0.0281048	0.518154	3.34e-05	0.00702603
SHROOM4	-0.141936	0.00196553	0.0281048	0.13686	0.00143804	0.0451842
RND3	0.200877	0.00198956	0.0283436	-0.269827	0.000715291	0.0317847
STPG1	0.169413	0.00199256	0.0283436	-0.222621	0.00117133	0.0409368
TNFSF10	0.226376	0.0020335	0.0287559	-0.285696	5.18e-05	0.00863264
PCDHB13	-0.265673	0.00205084	0.0289024	0.315573	0.000574915	0.0290451
MEGF8	-0.250779	0.00205098	0.0289024	0.332585	0.00119507	0.0413957
FAM175A	-0.175996	0.00212905	0.0295579	0.20009	0.00101191	0.0383817
RARRES3	0.151165	0.0021561	0.0297805	-0.306839	1.77e-05	0.005118
CIAPIN1	-0.246777	0.00216674	0.0298888	0.162587	0.00140834	0.0446239
COBLL1	0.351879	0.00226882	0.0307174	-0.517339	0.000287092	0.0210951
LAGE3	-0.191289	0.00227817	0.0308199	0.28647	0.0017159	0.0490998
PHACTR1	0.425395	0.00229174	0.0309326	-0.525209	2.96e-05	0.00672569
S100A11	0.137023	0.00229967	0.0309902	-0.159725	0.000679427	0.0315468
IVNS1ABP	0.524243	0.00234685	0.0313276	-0.324048	9.94e-05	0.011632
ITFG2	-0.129942	0.00234879	0.0313276	0.192711	0.000319848	0.0226414
TBC1D2B	0.186946	0.00235672	0.0314114	-0.240521	0.000500836	0.0273604
CTNNBL1	0.116703	0.00241913	0.0318422	-0.128465	0.00137739	0.0441908
FJX1	0.148951	0.00244452	0.0320367	-0.210189	0.000170356	0.016268
ZBTB7B	0.19792	0.00245374	0.0320725	-0.266226	0.000622791	0.0303312
KLHL28	0.336974	0.0025425	0.03281	-0.400364	0.000823476	0.0340281
PRG2	0.406561	0.00258192	0.0330907	-0.498368	0.000954122	0.0370169
PSTPIP2	0.725723	0.00259924	0.0331776	-0.555801	0.000112897	0.0126108
NSMCE1	-0.270201	0.00261557	0.0332941	0.279712	0.00130762	0.0432634
HTR2B	0.276313	0.00267513	0.03384	-0.6522	0.000286037	0.0210951
CUEDC2	-0.171427	0.00269451	0.0340146	0.126227	0.0014566	0.0455321
HMGN2	-0.143212	0.00274094	0.0342984	0.269787	8.04e-05	0.0106163
RNASEH2C	-0.146856	0.00274539	0.0343364	0.21286	0.00133411	0.0434898
ALCAM	0.170672	0.00276927	0.0344582	-0.38404	0.000501432	0.0273604
LPAR1	0.310181	0.00276927	0.0344582	-0.275782	0.00146537	0.0455321
KIAA1551	0.18776	0.00279624	0.0347227	-0.217745	0.000412886	0.0255183
WNT2B	0.388984	0.00288247	0.0354301	-0.600109	0.000311763	0.0223287
KLRC2	0.550172	0.00289998	0.035504	-0.526052	0.00178678	0.0498395
ZBTB38	0.128286	0.00298747	0.0362158	-0.227853	5.6e-05	0.00914546
KCNMB1	0.384549	0.00302826	0.0364666	-0.404785	0.000878693	0.0351925
PGD	-0.195225	0.00310672	0.0370842	0.214391	0.000870284	0.0350286
FCGR2A	0.325041	0.00313546	0.0372993	-0.298111	0.001092	0.0401075
APOD	0.228268	0.00320825	0.0378161	-0.281089	0.000891889	0.0355456
UROS	-0.160403	0.00326556	0.0382263	0.200423	0.000760901	0.0330482
C3AR1	0.416706	0.00329966	0.0383113	-0.462827	0.0011075	0.0401918
CHRNA1	0.214492	0.00333548	0.0385854	-0.339365	0.00142921	0.0450228
DOCK7	0.145211	0.00340071	0.0390801	-0.213399	0.00144276	0.0452156
NCR1	-0.139264	0.00341313	0.0391628	0.197417	0.000337216	0.0232762
SIAE	-0.233561	0.00344123	0.039323	0.280007	0.000646293	0.0309801
SLC35G2	0.162926	0.00347497	0.0395786	-0.163041	0.000954647	0.0370169
CLIC2	0.181447	0.00347263	0.0395786	-0.18437	0.00104773	0.0392511
PECAM1	-0.109232	0.00348831	0.0396373	0.149431	0.000671004	0.0315436
HMBS	-0.120685	0.00356866	0.0400174	0.191085	0.000445009	0.0266251
ATXN7L3	0.199153	0.00368287	0.0407828	-0.291287	0.000115465	0.0127805
ID1	-0.309578	0.00370235	0.04085	0.431163	0.000478209	0.0273427
ARMCX1	0.197651	0.00374845	0.0412465	-0.238841	0.000495986	0.0273604
GMPR	0.118467	0.00397608	0.0426715	-0.173915	0.000615139	0.0300975
MTMR7	0.424425	0.00414183	0.043937	-0.458655	5.71e-05	0.00916696
PCYOX1L	-0.134797	0.00416588	0.0440674	0.287806	4.68e-05	0.00835328
FAM173A	-0.141725	0.00428745	0.0449048	0.286476	2.43e-05	0.00581016
SIPA1L1	0.207439	0.00432084	0.0451768	-0.413754	0.000173725	0.0164607
IMPDH2	-0.131745	0.00434044	0.0452897	0.163828	0.00131575	0.0433378
GPR160	0.162893	0.00436167	0.0453506	-0.214592	0.00130198	0.0432634
INO80D	0.170211	0.00442717	0.0457039	-0.204372	0.00148966	0.0458592
ACACA	-0.151526	0.0044231	0.0457039	0.154455	0.00165778	0.0485785
TMEM204	0.27754	0.00448354	0.0460864	-0.515152	0.0006763	0.0315468
CTDSPL	-0.118342	0.00451436	0.0463055	0.172294	0.000641136	0.0308828
MME	0.256483	0.00460263	0.0468369	-0.43751	0.00169754	0.0490936
C5orf42	-0.27554	0.00461203	0.0468939	0.331499	0.00018634	0.0172531
CNOT6L	0.127887	0.00486054	0.0482901	-0.200113	0.00160741	0.0477548
ELF1	0.128537	0.00488215	0.0483765	-0.246492	0.000491666	0.0273604
TPCN1	-0.137722	0.00491181	0.0484839	0.292356	6.14e-05	0.00937632
