# Supplementary material for: Computational repurposing of therapeutic small molecules from cancer to pulmonary hypertension
Source: Sci Adv. 2021 Oct 20;7(43):eabh3794. doi: 10.1126/sciadv.abh3794 (PMC8528428; doi:10.1126/sciadv.abh3794)
Supplement: Supplementary file 2 — Tables S1 to S4, S6 and S7 [file sciadv.abh3794_tables_s1_to_s4_s6_and_s7.zip › sciadv.abh3794_table_s4.xlsx]

## Sheet: Table S4
pathway	pval	padj	size	leadingEdge
GO_POSITIVE_REGULATION_OF_KINASE_ACTIVITY	9.999e-05	0.00272026	378	IL1B BMP4 ACE MAP3K8 KITLG TNFSF15 SAA1 TGFB3 IRAK2 ACSL1 GREM1 RIPK2 CCL5 VEGFA PRKACB PARP8 GPRC5B P2RX7 NBN S1PR2 TLR3 CAB39 GDF15 TPD52L1 BMP2 NEDD9 TNFAIP8L3 ADAM17 ROBO1 RALB IGF2 PDGFB SOCS1 KIF14 EIF2AK2 KIT PTK2B LPAR1 PDGFA INSR NRG1 ZEB2 MLST8 TF HTR2B RICTOR TNFRSF10A CLSPN CSF1 FCGR1A MAGED1 GRM1 EGR1 ADCY8 SRC TGFBR1 AFAP1L2 AVPI1 MAP3K2 BAD ATG13 PDGFRA TGFB2 HMGA2 ITGB3 MAP2K1 CEM…
GO_REGULATION_OF_CELL_ACTIVATION	9.999e-05	0.00272026	373	IL1B IL7R IL6 BMP4 SELP DUSP10 IRF1 ZC3H12A C1QTNF1 CCL3 TNFAIP3 CX3CL1 MAP3K8 TSLP SLC7A2 TNFSF4 SAMSN1 ADAMTS18 VCAM1 ICOSLG CCL2 RIPK2 NOS3 CCL5 IDO1 PDCD1LG2 TNFSF13B NFKBIZ F2RL1 LST1 LGALS9C BCL2 THBD CYLD RUNX1 PELI1 BCL6 FLOT2 PRDM1 TICAM1 HLA-F IL12RB1 IGF2 EBI3 LGALS9 PDGFB SOCS1 LGALS3 IL15 LRRC32 GAL CAMK4 CD276 HSPD1 EFNB1 INHBA STXBP2 PDGFA CEACAM1 VNN1 FANCA MMP14 HMOX1 NCK1 AP3B1 …
GO_ANATOMICAL_STRUCTURE_FORMATION_INVOLVED_IN_MORPHOGENESIS	9.999e-05	0.00272026	715	IL1B CCL8 HEY1 ACKR3 PTGS2 IL6 BMP4 ADGRG6 LAMB3 ZC3H12A CXCL8 TNFAIP3 CX3CL1 TGFBI ITGB8 IL1A CDON TNFAIP2 THBS2 SLC40A1 COL4A1 JUNB SEMA3C CCL2 NFKB2 GREM1 E2F8 THSD7A DYSF NOS3 VEGFA PRKACB PRICKLE1 ADAMTS9 TNFSF13B AR RSPO3 PIK3R3 CC2D2A TLR3 CXCL10 ITGB4 COL8A1 GDF15 BMP2 TLR2 OPHN1 NOTCH2 HPSE NR4A1 SOX17 RUNX1 BCL6 HEY2 ADAM17 EDNRA C3AR1 FOXO1 TTN MEIS1 PTGFRN ETS2 ROBO1 SMAD3 APLN WNT2B …
GO_REGULATION_OF_LEUKOCYTE_PROLIFERATION	9.999e-05	0.00272026	155	IL1B IL6 BMP4 IRF1 TNFAIP3 KITLG TNFSF4 VCAM1 ICOSLG GREM1 RIPK2 BST2 CCL5 IDO1 PDCD1LG2 TNFSF13B LST1 LGALS9C BCL2 PELI1 BCL6 TICAM1 IL12RB1 IGF2 EBI3 LGALS9 LGALS3 IL15 LRRC32 GAL CD276 EFNB1 NCK1 HLA-G TFRC LGALS9B ADA CSF1 CD274 HLA-E PNP CD209 STAT5B IL5 CD3E PLA2G2A PTPN22 CD320 TAC1 BTN2A2 DLG5 PRKAR1A SCGB1A1 ZBTB7B TRAF6 TNFRSF1B CD74 IHH CCL7 CASP3
GO_ACTIN_FILAMENT_BUNDLE_ORGANIZATION	9.999e-05	0.00272026	108	LIMCH1 MYO1B CX3CL1 TGFB3 NEDD9 ADD3 PHACTR1 PTGER4 SMAD3 SRF EPS8 NRP1 RHOD PTK2B LPAR1 ID1 EVL GPR65 FSCN1 ARHGAP28 TSC1 SRC MKKS NF2 TGFBR1 ARHGEF10 ALMS1 TAC1 ACTN1 RDX TPM1 DPYSL3 ARHGEF5 RND3 AIF1L FAM107A CD47 FSCN3 S100A10 PFN2 TACSTD2 PPM1F ARRB1 FRMD7 CORO2B STMN1 TNFAIP1 RHOBTB2 BAIAP2L1 MET SHTN1 PXN
GO_REGULATION_OF_PROTEIN_BINDING	9.999e-05	0.00272026	148	IFIT1 BMP4 ACE CDON IFIT2 RIPK2 BMP2 BCL2 PHLDA2 CYLD TICAM1 RALB DTX3L PDGFB CD36 LGALS3 NRP1 ID1 NRG1 CTHRC1 HIP1R NFATC4 AURKB SRC CTNNBIP1 TGFBR1 LEF1 PTPRF MAP2K1 ADAM15 DACT1 SORL1 DKK1 GCG LDOC1 PRKACA MFNG BDNF PSEN1 EPHA4 TCF7L2 STPG1 CFHR1 NKX3-1 HIPK2 LDLRAP1 ARRB1 FRMD7 PRKCD FKBP1A DAB2 STMN1 CDK5 MAPRE3 PCBD1 CCPG1 DZIP1 WNT5A MET ANXA2 DAB2IP TFIP11 HOXA3 NOG TNFSF11
GO_RESPONSE_TO_ORGANOPHOSPHORUS	9.999e-05	0.00272026	92	IL1B STC1 PTGS2 AREG JUNB IGFBP5 P2RX4 P2RX7 PANX1 THBD FDX1 EEF2K RFC3 PTK2B LPAR1 APEX1 TYMS JUN CPS1 TRPV1 SLC6A4 PNPT1 CDO1 ITPR2 ASS1 DUSP1 PIK3CG AQP8 BIRC2 PKD2 PER1 RAP1B WNT10B PTAFR
GO_POSITIVE_REGULATION_OF_HEMOPOIESIS	9.999e-05	0.00272026	137	IL7R DUSP10 KITLG TNFSF4 ISG15 RIPK2 NFKBIZ NOTCH2 CYLD RUNX1 BCL6 IL12RB1 LGALS9 SOCS1 IL15 INHBA VNN1 JAG1 CD101 MMP14 AP3B1 ITPKB HLA-G ADA CSF1 CTNNBIP1 ZBTB16 PNP LEF1 BAD STAT5B JUN MYB HSPA1B ETS1 IL5 KLF10 BTN2A2 GLI3 HOXA5 ZBTB7B TRAF6 CD74 IHH IL34 FOXO3 RIPK1 CCR1 NFKBID SHH LILRB4 ACIN1 SART1 PTPRC NKAP
GO_MYELOID_CELL_HOMEOSTASIS	9.999e-05	0.00272026	98	IL6 BMP4 AMPD3 KITLG ISG15 VEGFA BCL6 ADAM17 SLC11A2 SRF CDK6 KIT INHBA ADAR ZFP36 HMOX1 ITPKB MERTK BCL2L11 SH2B3 DYRK3 PIK3CD STAT5B HSPA1B ETS1 HOXA5 PIK3CB CASP3 SOX6 FOXO3 SLC25A38 ERCC2 FANCC C15orf41 HIPK2 ACIN1 G6PD
GO_REGULATION_OF_WOUND_HEALING	9.999e-05	0.00272026	100	SELP DUSP10 CLDN1 MYLK C1QTNF1 TNFAIP3 ADAMTS18 NOS3 F2RL1 HPSE THBD PLAUR SMAD3 PLPP3 HBEGF PDGFB CD36 PDGFA CEACAM1 GJA1 SH2B3 PDGFRA CD109 KRT1 CXCR4 ANO6 TEC PRDX2 TSPAN8 FGF2 SERPINE1 SYTL4 SOX15 F2 KLKB1 F12 PRKCD SERPINB2 TLR4 REG3A PRKCQ PROS1 PROC ANXA2 CLEC7A CAPN3
GO_REGULATION_OF_MAPK_CASCADE	9.999e-05	0.00272026	474	IL1B CCL20 CCL8 ACKR3 CCL14 IL6 BMP4 DUSP10 ZC3H12A C1QTNF1 CCL3 CX3CL1 MAP3K8 KITLG CCL16 DUSP16 CCL3L3 IL1A CDON ATF3 SAA1 TGFB3 GBP1 IRAK2 CCL2 IGFBP4 RIPK2 CCL5 VEGFA AR IGFBP3 TNFRSF19 TNIP1 F2RL1 P2RX7 CD44 S1PR2 TLR3 GDF15 TPD52L1 BMP2 NOTCH2 TNFAIP8L3 CYLD PAQR3 EDA2R FOXO1 TRIB2 ROBO1 IRAK3 TMEM106A RGS2 IGF2 LGALS9 PDGFB CD36 NRP1 EIF2AK2 FAM83D KIT PTK2B INHBA LPAR1 ID1 PDGFA RGS3 INSR…
GO_MYELOID_LEUKOCYTE_MIGRATION	9.999e-05	0.00272026	141	IL1B CCL20 CCL8 CXCL1 CCL14 IL6 CXCL8 CXCL3 CCL3 CX3CL1 CCL16 CCL3L3 IL1A SAA1 CCL2 GREM1 DYSF CCL5 P2RX4 VEGFA CXCL10 C3AR1 PTGER4 CXCL2 PDGFB CXCL11 VEGFC LGALS3 KIT PTK2B MTUS1 WDR1 MMP14 CSF1 PIK3CD STAT5B HRH1 TGFB2 CD200 PLCB1 ARHGEF5 ANO6 DUSP1 CAMK1D RHOG CD47 CD74 CXCL17 IL6R PIK3CG CCL7 SERPINE1
GO_CELL_CHEMOTAXIS	9.999e-05	0.00272026	200	IL1B CCL20 CCL8 CXCL1 ACKR3 CCL14 IL6 CXCL8 CXCL3 CCL3 CX3CL1 CCL16 CCL3L3 IL1A SAA2 SAA1 VCAM1 CCL2 GREM1 DYSF CCL5 P2RX4 VEGFA DEFB4A F2RL1 CXCL10 CH25H NR4A1 CCRL2 ADAM17 C3AR1 CXCL2 HBEGF LGALS9 PDGFB CXCL11 VEGFC LGALS3 NRP1 KIT PTK2B LPAR1 MTUS1
GO_REGULATION_OF_STRESS_ACTIVATED_PROTEIN_KINASE_SIGNALING_CASCADE	9.999e-05	0.00272026	139	IL1B DUSP10 ZC3H12A IL1A RIPK2 VEGFA TNFRSF19 F2RL1 TLR3 TPD52L1 BMP2 CYLD EDA2R FOXO1 EIF2AK2 PTK2B ZEB2 TF RB1CC1 MAP3K2 TGFB2 MAP2K1 ANKRD6 PPEF2 PLCB1 PTPN22 RNF13 ARHGEF5 DACT1 SPHK1 DUSP1 TRAF6 RELL1 MAP3K5 GADD45A FGD2 DKK1 HGF RIPK1 PER1 NOD2 ULK4 RAP2A EPHA4 HIPK2 SLAMF1 SPAG9 EGFR STK25 MAP3K10 CD40LG TLR9 DNAJA1 MAPK8IP1 TRPV4 TLR4 WNT16
GO_REGULATION_OF_DEFENSE_RESPONSE_TO_VIRUS	9.999e-05	0.00272026	49	IL1B IFIT1 ZC3H12A TNFAIP3 BIRC3 DHX58 APOBEC3G HERC5 DDX58 DDX60 TRAF3 PARP9 DTX3L IL12RB1 IL15 RNF125 ELMOD2 TRAF3IP2 MMP12 TRIM6
GO_CELLULAR_RESPONSE_TO_LIPID	9.999e-05	0.00272026	407	IL1B CSF2 STC1 CXCL1 CMPK2 IL6 BMP4 CLDN1 ZC3H12A FBXO32 CXCL8 CXCL3 CCL3 TNFAIP3 CX3CL1 IL1A TNFSF4 IRAK2 CCL2 NFKB1 MGARP RIPK2 NOS3 CCL5 PDCD1LG2 AR NFKBIA CD68 CXCL10 TLR2 NRIP1 NR4A1 RUNX1 ABCA1 HOXA2 FOXO1 TICAM1 PTGER4 CXCL2 NPC1 KCNMB1 CREBRF PLSCR4 NR4A2 INSIG1 FDX1 CD36 PIM1 CXCL11 LITAF IL15 NR3C1 LRP6 PTK2B INHBA LPAR1 ZFP36 ITGA2 NFATC4 SKP2 IRF8 TNIP2 PAQR7 KDM3A BCL2L11 ADCY8 SRC W…
GO_REGULATION_OF_ADAPTIVE_IMMUNE_RESPONSE	9.999e-05	0.00272026	112	IL1B IL7R IL6 DUSP10 IRF1 ZC3H12A TNFAIP3 RSAD2 TNFSF4 SAMSN1 IL18R1 RIPK2 TNFSF13B NFKBIZ P2RX7 BCL6 HLA-F IRF7 IL12RB1 HSPD1 CEACAM1 HLA-G TFRC ADA CD274 HLA-E IL1RL1 FCGRT ADCY7 LOXL3 ZBTB7B TRAF6 TNFRSF1B MICB
GO_REGULATION_OF_HYDROLASE_ACTIVITY	9.999e-05	0.00272026	831	CCL20 PI3 CCL8 IFIT1 PTGS2 CCL14 OAS2 PMAIP1 CCL3 CX3CL1 CCL16 CCL3L3 TNFSF15 OAS3 OASL IFI6 BIRC3 PLXNA4 OAS1 CCL2 RGS7 TNFAIP8 RIPK2 BVES RGS9 NOS3 BST2 CCL5 VEGFA PCSK6 KALRN IGFBP3 F2RL1 CD44 PSMB9 SPOCD1 AGFG2 BMP2 PREX2 OPHN1 TFPI2 NEDD9 ARHGAP18 BCL6 PPP1R3B PHACTR1 SERPIND1 DNAJB4 EDNRA PLAUR FAM13B ROBO1 SMAD3 MDM2 DHCR24 DAPK1 ITGA6 TANK DOCK11 RGS2 LGALS9 TBC1D22B ADAP1 LGALS3 PSME2 DE…
GO_CELLULAR_RESPONSE_TO_BIOTIC_STIMULUS	9.999e-05	0.00272026	163	IL1B CSF2 CXCL1 CMPK2 IL6 ZC3H12A CXCL8 CXCL3 CCL3 TNFAIP3 CX3CL1 IL1A TNFSF4 IRAK2 CCL2 NFKB1 RIPK2 NOS3 CCL5 PDCD1LG2 NFKBIA CD68 CXCL10 TLR2 ABCA1 TICAM1 CXCL2 PLSCR4 CD36 CXCL11 LITAF ZFP36 IRF8 WFS1 TNIP2 BCL2L11 SRC CD274 NFKBIB SCARB1 DDIT3
GO_CELLULAR_RESPONSE_TO_ORGANIC_CYCLIC_COMPOUND	9.999e-05	0.00272026	403	IL1B IFIT1 STC1 PTGS2 BMP4 ZC3H12A FBXO32 CCL3 IFIH1 IGFBP5 CCL2 NFKB1 MGARP RGS9 CCL5 P2RX4 AR P2RX7 TLR3 DDX58 BMP2 NSG1 NRIP1 NR4A1 RUNX1 ABCA1 FOXO1 MDM2 RALB NPC1 KCNMB1 CREBRF ITGA6 KLF5 TMEM38B NR4A2 XRN1 INSIG1 FDX1 PDGFB PIM1 EEF2K IL15 NR3C1 CHEK2 LRP6 CASP7 INHBA ID1 ZFP36 APEX1 ITGA2 NFATC4 SKP2 HTR2B PAQR7 KDM3A BCL2L11 EGR1 GNA15 ADCY8 SRC HRH4 WBP2 LEF1 CPS1 GRAMD1A HRH1 PTCH1 TRPV…
GO_RESPONSE_TO_WOUNDING	9.999e-05	0.00272026	449	IL6 SELP DUSP10 CLDN1 IRF1 MYLK C1QTNF1 TNFAIP3 CX3CL1 IL1A VWF ADAMTS18 SAA1 TGFB3 ENTPD1 DYSF NOS3 P2RX4 GP1BB PRKACB F2RL1 P2RX7 CD44 ITGB4 BCL2 NOTCH2 HPSE TFPI2 MMRN1 FERMT3 THBD ADAM17 SERPIND1 PLAUR PTGFRN SMAD3 PLPP3 SRF MYH10 KLF5 HBEGF DOCK11 PDGFB CD36 NRP1 ITPK1 SULF2 KREMEN1 PDGFA CEACAM1 NRG1 ZFP36 DHFR ITGA2 GJA1 HMOX1 AP3B1 MERTK MYL9 PLSCR1 MMP12 SERPINA10 GNA15 SH2B3 SRC DCBLD2 …
GO_ALPHA_BETA_T_CELL_DIFFERENTIATION	9.999e-05	0.00272026	72	IL6 IRF1 ZC3H12A RSAD2 TNFSF4 IL18R1 RIPK2 NFKBIZ BCL2 RELB RUNX1 BCL6 PRDM1 PTGER4 IL12RB1 LGALS9 SOCS1 AP3B1 ITPKB ADA ZBTB16 PNP LEF1 MYB RORA SATB1 GLI3 LOXL3
GO_POSITIVE_REGULATION_OF_LOCOMOTION	9.999e-05	0.00272026	373	IL1B TNFAIP6 CCL20 ACKR3 PTGS2 IL6 BMP4 SELP CLDN1 ZC3H12A MYLK CXCL8 CCL3 CX3CL1 KITLG SOD2 LAMC2 IGFBP5 SEMA3C DYSF BVES NOS3 CCL5 P2RX4 VEGFA PIK3R3 GTSE1 F2RL1 CXCL10 BMP2 BCL2 NEDD9 FERMT3 ADAM17 C3AR1 SYNE2 SMAD3 MDM2 PLPP3 FBXO5 ITGA6 HBEGF LGALS9 PDGFB VEGFC LGALS3 GPI NRP1 RHOD KIT PTK2B LPAR1 PDGFA INSR SEMA3D TF ZNF268 RAB11A MMP14 ITGA2 HMOX1 ITGAV MGAT5 PGAM4 CSF1 SEMA3E SRC MEGF8 CD…
GO_NEGATIVE_REGULATION_OF_VIRAL_PROCESS	9.999e-05	0.00272026	71	CCL8 IFIT1 ISG20 OAS2 ZC3H12A MX1 CCL3 OAS3 OASL RSAD2 IFIT5 ISG15 OAS1 BST2 CCL5 APOBEC3G TNIP1 TRIM21 TRIM14 EIF2AK2 IFITM1 ZFP36 PARP10 PLSCR1 TRIM6 PML JUN HMGA2 SRPK2 TRIM28
GO_I_KAPPAB_KINASE_NF_KAPPAB_SIGNALING	9.999e-05	0.00272026	185	IL1B UBD ZC3H12A TNFAIP3 CX3CL1 IL1A BIRC3 IFIT5 IRAK2 NFKB1 NFKB2 APOL3 RIPK2 BST2 GPRC5B TNFRSF19 TNIP1 F2RL1 TLR3 NFKBIA LURAP1L TLR2 RELB PELI1 EDA2R TICAM1 TMEM106A TANK TGM2 LGALS9 TIAF1 CD36 TRIM22 LITAF SECTM1 TIFA LPAR1 SLC20A1 ATP2C1 TRAF3IP2 GJA1 HMOX1 HTR2B TNIP2 OPTN ROR1 RORA TNFSF10 ZDHHC17 NLRP12 CTH RBCK1 REL CFLAR EDA TRAF6 CD74 IKBKG GOLT1B PPM1B RIPK1 BIRC2 PER1 NR1D1 NOD2 MYD…
GO_REGULATION_OF_KINASE_ACTIVITY	9.999e-05	0.00272026	565	IL1B BMP4 DUSP10 ACE TNFAIP3 MAP3K8 KITLG DUSP16 TNFSF15 SAA1 TGFB3 IRAK2 ACSL1 GREM1 RIPK2 LDB2 NLRC5 CCL5 VEGFA PRKACB PARP8 GPRC5B PIK3R3 P2RX7 HERC5 NBN S1PR2 TLR3 CXCL10 CAB39 GDF15 TPD52L1 BMP2 DIRAS3 NEDD9 TNFAIP8L3 PAQR3 ADAM17 TTN TRIB2 ROBO1 RALB IRAK3 RGS2 IGF2 LRP5 CDC25C PDGFB SOCS1 KIF14 ITPRIP LRP6 EIF2AK2 KIT PTK2B LPAR1 SOCS2 PDGFA RGS3 INSR CEACAM1 NRG1 SPRY4 ZEB2 MLST8 ADAR TF …
GO_MYELOID_LEUKOCYTE_DIFFERENTIATION	9.999e-05	0.00272026	143	CSF2 BMP4 UBD CCL3 KITLG JUNB PIR VEGFA F2RL1 TLR3 TLR2 NOTCH2 RELB RUNX1 GAB3 IRF7 CDK6 IL15 CAMK4 KIT INHBA CEACAM1 TF CD101 TFRC CSF1 SRC CTNNBIP1 PIK3CD LEF1 JUN TSPAN2 CD109 IL5 KLF10
GO_TISSUE_MORPHOGENESIS	9.999e-05	0.00272026	463	STC1 HEY1 BMP4 MYLK AREG COL4A1 IGFBP5 SEMA3C NTN4 GREM1 NOS3 VEGFA GCNT4 PRKACB PRICKLE1 AR RSPO3 GCNT1 CC2D2A CD44 PSMB9 CXCL10 ITGB4 FST BMP2 OPHN1 BCL2 PSMB10 NOTCH2 FAT4 SOX17 HEY2 ADAM17 EDNRA TTN ROBO1 SMAD3 MDM2 WNT2B SRF HBEGF TGM2 LRP5 VEGFC IFT122 PSME2 ITGA8 NRP1 TBX3 LRP6 KDM6B INHBA PDGFA CEACAM1 NRG1 ZEB2 JAG1 CTHRC1 ARHGAP12 WDR1 MMP14 SPINT1 ITGA2 GJA1 NFATC4 STARD13 DCHS1 ROR1 C…
GO_POSITIVE_REGULATION_OF_VASCULATURE_DEVELOPMENT	9.999e-05	0.00272026	126	IL1B PTGS2 ZC3H12A CXCL8 CX3CL1 ITGB8 IL1A SOD2 GREM1 NOS3 VEGFA TLR3 RUNX1 C3AR1 PDGFB VEGFC ERAP1 NRP1 KIT PTK2B CEACAM1 HMOX1 EGR1 ETS1 HMGA2 CCBE1 HDAC9 CTH CXCR4 ANGPTL3 CFLAR SPHK1 PTGIS RHOJ FGF2 SEMA5A IL6R SERPINE1 HGF
GO_REGULATION_OF_EPITHELIAL_CELL_MIGRATION	9.999e-05	0.00272026	149	STC1 PTGS2 BMP4 DUSP10 ZC3H12A NOS3 P2RX4 VEGFA ADAMTS9 ADAM17 PLPP3 HBEGF PDGFB VEGFC GPI NRP1 PTPRG PTK2B CEACAM1 RAB11A EVL ITGA2 HMOX1 STARD13 SRC SVBP JUN SCARB1 DLL4 ETS1 TGFB2 ITGB3 CCBE1 CCR6 HDAC9 SP100 DCN PTK2 TAC1 PLCG2 RHOJ FGF2 SEMA5A MCC NR2F2 SH3BP1 CARD10 PFN2 ADIPOR1 TACSTD2 ITGA3 PPM1F FGF7
GO_RESPONSE_TO_TYPE_I_INTERFERON	9.999e-05	0.00272026	74	MX2 IFIT1 IFIT3 ISG20 OAS2 IRF1 MX1 OAS3 OASL RSAD2 IFI6 IFIT2 ISG15 OAS1 BST2 NLRC5 XAF1 IFI27 GBP2 SAMHD1 HLA-F USP18 STAT2 IRF7 IFI35 IFITM1 TRIM56 ADAR IRF8 HLA-G MMP12 EGR1 IRF2 HLA-E TRIM6 IRF9
GO_CYTOKINE_MEDIATED_SIGNALING_PATHWAY	9.999e-05	0.00272026	530	IL1B CCL20 MX2 CSF2 CCL8 IFIT1 IL7R MMP1 CXCL1 ACKR3 PTGS2 IFIT3 CCL14 IL6 TNFRSF9 TRAF1 ISG20 OAS2 IRF1 CXCL8 CXCL3 MX1 CCL3 TNFAIP3 CX3CL1 MAP3K8 TSLP CCL16 CCL3L3 IL1A SOD2 TNFSF15 OAS3 OASL RSAD2 TNFSF4 IFI6 BIRC3 SAA1 VCAM1 IFIT2 JUNB IL18R1 ISG15 GBP1 OAS1 IRAK2 CCL2 NFKB1 STAT4 ACSL1 RIPK2 BST2 NLRC5 CCL5 VEGFA TNFSF13B TNFRSF11B CSF2RB TNFRSF19 F2RL1 CD44 PSMB9 NFKBIA XAF1 CXCL10 IFI27 IL…
GO_NEGATIVE_REGULATION_OF_LOCOMOTION	9.999e-05	0.00272026	218	STC1 LIMCH1 DUSP10 CX3CL1 IGFBP5 SEMA3C CCL2 GREM1 BST2 ADAMTS9 IGFBP3 PODN NAV3 BCL2 ROBO1 TRIM21 PTGER4 ARRDC3 SRF NRP1 PTPRG IFITM1 NRG1 NISCH JAG1 SEMA3D APEX1 EVL GJA1 HMOX1 LRCH1 STARD13 ADA ADGRG1 SEMA3E SVBP NF2 PML DLL4 CD200 FUZ APOD PTPRK BMPR1A PLCB1 SP100 TRIM28 ADAM15 SPINT2 DCN STK24 ADORA2A TPM1 CLIC4 DPYSL3 DLG5 DUSP1 TP53INP1 FGF2 SEMA5A CD74 MCC NR2F2 ACVR1C SERPINE1 FOXO3 CCDC…
GO_T_CELL_PROLIFERATION	9.999e-05	0.00272026	127	IL1B IL6 BMP4 IRF1 TNFSF4 VCAM1 ICOSLG RIPK2 CCL5 IDO1 PDCD1LG2 TNFSF13B P2RX7 LGALS9C PSMB10 PELI1 IL12RB1 IGF2 EBI3 LGALS9 LGALS3 IL15 LRRC32 CD276 EFNB1 NCK1 HLA-G TFRC LGALS9B BTN3A1 CD274 HLA-E PNP CD209 STAT5B SATB1 CD3E PLA2G2A BTN2A2 DLG5 PRKAR1A PRDX2 SCGB1A1 ZBTB7B TRAF6 TNFRSF1B DOCK8 DOCK2 PIK3CG IHH CASP3 FKBP1B SHH FYN CD151 TNFRSF14 CD6 DNAJA3 PTPRC CD40LG
GO_STRIATED_MUSCLE_CELL_DIFFERENTIATION	9.999e-05	0.00272026	185	CCL8 BMP4 CDON DNER IGFBP5 GREM1 DYSF BVES VEGFA CHRNB1 CXCL10 GDF15 BMP2 BCL2 DMD HEY2 TTN PTGFRN SRF MYH10 KLF5 RGS2 IGF2 BHLHE41 TBX3 KDM6B NRG1 NLN WDR1 POPDC3 MMP14 PLEKHO1 KCNH1 UCHL1 TSC1 CEACAM5 SIK1 PDGFRA TMOD2 CAPN9 LMOD3 HDAC9 TPM1 TANC1 PRKAR1A CFLAR CBY1 KRAS DKK1 MYPN MEF2A CASP3 SMYD3 SOX6 MYOZ2 OBSL1 BDNF WNT10B SHH GATA6 SPAG9 G6PD AKAP6
GO_POSITIVE_REGULATION_OF_MAPK_CASCADE	9.999e-05	0.00272026	344	IL1B CCL20 CCL8 ACKR3 CCL14 IL6 BMP4 ZC3H12A C1QTNF1 CCL3 CX3CL1 MAP3K8 KITLG CCL16 CCL3L3 IL1A CDON SAA1 TGFB3 IRAK2 CCL2 IGFBP4 RIPK2 CCL5 VEGFA AR IGFBP3 TNFRSF19 F2RL1 P2RX7 CD44 S1PR2 TLR3 GDF15 TPD52L1 BMP2 NOTCH2 TNFAIP8L3 EDA2R ROBO1 TMEM106A IGF2 LGALS9 PDGFB CD36 NRP1 EIF2AK2 KIT PTK2B LPAR1 PDGFA INSR NRG1 ZEB2 TF NQO2 RB1CC1 HTR2B ROR1 MAGED1 GRM1 SRC TGFBR1 AVPI1 MAP3K2 JUN PDGFRA TG…
GO_REGULATION_OF_DEFENSE_RESPONSE	9.999e-05	0.00272026	517	IL1B TNFAIP6 IFIT1 PTGS2 CTSS IL6 CLEC4E DUSP10 IRF1 ZC3H12A CCL3 TNFAIP3 CX3CL1 TSLP RSAD2 SLC7A2 TNFSF4 IFIH1 BIRC3 SAA1 DHX58 IRAK2 NFKB1 RIPK2 NLRC5 CCL5 IDO1 APOBEC3G PRKACB GPRC5B NFKBIZ ICAM2 TNIP1 F2RL1 UNC93B1 HERC5 TLR3 PSMB9 NFKBIA DDX58 DDX60 TLR2 PSMB10 RELB CYLD PELI1 BCL6 GBP5 SAMHD1 TICAM1 TRAF3 PARP9 PTGER4 SMAD3 DTX3L HLA-F IRAK3 USP18 IRF7 TANK TGM2 IL12RB1 PARP14 LGALS9 CLEC10…
GO_MORPHOGENESIS_OF_AN_EPITHELIUM	9.999e-05	0.00272026	382	BMP4 AREG COL4A1 IGFBP5 SEMA3C NTN4 GREM1 VEGFA PRKACB PRICKLE1 AR RSPO3 CC2D2A CD44 PSMB9 CXCL10 FST BMP2 OPHN1 BCL2 PSMB10 NOTCH2 FAT4 SOX17 ADAM17 EDNRA SMAD3 WNT2B SRF HBEGF TGM2 LRP5 VEGFC IFT122 PSME2 NRP1 TBX3 LRP6 PDGFA CEACAM1 ZEB2 JAG1 CTHRC1 ARHGAP12 WDR1 MMP14 SPINT1 GJA1 NFATC4 STARD13 DCHS1 ROR1 CSF1 SEMA3E MMP12 MAGED1 TSC1 SRC CTNNBIP1 PSME1 MKKS MEGF8 MED12 LEF1 PML DLL4 LIAS SMU…
GO_DEFENSE_RESPONSE_TO_VIRUS	9.999e-05	0.00272026	175	IL1B MX2 IFIT1 IFI44L IFIT3 RTP4 IL6 ISG20 OAS2 IRF1 ZC3H12A PMAIP1 MX1 TNFAIP3 OAS3 OASL RSAD2 IFI6 IFIH1 BIRC3 IFIT5 IFIT2 DHX58 ISG15 GBP1 OAS1 BST2 NLRC5 APOBEC3G F2RL1 UNC93B1 HERC5 TLR3 CXCL10 DDX58 DDX60 IFI27 BCL2 SAMHD1 TICAM1 TRAF3 PARP9 DTX3L STAT2 IRF7 IL12RB1 GBP3 TRIM22 EXOSC5 IL15 EIF2AK2 IFITM1 RNF125 TRIM56 ADAR ELMOD2 TRAF3IP2 SKP2 PLSCR1 MMP12 IRF2 POLR3E TRIM6 PML IRF9 SERINC5
GO_NEGATIVE_REGULATION_OF_CELL_CELL_ADHESION	9.999e-05	0.00272026	114	BMP4 IRF1 ZC3H12A C1QTNF1 TNFSF4 ADAMTS18 VEGFA IDO1 PDCD1LG2 BMP2 LGALS9C RUNX1 PELI1 BCL6 LGALS9 SOCS1 LGALS3 LRRC32 CEACAM1 JAG1 HLA-G LGALS9B SH2B3 CD274 NF2 PODXL PLA2G2A PTPN22 SPINT2 PTK2 ADORA2A BTN2A2 RDX GLI3 ASS1 LOXL3 SNAI2 DLG5 PRKAR1A PRDX2 SCGB1A1 ZBTB7B CD74 MYADM IHH CASP3 NFKBID SHH PPM1F DTX1 TNFRSF14 PRKCD TBX21
GO_IMMUNE_SYSTEM_DEVELOPMENT	9.999e-05	0.00272026	654	CSF2 IL7R IL6 BMP4 UBD CLEC4E DUSP10 IRF1 ZC3H12A CCL3 ACE TNFAIP3 KITLG SPNS2 RSAD2 TNFSF4 SLC40A1 VCAM1 JUNB IL18R1 ISG15 NFKB2 RIPK2 BVES PIR VEGFA IDO1 NFKBIZ F2RL1 NBN TLR3 PSMB9 NFKBIA FST TLR2 BCL2 PSMB10 NOTCH2 RELB CYLD RUNX1 TPD52 BCL6 GAB3 ADAM17 PRDM1 SAMHD1 MEIS1 LTB SLC11A2 PTGER4 SMAD3 POU2F2 IRAK3 WNT2B HERC6 IRF7 SRF UNG DOCK11 IL12RB1 LGALS9 LRP5 PIM1 CDK6 SOCS1 LGALS3 IL15 PSME…
GO_EXTRINSIC_APOPTOTIC_SIGNALING_PATHWAY	9.999e-05	0.00272026	164	IL1B CSF2 BCL2A1 BMP4 TRAF1 PMAIP1 TNFAIP3 CX3CL1 KITLG IL1A ATF3 IFI6 NOS3 AR P2RX7 TLR3 IFI27 BCL2 KRT18 CYLD SMAD3 G0S2 DAPK1 ITGA6 LGALS3 ITPRIP NRP1 TNFRSF10C INHBA RB1CC1 HMOX1 ITGAV TNFRSF10A ZSWIM2 BCL2L11 SRC TGFBR1 PML BAD HSPA1B SKIL TGFB2 TNFSF10 DAPK3 SP100 RBCK1 GCLC GCLM SNAI2 CFLAR PRDX2 TNFRSF1B IL6R CASP3 SERPINE1 HGF RIPK1 RNF41 CASP2
GO_CELL_MATRIX_ADHESION	9.999e-05	0.00272026	153	LIMCH1 CX3CL1 FBLN5 VCAM1 GREM1 VEGFA ADAMTS9 CD44 ITGB4 BCL2 HPSE SNED1 BCL6 ITGB6 SMAD3 SRF ITGA6 CD36 CDK6 ITGA8 NRP1 ACER2 RHOD PTK2B JAG1 MMP14 ITGA2 ITGAV TRPM7 CSF1 SEMA3E MMP12 BCL2L11 TSC1 SRC NF2 ITGB3 APOD CD3E PTPRK DAPK3 ADAMTS12 NPNT ADAM15 PTK2 FMN1 ACTN1 ANGPTL3 EDA ECM2 FAM107A NINJ1 PIK3CB SERPINE1 PLEKHA2 DAG1 S100A10
GO_REGULATION_OF_TRANSFERASE_ACTIVITY	9.999e-05	0.00272026	639	IL1B BMP4 DUSP10 ACE TNFAIP3 MAP3K8 KITLG DUSP16 TNFSF15 SAA1 TGFB3 IRAK2 ACSL1 GREM1 RIPK2 LDB2 NLRC5 CCL5 VEGFA PRKACB PARP8 GPRC5B PIK3R3 P2RX7 HERC5 NBN S1PR2 TLR3 CXCL10 CAB39 GDF15 TPD52L1 BMP2 DIRAS3 NEDD9 TNFAIP8L3 PAQR3 ADAM17 TTN TRIB2 ROBO1 RALB FBXO5 DTX3L IRAK3 ARRDC3 RGS2 IGF2 LRP5 CDC25C PDGFB SOCS1 KIF14 RFC3 ITPRIP LRP6 EIF2AK2 KIT PTK2B LPAR1 SOCS2 PDGFA RGS3 INSR CEACAM1 NRG1 S…
GO_ADAPTIVE_IMMUNE_RESPONSE_BASED_ON_SOMATIC_RECOMBINATION_OF_IMMUNE_RECEPTORS_BUILT_FROM_IMMUNOGLOBULIN_SUPERFAMILY_DOMAINS	9.999e-05	0.00272026	170	IL1B IL7R IL6 C1R C1S ZC3H12A TNFAIP3 RSAD2 TNFSF4 IL18R1 NFKB2 RIPK2 TNFSF13B NFKBIZ P2RX7 NBN IL18BP RELB BCL6 ADAM17 POU2F2 HLA-F IRF7 UNG IL12RB1 EBI3 HSPD1 CFI CEACAM1 JAG1 C1QB HLA-G TFRC ADA MSH6 CD274 HLA-E LEF1 BTN3A3 IL1RL1 BTN3A2 RORA CCR6 FCGRT LOXL3 LIG4 ZBTB7B TRAF6 TNFRSF1B MICB CD74
GO_REGULATION_OF_CELL_JUNCTION_ASSEMBLY	9.999e-05	0.00272026	63	IL1B LIMCH1 CLDN1 ACE GREM1 VEGFA RUNX1 SMAD3 NRP1 RHOD MMP14 GJA1 TSC1 SRC APOD DAPK3 PTK2 FMN1 SNAI2 FAM107A PRKACA S100A10 RAP1B
GO_REGULATION_OF_INTRACELLULAR_SIGNAL_TRANSDUCTION	9.999e-05	0.00272026	1180	IL1B CCL20 CCL8 ACKR3 PTGS2 CCL14 IL6 BMP4 UBD SELP DUSP10 ZC3H12A PMAIP1 MRAP2 AREG C1QTNF1 CCL3 TNFAIP3 CX3CL1 MAP3K8 KITLG CCL16 DUSP16 CCL3L3 IL1A CDON SOD2 TNFSF15 ATF3 BIRC3 IFIT5 SAA1 DHX58 IL18R1 TGFB3 GBP1 IGFBP5 IRAK2 CCL2 IGFBP4 GREM1 APOL3 RIPK2 BST2 FGF5 CCL5 P2RX4 VEGFA GPRC5B AR KALRN IGFBP3 TNFRSF19 TNIP1 F2RL1 IVNS1ABP P2RX7 CD44 NBN S1PR2 TLR3 NFKBIA GDF15 DDX60 LURAP1L TPD52L1 …
GO_POSITIVE_REGULATION_OF_T_CELL_PROLIFERATION	9.999e-05	0.00272026	65	IL1B IL6 TNFSF4 VCAM1 ICOSLG RIPK2 CCL5 PDCD1LG2 TNFSF13B IL12RB1 IGF2 EBI3 LGALS9 IL15 CD276 EFNB1 NCK1 TFRC CD274 HLA-E PNP CD209 STAT5B CD3E
GO_CELL_ACTIVATION	9.999e-05	0.00272026	929	IL1B TNFAIP6 CSF2 IL7R CXCL1 CTSS IL6 BMP4 UBD CLEC4E SELP DUSP10 AMPD3 IRF1 ZC3H12A CXCL8 C1QTNF1 CCL3 TNFAIP3 CX3CL1 MAP3K8 TSLP RSAD2 SLC7A2 VWF TNFSF4 SAMSN1 ADAMTS18 SAA1 VCAM1 IL18R1 ICOSLG CCL2 NFKB1 NFKB2 DYSF RIPK2 NOS3 BST2 CCL5 NDRG1 P2RX4 IDO1 GP1BB QPCT PDCD1LG2 TNFSF13B NFKBIZ F2RL1 P2RX7 CD44 NBN TLR3 CD68 CXCL10 CAB39 GGH LST1 TLR2 LGALS9C BCL2 PSMB10 NOTCH2 HPSE RELB FERMT3 THBD …
GO_MUSCLE_CELL_PROLIFERATION	9.999e-05	0.00272026	132	PTGS2 IL6 BMP4 TNFAIP3 CX3CL1 SOD2 TGFB3 IGFBP5 CCL5 IGFBP3 HEY2 MEIS1 MDM2 APLN HBEGF TGM2 PDGFB PIM1 NAMPT IL15 NQO2 ITGA2 GJA1 SKP2 HMOX1 CTNNBIP1 SAV1 TGFBR1 JUN MYB TGFB2 APOD BMPR1A TPM1 PRKAR1A CFLAR NDRG2 TRAF6 FGF2 MAP3K5 FGFR2 IL6R TBX2 RIPK1 MEGF10 CALCRL SMPD3 SHH TCF7L2 PTAFR GATA6 LDLRAP1 EGFR
GO_CELLULAR_RESPONSE_TO_OXYGEN_CONTAINING_COMPOUND	9.999e-05	0.00272026	800	IL1B CSF2 STC1 CXCL1 PTGS2 CMPK2 IL6 CLDN1 ZC3H12A FBXO32 CXCL8 CXCL3 CCL3 TNFAIP3 CX3CL1 IL1A SOD2 GCH1 TNFSF4 FBLN5 VCAM1 COL4A1 IGFBP5 IRAK2 CCL2 NFKB1 MGARP RIPK2 RGS9 NOS3 CCL5 P2RX4 PRKACB PDCD1LG2 AR PIK3R3 P2RX7 NFKBIA CD68 CXCL10 GDF15 NSG1 TLR2 NRIP1 NR4A1 ABCA1 HOXA2 FOXO1 TICAM1 PTGER4 MDM2 CXCL2 ATP6V1B2 KCNMB1 DAPK1 SESN1 SRF PLSCR4 KLF5 NR4A2 PDK2 XRN1 IGF2 LRP5 INSIG1 TRAP1 FDX1 P…
GO_REGULATION_OF_IMMUNE_RESPONSE	9.999e-05	0.00272026	662	IL1B IL7R CTSS IL6 CLEC4E DUSP10 C1R C1S IRF1 ZC3H12A TNFAIP3 SPNS2 RSAD2 TNFSF4 SAMSN1 IFIH1 BIRC3 VCAM1 DHX58 IL18R1 TGFB3 GBP1 IRAK2 ICOSLG NFKB1 RIPK2 BST2 NLRC5 CCL5 IDO1 PRKACB KLRD1 GPRC5B TNFSF13B NFKBIZ ICAM2 TNIP1 F2RL1 UNC93B1 P2RX7 TLR3 PSMB9 NFKBIA DDX58 DDX60 TLR2 BCL2 PSMB10 RELB CYLD RUNX1 PELI1 BCL6 GBP5 C3AR1 LPXN SAMHD1 TICAM1 TRAF3 PARP9 SMAD3 THEMIS2 HLA-F IRAK3 USP18 IRF7 TA…
GO_PEPTIDE_SECRETION	9.999e-05	0.00272026	432	IL1B IL6 CLEC4E SYT9 ZC3H12A CCL3 TNFAIP3 CX3CL1 TSLP IL1A RSAD2 TNFSF4 IFIH1 SAA1 ISG15 TGFB3 GBP1 DYSF RIPK2 CCL5 MYRIP TNFSF13B KALRN ABCG1 F2RL1 P2RX7 DDX58 TLR2 LGALS9C NOTCH2 PANX1 RHBDF2 ABCA1 ITGB6 GBP5 TTN STEAP3 PTGER4 POU2F2 APLN MYH10 TMEM106A LGALS9 LRP5 CD36 VEGFC SOCS1 LRRC32 GPI RAB12 GAL TRAF3IP2 GJA1 ACSL4 HTR2B ITGAV SNCG LGALS9B MMP12 BTN3A1 ADCY8 HADH SRC DPP4 SVBP CD274 HLA-…
GO_LEUKOCYTE_DIFFERENTIATION	9.999e-05	0.00272026	361	CSF2 IL7R IL6 BMP4 UBD CLEC4E DUSP10 IRF1 ZC3H12A CCL3 KITLG RSAD2 TNFSF4 VCAM1 JUNB IL18R1 RIPK2 PIR VEGFA NFKBIZ F2RL1 TLR3 TLR2 BCL2 NOTCH2 RELB CYLD RUNX1 TPD52 BCL6 GAB3 ADAM17 PRDM1 PTGER4 POU2F2 IRF7 SRF DOCK11 IL12RB1 LGALS9 CDK6 SOCS1 IL15 LEPR CAMK4 KIT PTK2B INHBA CEACAM1 VNN1 TF CD101 FANCA MMP14 AP3B1 ITPKB MERTK HLA-G TFRC ADA CSF1 TSC1 EGR1 SRC CTNNBIP1 ZBTB16 ITM2A PNP PIK3CD LEF1…
GO_INTERLEUKIN_1_PRODUCTION	9.999e-05	0.00272026	67	IL1B ZC3H12A CCL3 TNFAIP3 CX3CL1 SAA1 RIPK2 F2RL1 P2RX7 PANX1 ABCA1 GBP5 SMAD3 TMEM106A LGALS9 CD36 CEACAM1 MR1 EGR1 PML
GO_REGULATION_OF_LEUKOCYTE_MIGRATION	9.999e-05	0.00272026	131	CCL20 IL6 SELP CXCL8 CCL3 CX3CL1 KITLG CCL2 GREM1 DYSF CCL5 P2RX4 VEGFA F2RL1 CXCL10 ADAM17 C3AR1 PTGER4 LGALS9 VEGFC LGALS3 PTK2B MTUS1 MMP14 ITGA2 HMOX1 LRCH1 ADA CSF1 CD200 APOD CCR6 JAM2 PLCB1 ANO6 DUSP1 CAMK1D RHOG CD74 STK10 DOCK8 CXCL17 IL6R CCL7 SERPINE1 MST1L CCR1 SMPD3 PTAFR PGF
GO_POSITIVE_REGULATION_OF_STRESS_ACTIVATED_PROTEIN_KINASE_SIGNALING_CASCADE	9.999e-05	0.00272026	100	IL1B ZC3H12A IL1A RIPK2 VEGFA TNFRSF19 F2RL1 TLR3 TPD52L1 BMP2 EDA2R EIF2AK2 PTK2B ZEB2 TF RB1CC1 MAP3K2 TGFB2 ANKRD6 PLCB1 RNF13 ARHGEF5 SPHK1 TRAF6 RELL1 MAP3K5 GADD45A FGD2 DKK1 RIPK1 NOD2 EPHA4 HIPK2 SLAMF1 SPAG9 STK25 MAP3K10 CD40LG TLR9 MAPK8IP1 TRPV4 TLR4 WNT16 DAXX WNT5A DAB2IP TNFSF11 MAP4K2 HRAS TNF
GO_RESPONSE_TO_INORGANIC_SUBSTANCE	9.999e-05	0.00272026	359	CSF2 PTGS2 IL6 SYT9 CLDN1 ZC3H12A AREG TNFAIP3 IL1A SOD2 GCH1 TNFSF4 FBLN5 SLC40A1 VCAM1 JUNB NOS3 NDRG1 P2RX4 SLC30A4 TNFRSF11B P2RX7 GGH BCL2 FOXO1 TTN SLC11A2 MDM2 NPC1 KCNMB1 KCNMB4 CAT TRAP1 CPNE5 CD36 EEF2K KIT PTK2B KDM6B SLC25A23 TF APEX1 DHFR NFATC4 HMOX1 ITPKB ADA KCNH1 ADCY8 SRC BAD JUN CPS1 MYB ETS1 PTCH1 ITPR3 PYCR1 MCOLN1 ANK3 STK24 ADCY7 ASS1 CLIC4 SYT3 GCLC LIG4 HBA2 CFLAR PRDX2 D…
GO_LEUKOCYTE_CHEMOTAXIS	9.999e-05	0.00272026	147	IL1B CCL20 CCL8 CXCL1 CCL14 IL6 CXCL8 CXCL3 CCL3 CX3CL1 CCL16 CCL3L3 IL1A SAA1 CCL2 GREM1 DYSF CCL5 VEGFA F2RL1 CXCL10 CH25H ADAM17 C3AR1 CXCL2 LGALS9 PDGFB CXCL11 VEGFC LGALS3 KIT PTK2B MTUS1
GO_CELL_SUBSTRATE_ADHESION	9.999e-05	0.00272026	219	LIMCH1 LAMB3 CX3CL1 VWF FBLN5 VCAM1 GBP1 NTN4 GREM1 BVES VEGFA ADAMTS9 CD44 ITGB4 COL8A1 BCL2 HPSE NEDD9 FERMT3 SNED1 BCL6 ITGB6 SMAD3 SRF ITGA6 CD36 CDK6 KIF14 ITGA8 NRP1 ACER2 RHOD PTK2B ID1 JAG1 ABI3BP MMP14 ITGA2 ITGAV MERTK TRPM7 CSF1 SEMA3E MMP12 BCL2L11 TSC1 SRC NF2 TRIOBP ITGB3 APOD CD3E PTPRK DAPK3 ADAMTS12 NPNT ADAM15 PTK2 FMN1 ACTN1 ANGPTL3 EDA ECM2 FAM107A MYADM NINJ1 PIK3CB SERPINE1 …
GO_NEGATIVE_REGULATION_OF_INTRACELLULAR_SIGNAL_TRANSDUCTION	9.999e-05	0.00272026	330	IL1B ACKR3 PTGS2 BMP4 DUSP10 ZC3H12A MRAP2 TNFAIP3 DUSP16 SOD2 ATF3 DHX58 GBP1 TNIP1 F2RL1 IVNS1ABP P2RX7 CD44 BCL2 CYLD PAQR3 BCL6 FOXO1 PLAUR MDM2 IRAK3 ARRDC3 SESN1 TANK RGS2 TRAP1 LITAF CGNL1 LPAR1 RGS3 SPRY4 RNF125 VNN1 ARHGAP12 NME5 WFS1 HLA-G OPTN UCHL1 TSC1 SH2B3 TRIAP1 SRC DYRK3 NF2 RNF152 NPRL2 DDIT3 TGFB2 RORA MRAP PPEF2 PDE10A PTPN22 NLRP12 GRINA TBC1D7 BTN2A2 SNAI2 DLG5 PSCA DACT1 DU…
GO_WOUND_HEALING	9.999e-05	0.00272026	379	IL6 SELP DUSP10 CLDN1 IRF1 MYLK C1QTNF1 TNFAIP3 CX3CL1 IL1A VWF ADAMTS18 SAA1 TGFB3 ENTPD1 DYSF NOS3 P2RX4 GP1BB PRKACB F2RL1 P2RX7 CD44 NOTCH2 HPSE TFPI2 MMRN1 FERMT3 THBD ADAM17 SERPIND1 PLAUR PTGFRN SMAD3 PLPP3 SRF MYH10 KLF5 HBEGF DOCK11 PDGFB CD36 ITPK1 PDGFA CEACAM1 NRG1 ITGA2 GJA1 HMOX1 AP3B1 MERTK MYL9 PLSCR1 MMP12 SERPINA10 GNA15 SH2B3 SRC DCBLD2 IRF2 ANXA6 TGFBR1 SCARB1 ETS1 PDGFRA CD10…
GO_REGULATION_OF_CYTOKINE_PRODUCTION_INVOLVED_IN_IMMUNE_RESPONSE	9.999e-05	0.00272026	64	IL1B IL6 RSAD2 TNFSF4 IL18R1 TGFB3 BST2 GPRC5B F2RL1 TLR3 DDX58 BCL6 TICAM1 HLA-F IRAK3 CD36 HMOX1 HLA-G HLA-E TRIM6 TGFB2
GO_POSITIVE_REGULATION_OF_LEUKOCYTE_PROLIFERATION	9.999e-05	0.00272026	100	IL1B IL6 KITLG TNFSF4 VCAM1 ICOSLG RIPK2 BST2 CCL5 PDCD1LG2 TNFSF13B BCL2 PELI1 BCL6 TICAM1 IL12RB1 IGF2 EBI3 LGALS9 IL15 CD276 EFNB1 NCK1 TFRC ADA CSF1 CD274 HLA-E PNP CD209 STAT5B IL5 CD3E CD320 TAC1
GO_DEFENSE_RESPONSE	9.999e-05	0.00272026	1097	IL1B TNFAIP6 CCL20 MX2 CCL8 IFIT1 IFI44L CXCL1 PTGS2 IFIT3 CCL14 RTP4 GBP4 CTSS IL6 UBD CLEC4E SELP DUSP10 C1R ISG20 CLDN1 C1S OAS2 IRF1 ZC3H12A PMAIP1 CXCL8 CXCL3 MX1 CCL3 TNFAIP3 CX3CL1 TSLP CCL16 CCL3L3 IL1A OAS3 OASL RSAD2 GCH1 SLC7A2 TNFSF4 IFI6 STATH IFIH1 BIRC3 SAA2 IFIT5 SAA1 VCAM1 IFIT2 DHX58 IL18R1 ISG15 GBP1 OAS1 IRAK2 ICOSLG CCL2 IGFBP4 NFKB1 NFKB2 STAT4 APOL3 RIPK2 BST2 NLRC5 CCL5 ID…
GO_CYTOKINE_PRODUCTION	9.999e-05	0.00272026	526	IL1B CSF2 PTGS2 IL6 CLEC4E IRF1 ZC3H12A CCL3 TNFAIP3 CX3CL1 TSLP ITGB8 IL1A RSAD2 TNFSF4 IFIH1 BIRC3 SAA1 DHX58 IL18R1 ISG15 TGFB3 GBP1 NFKB1 NFKB2 LUM DYSF RIPK2 BST2 NLRC5 IDO1 PDCD1LG2 GPRC5B F2RL1 NAV3 DTX4 P2RX7 HERC5 TLR3 DDX58 DDX60 TLR2 LGALS9C NOTCH2 HPSE RELB PANX1 CYLD RUNX1 PELI1 ABCA1 BCL6 ITGB6 GBP5 ADAM17 C3AR1 TRIB2 TICAM1 LTB TRAF3 TRIM21 PTGER4 SMAD3 HLA-F IRAK3 IRF7 TMEM106A IL…
GO_TOLL_LIKE_RECEPTOR_SIGNALING_PATHWAY	9.999e-05	0.00272026	96	CTSS IRF1 TNFAIP3 RSAD2 BIRC3 IRAK2 RIPK2 TNIP1 F2RL1 UNC93B1 TLR3 NFKBIA TLR2 PELI1 TICAM1 TRAF3 IRAK3 IRF7 TANK CD36 HSPD1 TNIP2 CTSB PTPN22 WDFY1 TRAF6 IKBKG RIPK1 OTUD4 BIRC2 NR1D1 MAP3K1 MYD88
GO_CELL_MOTILITY	9.999e-05	0.00272026	1045	IL1B TNFAIP6 CCL20 CCL8 MMP1 STC1 CXCL1 LIMCH1 ACKR3 PTGS2 CCL14 IL6 BMP4 SELP DUSP10 CLDN1 LAMB3 ZC3H12A MYLK CXCL8 CXCL3 CCL3 ACE TNFAIP3 CX3CL1 KITLG SPNS2 CCL16 ITGB8 CCL3L3 IL1A SOD2 SLC7A8 SAA2 LAMC2 PSTPIP2 SAA1 VCAM1 DNER PLXNA4 IGFBP5 SEMA3C CCL2 NTN4 GREM1 PALLD DYSF BVES NOS3 LDB2 BST2 CCL5 P2RX4 VEGFA WDR66 ADAMTS9 SLC7A7 DEFB4A PIK3R3 GTSE1 GCNT1 IGFBP3 PODN F2RL1 NAV3 CD44 CXCL10 IT…
GO_ENDOTHELIAL_CELL_MIGRATION	9.999e-05	0.00272026	130	STC1 PTGS2 BMP4 ZC3H12A GREM1 NOS3 P2RX4 VEGFA ADAMTS9 PIK3R3 NR4A1 ADAM17 ROBO1 PLPP3 SRF CLEC14A PDGFB VEGFC GPI NRP1 PTK2B ID1 CEACAM1 HMOX1 STARD13 DPP4 SVBP TGFBR1 SCARB1 DLL4 ETS1 LGALS8 ITGB3 CCBE1 HDAC9 SP100 DCN PTK2
GO_SECRETION	9.999e-05	0.00272026	1121	IL1B TNFAIP6 CSF2 CCL8 STC1 CXCL1 CTSS IL6 CLEC4E SYT9 SELP AMPD3 OAS2 ZC3H12A C1QTNF1 CCL3 ACE TNFAIP3 CX3CL1 STEAP2 TSLP IL1A TNFAIP2 RSAD2 VWF TNFSF4 FBLN5 STATH IFIH1 SAA1 ISG15 TGFB3 GBP1 STX11 NFKB1 DYSF RIPK2 BST2 CCL5 MYRIP P2RX4 VEGFA EXOC6 QPCT PCSK6 TNFSF13B KALRN PCDH7 ABCG1 F2RL1 P2RX7 CD44 CD68 CAB39 DDX58 GGH TLR2 LGALS9C NOTCH2 HPSE MMRN1 FERMT3 PANX1 RHBDF2 ABCA1 TPD52 ITGB6 GBP5…
GO_CELL_CELL_ADHESION	9.999e-05	0.00272026	547	IL1B IL7R IL6 BMP4 SELP DUSP10 CLDN14 CLDN1 IRF1 ZC3H12A C1QTNF1 CX3CL1 MAP3K8 TNFSF4 ADAMTS18 VCAM1 ICOSLG CCL2 PALLD RIPK2 BVES CCL5 VEGFA IDO1 MAGI1 PDCD1LG2 TNFSF13B NFKBIZ PCDH7 GCNT1 ICAM2 TNIP1 CD44 BMP2 PCDHB14 LGALS9C BCL2 FAT4 FERMT3 KRT18 CYLD RUNX1 PELI1 BCL6 FLOT2 PCDH1 ROBO1 PLPP3 PCDHB10 SRF ITGA6 IL12RB1 IGF2 EBI3 LGALS9 SOCS1 LGALS3 NEGR1 IL15 LRRC32 AMIGO2 HMCN1 ITGA8 PKP4 LRP6 …
GO_POSITIVE_REGULATION_OF_RESPONSE_TO_EXTERNAL_STIMULUS	9.999e-05	0.00272026	440	IL1B PTGS2 CTSS IL6 CLEC4E IRF1 CXCL8 CCL3 TNFAIP3 CX3CL1 TSLP RSAD2 TNFSF4 IFIH1 BIRC3 DHX58 IRAK2 NFKB1 DYSF RIPK2 NLRC5 CCL5 P2RX4 VEGFA IDO1 PRKACB GPRC5B NFKBIZ ICAM2 TNIP1 F2RL1 UNC93B1 TLR3 PSMB9 NFKBIA CXCL10 DDX58 DDX60 TLR2 PSMB10 RELB THBD CYLD PELI1 GBP5 ADAM17 C3AR1 TICAM1 TRAF3 PARP9 PTGER4 SMAD3 HLA-F IRAK3 IRF7 TANK TGM2 LGALS9 CLEC10A PDGFB CD36 VEGFC IL15 PSME2 NRP1 RPS6KA5 HSPD…
GO_NEGATIVE_REGULATION_OF_EXTRINSIC_APOPTOTIC_SIGNALING_PATHWAY	9.999e-05	0.00272026	78	IL1B CSF2 BMP4 TNFAIP3 CX3CL1 IL1A IFI6 NOS3 AR BCL2 ITGA6 LGALS3 ITPRIP NRP1 RB1CC1 HMOX1 ITGAV TNFRSF10A SRC TGFBR1 HSPA1B TNFSF10 GCLC GCLM SNAI2 CFLAR PRDX2 SERPINE1 HGF RIPK1
GO_PATTERN_RECOGNITION_RECEPTOR_SIGNALING_PATHWAY	9.999e-05	0.00272026	132	CTSS CLEC4E IRF1 TNFAIP3 RSAD2 IFIH1 BIRC3 DHX58 IRAK2 RIPK2 TNIP1 F2RL1 UNC93B1 TLR3 NFKBIA DDX58 DDX60 TLR2 CYLD PELI1 TICAM1 TRAF3 IRAK3 IRF7 TANK CD36 HSPD1 TIFA RNF125 TNIP2 HSPA1B CTSB PTPN22 WDFY1 MAP2K6 IRGM TRAF6 IKBKG XIAP RIPK1 OTUD4 BIRC2 NR1D1 MAP3K1 NOD2 MYD88
GO_REGULATION_OF_LEUKOCYTE_DIFFERENTIATION	9.999e-05	0.00272026	192	IL7R BMP4 DUSP10 IRF1 ZC3H12A CCL3 KITLG TNFSF4 RIPK2 NFKBIZ TLR3 NOTCH2 CYLD RUNX1 BCL6 PRDM1 IRF7 IL12RB1 LGALS9 CDK6 SOCS1 IL15 CAMK4 INHBA CEACAM1 VNN1 CD101 FANCA MMP14 AP3B1 ITPKB HLA-G ADA CSF1 CTNNBIP1 ZBTB16 PNP LEF1 BAD STAT5B JUN MYB IL5 KLF10 BTN2A2 GLI3 LOXL3 PRDX2 ZBTB7B TRAF6 CD74 IHH IL34 RIPK1 RNF41 CCR1 NFKBID SHH LILRB4 DTX1 ACIN1 SLC46A2 SART1 PTPRC TBX21 NKAP IFNB1 TLR9 EGR3 …
GO_DIGESTIVE_SYSTEM_DEVELOPMENT	9.999e-05	0.00272026	99	BMP4 CXCL8 TGFB3 ITGB4 BCL2 FAT4 SOX17 PRDM1 SMAD3 ITGA6 KLF5 IGF2 KIT INSR HIP1R TYMS DCHS1 ADA MEGF8 SAV1 CPS1 PDGFRA TGFB2 WDR19 PYY GLI3 ASS1 DACT1 HOXA5 FGFR2 IFT172 IHH TBX2 AHI1 C1GALT1 ALX4 SHH CCDC39 GATA6 ALDH1A2
GO_TAXIS	9.999e-05	0.00272026	430	IL1B CCL20 CCL8 CXCL1 ACKR3 CCL14 IL6 BMP4 CXCL8 CXCL3 CCL3 CX3CL1 CCL16 CCL3L3 IL1A SAA2 LAMC2 SAA1 VCAM1 PLXNA4 SEMA3C CCL2 NTN4 GREM1 PALLD DYSF CCL5 P2RX4 VEGFA ZSWIM4 DEFB4A F2RL1 RHOBTB3 CXCL10 OPHN1 CH25H SHC3 NR4A1 FLRT2 CCRL2 HOXA2 ADAM17 SERPIND1 C3AR1 PLAUR ROBO1 SMAD3 CXCL2 MYH10 HBEGF LGALS9 PDGFB CXCL11 VEGFC LGALS3 NRP1 RPS6KA5 PLGRKT NFIB B3GNT2 AGRN ETV1 KIT EFNB1 PTK2B LPAR1 PDG…
GO_REGULATION_OF_RESPONSE_TO_EXTERNAL_STIMULUS	9.999e-05	0.00272026	725	IL1B TNFAIP6 IFIT1 PTGS2 CTSS IL6 CLEC4E SELP DUSP10 IRF1 ZC3H12A CXCL8 C1QTNF1 CCL3 TNFAIP3 CX3CL1 TSLP RSAD2 SLC7A2 TNFSF4 IFIH1 BIRC3 ADAMTS18 SAA1 PLXNA4 DHX58 SEMA3C IRAK2 CCL2 NFKB1 GREM1 DYSF RIPK2 NOS3 NLRC5 CCL5 P2RX4 VEGFA IDO1 APOBEC3G PRKACB ZSWIM4 GPRC5B NFKBIZ ICAM2 TNIP1 F2RL1 UNC93B1 HERC5 TLR3 PSMB9 NFKBIA CXCL10 DDX58 DDX60 TLR2 PSMB10 HPSE RELB THBD CYLD PELI1 BCL6 GBP5 ADAM17 …
GO_LEUKOCYTE_MIGRATION	9.999e-05	0.00272026	299	IL1B CCL20 CCL8 MMP1 CXCL1 CCL14 IL6 SELP CXCL8 CXCL3 CCL3 CX3CL1 KITLG SPNS2 CCL16 CCL3L3 IL1A SLC7A8 SAA1 VCAM1 CCL2 GREM1 DYSF CCL5 P2RX4 VEGFA SLC7A7 GCNT1 F2RL1 CD44 CXCL10 CH25H THBD ADAM17 C3AR1 PTGER4 CXCL2 ITGA6 GYPC LGALS9 EPS8 PDGFB CXCL11 VEGFC LGALS3 KIT PTK2B CEACAM1 MTUS1 WDR1 MMP14 ITGA2 HMOX1 LRCH1 ITGAV MERTK TNFRSF10A PSG1 ADA CSF1 SRC CEACAM3 PIK3CD CEACAM5 STAT5B HRH1 TGFB2 C…
GO_POSITIVE_REGULATION_OF_CATALYTIC_ACTIVITY	9.999e-05	0.00272026	917	IL1B CCL20 CCL8 CXCL1 CCL14 BMP4 PMAIP1 CCL3 ACE CX3CL1 MAP3K8 KITLG CCL16 CCL3L3 TNFSF15 GCH1 SAA1 TGFB3 IRAK2 CCL2 RGS7 ACSL1 GREM1 RIPK2 RGS9 NOS3 CCL5 VEGFA PRKACB PARP8 GPRC5B KALRN F2RL1 P2RX7 NBN S1PR2 TLR3 CAB39 GDF15 AGFG2 TPD52L1 BMP2 PREX2 OPHN1 BCL2 NEDD9 TNFAIP8L3 NCF4 ARHGAP18 ADAM17 DNAJB4 EDNRA FAM13B ROBO1 AZIN2 SMAD3 RALB DTX3L ARRDC3 DAPK1 CWF19L1 ITGA6 NR4A2 TANK DOCK11 RGS2 I…
GO_POSITIVE_REGULATION_OF_LEUKOCYTE_DIFFERENTIATION	9.999e-05	0.00272026	111	IL7R DUSP10 KITLG TNFSF4 RIPK2 NFKBIZ NOTCH2 CYLD RUNX1 BCL6 IL12RB1 LGALS9 SOCS1 IL15 VNN1 CD101 MMP14 AP3B1 ITPKB HLA-G ADA CSF1 CTNNBIP1 ZBTB16 PNP LEF1 BAD STAT5B JUN MYB IL5 KLF10 BTN2A2 GLI3 ZBTB7B TRAF6 CD74 IHH IL34 RIPK1 CCR1 NFKBID SHH LILRB4 ACIN1 SART1 PTPRC NKAP
GO_REGULATION_OF_HEMOPOIESIS	9.999e-05	0.00272026	311	CSF2 IL7R BMP4 DUSP10 IRF1 ZC3H12A CCL3 ACE KITLG TNFSF4 ISG15 RIPK2 NFKBIZ TLR3 PSMB9 NFKBIA PSMB10 NOTCH2 CYLD RUNX1 BCL6 PRDM1 MEIS1 IRF7 IL12RB1 LGALS9 PIM1 CDK6 SOCS1 LGALS3 IL15 PSME2 CAMK4 EIF2AK2 PTK2B INHBA CEACAM1 VNN1 JAG1 ZFP36 CD101 FANCA MMP14 AP3B1 ITPKB HLA-G MYL9 ADA CSF1 KMT2A CTNNBIP1 ZBTB16 PSME1 PNP LEF1 BAD STAT5B JUN MYB HSPA1B ETS1 IL5 KLF10 PSMB8 WDR61 GPR171 BTN2A2 GLI3 …
GO_CD4_POSITIVE_ALPHA_BETA_T_CELL_ACTIVATION	9.999e-05	0.00272026	61	IL6 ZC3H12A RSAD2 TNFSF4 IL18R1 RIPK2 NFKBIZ LGALS9C RELB RUNX1 BCL6 PTGER4 IL12RB1 LGALS9 SOCS1 LGALS9B CD274 LEF1 MYB RORA SATB1
GO_POSITIVE_REGULATION_OF_MOLECULAR_FUNCTION	9.999e-05	0.00272026	1150	IL1B CCL20 CCL8 CXCL1 CCL14 CTSS IL6 BMP4 TRAF1 PMAIP1 CCL3 ACE CX3CL1 MAP3K8 KITLG CCL16 CCL3L3 TNFSF15 GCH1 SAA1 IL18R1 TGFB3 IRAK2 CCL2 RGS7 NFKB1 NFKB2 ACSL1 GREM1 RIPK2 RGS9 NOS3 RHEBL1 CCL5 VEGFA PRKACB PARP8 GPRC5B AR KALRN F2RL1 P2RX7 NBN S1PR2 TLR3 CAB39 GDF15 DDX58 AGFG2 TPD52L1 BMP2 TLR2 PREX2 OPHN1 BCL2 NEDD9 TNFAIP8L3 NCF4 ARHGAP18 DMD FLOT2 EDA2R ADAM17 DNAJB4 EDNRA PLAUR TICAM1 PAR…
GO_LYMPHOCYTE_ACTIVATION	9.999e-05	0.00272026	463	IL1B IL7R IL6 BMP4 CLEC4E DUSP10 IRF1 ZC3H12A TNFAIP3 MAP3K8 RSAD2 TNFSF4 SAMSN1 VCAM1 IL18R1 ICOSLG CCL2 RIPK2 BST2 CCL5 IDO1 PDCD1LG2 TNFSF13B NFKBIZ F2RL1 P2RX7 CD44 NBN LST1 LGALS9C BCL2 PSMB10 NOTCH2 RELB CYLD RUNX1 PELI1 TPD52 BCL6 FLOT2 ADAM17 PRDM1 TICAM1 PTGER4 SMAD3 POU2F2 HLA-F SRF UNG DOCK11 IL12RB1 IGF2 EBI3 LGALS9 CDK6 SOCS1 LGALS3 IL15 LRRC32 GAL LEPR CAMK4 CD276 HSPD1 KIT EFNB1 PT…
GO_DEFENSE_RESPONSE_TO_OTHER_ORGANISM	9.999e-05	0.00272026	734	IL1B CCL20 MX2 CCL8 IFIT1 IFI44L IFIT3 CCL14 RTP4 GBP4 CTSS IL6 UBD CLEC4E SELP DUSP10 C1R ISG20 CLDN1 C1S OAS2 IRF1 ZC3H12A PMAIP1 MX1 CCL3 TNFAIP3 CX3CL1 CCL16 CCL3L3 OAS3 OASL RSAD2 GCH1 TNFSF4 IFI6 STATH IFIH1 BIRC3 IFIT5 SAA1 VCAM1 IFIT2 DHX58 ISG15 GBP1 OAS1 IRAK2 CCL2 NFKB1 RIPK2 BST2 NLRC5 CCL5 APOBEC3G PRKACB KLRD1 KLRC2 DEFB4A ICAM2 TNIP1 F2RL1 UNC93B1 P2RX7 HERC5 CD44 TLR3 PSMB9 NFKBIA…
GO_LEUKOCYTE_PROLIFERATION	9.999e-05	0.00272026	214	IL1B IL7R IL6 BMP4 IRF1 ACE TNFAIP3 CX3CL1 KITLG TNFSF4 VCAM1 ICOSLG GREM1 RIPK2 BST2 CCL5 IDO1 PDCD1LG2 TNFSF13B F2RL1 P2RX7 LST1 LGALS9C BCL2 PSMB10 PELI1 BCL6 TICAM1 IL12RB1 IGF2 EBI3 LGALS9 LGALS3 IL15 LRRC32 GAL CD276 HSPD1 KIT EFNB1 NCK1 HLA-G TFRC LGALS9B ADA CSF1 BTN3A1 CD274 HLA-E PNP LEF1 CD209 STAT5B IL5 SATB1 CD3E PLA2G2A PTPN22 CD320 TAC1 BTN2A2 DLG5 PRKAR1A PRDX2 SCGB1A1 ZBTB7B TRAF…
GO_MESENCHYMAL_CELL_DIFFERENTIATION	9.999e-05	0.00272026	150	IL1B HEY1 IL6 BMP4 KITLG TGFB3 SEMA3C GREM1 BMP2 BCL2 HEY2 EDNRA SMAD3 NRP1 LRP6 FAM83D EFNB1 NRG1 ZEB2 JAG1 SEMA3D BCL9L HTR2B SEMA3E TGFBR1 LEF1 TGFB2 FUZ HMGA2 BMPR1A FRZB FBXL17 TRIM28 ADAM15 LOXL3 SNAI2 DLG5 FGFR2 HGF DAG1 ADIPOR1 PEF1 SEMA6A SHH TCF7L2 WWTR1 ALDH1A2 ENG SEMA6C TCOF1 SEMA3F DAB2 WNT16
GO_MUSCLE_STRUCTURE_DEVELOPMENT	9.999e-05	0.00272026	430	CCL8 HEY1 BMP4 MSC MYLK CDON SOD2 ATF3 DNER IGFBP5 GREM1 DYSF BVES VEGFA PRICKLE1 IGFBP3 CHRNB1 CXCL10 GDF15 BMP2 BCL2 DMD FLOT2 HEY2 TTN MEIS1 PTGFRN SMAD3 SRF MYH10 KLF5 HBEGF RGS2 IGF2 PDGFB PIM1 BTG2 BHLHE41 ITGA8 TBX3 ETV1 KIT KDM6B NRG1 JAG1 NLN PDLIM3 WDR1 POPDC3 MMP14 BCL9L GJA1 NFATC4 TMEM204 PLEKHO1 SYNE1 GPCPD1 KCNH1 UCHL1 TSC1 EGR1 ZBTB18 SAV1 TGFBR1 LEF1 CEACAM5 SIK1 DDIT3 DLL4 PDGFR…
GO_RESPONSE_TO_BACTERIUM	9.999e-05	0.00272026	418	IL1B CCL20 C15orf48 CSF2 CXCL1 PTGS2 CMPK2 GBP4 IL6 CLEC4E SELP DUSP10 CLDN1 OAS2 ZC3H12A CXCL8 CXCL3 CCL3 TNFAIP3 CX3CL1 IL1A GCH1 TNFSF4 STATH VCAM1 JUNB DHX58 ISG15 IFI44 IRAK2 CCL2 NFKB1 NFKB2 RIPK2 NOS3 NLRC5 CCL5 IDO1 ADAMTS9 PDCD1LG2 DEFB4A CSF2RB F2RL1 P2RX7 TLR3 NFKBIA CD68 CXCL10 BMP2 TLR2 NOTCH2 THBD PELI1 ABCA1 GBP2 GBP5 ADAM17 TICAM1 PRG2 PTGER4 CXCL2 LALBA IRAK3 HERC6 PLSCR4 LGALS9 …
GO_POSITIVE_REGULATION_OF_LEUKOCYTE_MIGRATION	9.999e-05	0.00272026	91	CCL20 IL6 SELP CXCL8 CCL3 CX3CL1 KITLG DYSF CCL5 P2RX4 VEGFA F2RL1 CXCL10 ADAM17 C3AR1 LGALS9 VEGFC LGALS3 PTK2B MMP14 ITGA2 CSF1 CCR6 JAM2 ANO6 CAMK1D CD74 DOCK8 CXCL17 IL6R CCL7 SERPINE1
GO_APOPTOTIC_SIGNALING_PATHWAY	9.999e-05	0.00272026	417	IL1B CSF2 ACKR3 PTGS2 BCL2A1 BMP4 TRAF1 PMAIP1 TNFAIP3 CX3CL1 KITLG IL1A SOD2 ATF3 IFI6 NOS3 P2RX4 AR IVNS1ABP P2RX7 CD44 NBN TLR3 IFI27 TPD52L1 BCL2 KRT18 CYLD EDA2R PLAUR TICAM1 SMAD3 MDM2 G0S2 DAPK1 ITGA6 NR4A2 PDK2 LGALS9 TRAP1 LGALS3 PPP1R15A ITPRIP NRP1 CHEK2 TNFRSF10C INHBA VNN1 UACA HIP1R RB1CC1 NME5 NFATC4 HMOX1 NCK1 WFS1 ITGAV TNFRSF10A ZSWIM2 MAGED1 PPP3CC BCL2L11 MSH6 TRIAP1 SRC ANXA6…
GO_REGULATION_OF_PEPTIDYL_TYROSINE_PHOSPHORYLATION	9.999e-05	0.00272026	182	CSF2 IL6 AREG ACE KITLG TSLP SAMSN1 GREM1 RIPK2 CCL5 VEGFA GPRC5B CD44 STAP2 NEDD9 ADAM17 PARP9 HBEGF PARP14 IGF2 PDGFB CD36 SOCS1 IL15 NRP1 KIT PTK2B PDGFA NRG1 MLST8 RICTOR FCGR1A SH2B3 SRC NF2 AFAP1L2 CHMP6 IL5 ITGB3 CD3E
GO_HUMORAL_IMMUNE_RESPONSE	9.999e-05	0.00272026	156	IL1B PI3 CXCL1 IL6 C1R C1S CXCL8 CXCL3 SPNS2 CCL2 DEFB4A CXCL10 BCL2 PSMB10 NOTCH2 C3AR1 CXCL2 POU2F2 EBI3 CXCL11 GPI CFI TRAF3IP2 C1QB CR1L HLA-E COLEC10 PLA2G2A CCR6 KRT1 DEFB126
GO_REPRODUCTIVE_SYSTEM_DEVELOPMENT	9.999e-05	0.00272026	296	CSF2 STC1 HEY1 PTGS2 BMP4 KITLG ITGB8 JUNB E2F8 NOS3 VEGFA AR RSPO3 RHOBTB3 TLR3 STC2 FST BCL2 NRIP1 NOTCH2 PHLDA2 HEY2 PRDM1 DHCR24 WNT2B IGF2 PDGFB PLK4 TBX3 LRP6 KIT INHBA INSR FANCA MMP14 SPINT1 GJA1 MERTK ADA ADGRG1 BCL2L11 MME SRC MKKS TGFBR1 LEF1 STAT5B PTCH1 PDGFRA TGFB2 PATZ1 TNFSF10 MAP2K1 CTSB TRIM28 ADAM15 WDR19 SPINT2 DCN PTK2 SGPL1 MAMLD1 GLI3 PLAG1 SYCP2 BASP1 PTGIS PLCD3 HSD17B2 T…
GO_REGULATION_OF_ENDOTHELIAL_CELL_MIGRATION	9.999e-05	0.00272026	99	STC1 PTGS2 BMP4 ZC3H12A NOS3 P2RX4 VEGFA ADAMTS9 ADAM17 PLPP3 PDGFB VEGFC GPI NRP1 PTK2B CEACAM1 HMOX1 STARD13 SVBP SCARB1 DLL4 ETS1 ITGB3 CCBE1 HDAC9 SP100 DCN PTK2 RHOJ FGF2 SEMA5A NR2F2 SH3BP1 CARD10
GO_POSITIVE_REGULATION_OF_CELL_ADHESION	9.999e-05	0.00272026	275	IL1B IL7R IL6 DUSP10 CX3CL1 MAP3K8 TNFSF4 SAA1 VCAM1 ICOSLG CCL2 DYSF RIPK2 CCL5 VEGFA MAGI1 PDCD1LG2 TNFSF13B NFKBIZ CD44 COL8A1 NEDD9 CYLD RUNX1 BCL6 FLOT2 SMAD3 PLPP3 ITGA6 TGM2 IL12RB1 IGF2 EBI3 LGALS9 CD36 CDK6 SOCS1 IL15 NRP1 RHOD CD276 HSPD1 EFNB1 PTK2B VNN1 ABI3BP ITGA2 NCK1 AP3B1 ITGAV ITPKB HLA-G TFRC ADA ADGRG1 CSF1 TSC1 SRC ZBTB16 DPP4 CD274 HLA-E TRIOBP PNP CD209 BAD STAT5B MYB ETS1 …
GO_REGULATION_OF_SYMBIOSIS_ENCOMPASSING_MUTUALISM_THROUGH_PARASITISM	9.999e-05	0.00272026	159	CCL8 IFIT1 ISG20 OAS2 ZC3H12A CXCL8 MX1 CCL3 OAS3 OASL RSAD2 IFIT5 ISG15 OAS1 BST2 CCL5 APOBEC3G TNIP1 F2RL1 IFI27 BCL2 TRIM21 TRIM14 LGALS9 EIF2AK2 IFITM1 ADAR ZFP36 PARP10 ITGAV PLSCR1 BCL2L11 TRIM6 LEF1 PML BAD JUN HMGA2 SRPK2 TRIM28 NELFCD CXCR4 YTHDC2 APOBEC3H POLR2I CD74 APOBEC3F
GO_POSITIVE_REGULATION_OF_IMMUNE_SYSTEM_PROCESS	9.999e-05	0.00272026	723	IL1B CCL20 IL7R CTSS IL6 CLEC4E SELP DUSP10 C1R C1S IRF1 ZC3H12A CXCL8 CCL3 TNFAIP3 CX3CL1 MAP3K8 KITLG TSLP RSAD2 TNFSF4 IFIH1 BIRC3 VCAM1 DHX58 IL18R1 ISG15 GBP1 IRAK2 ICOSLG CCL2 NFKB1 DYSF RIPK2 NLRC5 CCL5 P2RX4 VEGFA IDO1 PRKACB PDCD1LG2 GPRC5B TNFSF13B NFKBIZ ICAM2 TNIP1 F2RL1 UNC93B1 P2RX7 TLR3 PSMB9 NFKBIA CXCL10 DDX58 DDX60 TLR2 BCL2 PSMB10 NOTCH2 RELB CYLD RUNX1 PELI1 BCL6 FLOT2 GBP5 AD…
GO_TISSUE_MIGRATION	9.999e-05	0.00272026	198	STC1 PTGS2 BMP4 DUSP10 ZC3H12A GREM1 NOS3 P2RX4 VEGFA ADAMTS9 PIK3R3 NR4A1 ADAM17 ROBO1 PLPP3 SRF CLEC14A HBEGF PDGFB VEGFC GPI NRP1 PTPRG KIT PTK2B ID1 CEACAM1 ZEB2 RAB11A EVL ITGA2 HMOX1 STARD13 SRC DPP4 SVBP TGFBR1 JUN SCARB1 DLL4 ETS1 LGALS8 TGFB2 ITGB3 CCBE1 CCR6 HDAC9 SP100 ACTG2 DCN PTK2 TAC1 ANLN PLCG2 RHOJ FGF2 SEMA5A MCC NR2F2 SH3BP1 CARD10 PFN2 ADIPOR1 TACSTD2 ITGA3 PPM1F FGF7
GO_POSITIVE_REGULATION_OF_PHOSPHORUS_METABOLIC_PROCESS	9.999e-05	0.00272026	739	IL1B CCL20 CSF2 CCL8 LIMCH1 ACKR3 PTGS2 CCL14 IL6 BMP4 ZC3H12A AREG C1QTNF1 CCL3 ACE CX3CL1 MAP3K8 KITLG TSLP CCL16 CCL3L3 IL1A CDON TNFSF15 SAA1 TGFB3 IRAK2 CCL2 IGFBP4 ACSL1 GREM1 RIPK2 NOS3 CCL5 VEGFA PRKACB PARP8 GPRC5B AR PIK3R3 IGFBP3 TNFRSF19 F2RL1 P2RX7 CD44 NBN S1PR2 TLR3 CAB39 STAP2 GDF15 TPD52L1 BMP2 BCL2 NOTCH2 NEDD9 TNFAIP8L3 PFKFB3 EDA2R ADAM17 PLAUR PARP9 ROBO1 SMAD3 RALB APLN ITGA…
GO_CARBOHYDRATE_DERIVATIVE_BIOSYNTHETIC_PROCESS	9.999e-05	0.00272026	424	IL1B GFPT2 CMPK2 AMPD3 HAS3 MAN1C1 ACSL5 NFKB1 LUM ACSL1 GK DSE B3GNT7 ST8SIA6 GCNT4 B3GNT5 GCNT1 TNIP1 BCL2 AK4 GALNT12 GALNT10 HS6ST2 B3GALT4 PIGZ NPC1 HBEGF TMEM106A PDK2 PIGV PDGFB ST3GAL1 IL15 DSEL ACER2 B3GNT2 AGRN MGAT4C GMDS SOAT1 UST RRM2 NME5 CSGALNACT2 DPY19L3 ACSL4 TYMS MGAT5 UPP1 ST6GALNAC3 UXS1 ADA MVD PAPSS1 GPC2 CAD ADCY8 PDHA1 B4GAT1 ST3GAL4 CHST15 PIGW ITM2A MTAP GALNT6 TMEM165 …
GO_INTERFERON_GAMMA_PRODUCTION	9.999e-05	0.00272026	81	IL1B ZC3H12A TNFSF4 IL18R1 ISG15 RIPK2 PDCD1LG2 F2RL1 TLR3 LGALS9C IL12RB1 EBI3 LGALS9 CD276 HSPD1 INHBA IRF8 LGALS9B BTN3A1 CD274 IL1RL1 BTN3A2 CD3E PTPN22
GO_POSITIVE_REGULATION_OF_MULTICELLULAR_ORGANISMAL_PROCESS	9.999e-05	0.00272026	1154	IL1B CSF2 IL7R LIPG PTGS2 IL6 BMP4 CLEC4E SELP DUSP10 IRF1 ZC3H12A CXCL8 C1QTNF1 CCL3 TNFAIP3 CX3CL1 KITLG TSLP ITGB8 IL1A CDON SOD2 RSAD2 GCH1 THBS2 TNFSF4 IFIH1 BIRC3 SAA1 PLXNA4 DHX58 IL18R1 ISG15 TGFB3 SEMA3C NFKB1 NFKB2 LUM ACSL1 GREM1 RIPK2 NOS3 P2RX4 VEGFA IDO1 GPRC5B AR KALRN NFKBIZ F2RL1 P2RX7 TLR3 FST DDX58 DDX60 BMP2 TLR2 LGALS9C BCL2 NOTCH2 HPSE UCP2 PANX1 THBD CYLD RUNX1 FLRT2 PELI1 …
GO_REGULATION_OF_RESPONSE_TO_WOUNDING	9.999e-05	0.00272026	118	SELP DUSP10 CLDN1 MYLK C1QTNF1 TNFAIP3 ADAMTS18 NOS3 F2RL1 HPSE THBD PLAUR SMAD3 PLPP3 HBEGF PDGFB CD36 KREMEN1 PDGFA CEACAM1 GJA1 SH2B3 PDGFRA CD109 PTPRF MAP2K1 KRT1 STK24 CXCR4 ANO6 TEC PRDX2 TSPAN8 FGF2 SERPINE1 SYTL4 SOX15 F2 FKBP1B KLKB1 F12 EPHA4 PRKCD SERPINB2 TLR4 REG3A PRKCQ PROS1 PROC ANXA2 CLEC7A CAPN3 PTPRS
GO_REGULATION_OF_EXTRINSIC_APOPTOTIC_SIGNALING_PATHWAY	9.999e-05	0.00272026	116	IL1B CSF2 BMP4 TRAF1 PMAIP1 TNFAIP3 CX3CL1 IL1A ATF3 IFI6 NOS3 AR BCL2 CYLD G0S2 ITGA6 LGALS3 ITPRIP NRP1 INHBA RB1CC1 HMOX1 ITGAV TNFRSF10A ZSWIM2 SRC TGFBR1 PML HSPA1B SKIL TNFSF10 DAPK3 SP100 RBCK1 GCLC GCLM SNAI2 CFLAR PRDX2
GO_INNATE_IMMUNE_RESPONSE	9.999e-05	0.00272026	614	CCL20 MX2 CCL8 IFIT1 IFIT3 CCL14 GBP4 CTSS UBD CLEC4E DUSP10 C1R ISG20 CLDN1 C1S OAS2 IRF1 MX1 CCL3 TNFAIP3 CX3CL1 CCL16 CCL3L3 OAS3 OASL RSAD2 GCH1 IFI6 IFIH1 BIRC3 IFIT5 SAA1 VCAM1 IFIT2 DHX58 ISG15 GBP1 OAS1 IRAK2 CCL2 NFKB1 RIPK2 BST2 NLRC5 CCL5 APOBEC3G PRKACB KLRD1 KLRC2 ICAM2 TNIP1 F2RL1 UNC93B1 HERC5 CD44 TLR3 PSMB9 NFKBIA XAF1 DDX58 DDX60 IFI27 TLR2 PSMB10 RELB CYLD PELI1 APOL1 GBP2 GBP5…
GO_RESPONSE_TO_ORGANIC_CYCLIC_COMPOUND	9.999e-05	0.00272026	652	IL1B IFIT1 STC1 PTGS2 IL6 BMP4 CLDN1 ZC3H12A PMAIP1 AREG FBXO32 CCL3 IFIH1 JUNB TGFB3 IGFBP5 CCL2 NFKB1 MGARP LUM ACSL1 RIPK2 RGS9 CCL5 P2RX4 PRKACB AR P2RX7 TLR3 NFKBIA CXCL10 STC2 DDX58 BMP2 NSG1 TLR2 BCL2 NRIP1 NR4A1 PANX1 THBD RUNX1 PELI1 ABCA1 FOXO1 TICAM1 MDM2 CSN1S1 RALB IRAK3 NPC1 KCNMB1 CREBRF ITGA6 KLF5 TMEM38B NR4A2 XRN1 CAT INSIG1 FDX1 PDGFB CD36 PIM1 NAMPT BTG2 EEF2K IL15 NR3C1 CHEK2…
GO_REGULATION_OF_RESPONSE_TO_STRESS	9.999e-05	0.00272026	999	IL1B TNFAIP6 IFIT1 PRRX1 ACKR3 PTGS2 CTSS IL6 CLEC4E SELP DUSP10 CLDN1 IRF1 ZC3H12A PMAIP1 MYLK C1QTNF1 CCL3 TNFAIP3 CX3CL1 TSLP IL1A SOD2 RSAD2 GCH1 SLC7A2 TNFSF4 FBLN5 IFIH1 BIRC3 ADAMTS18 SAA1 DHX58 IRAK2 NFKB1 RIPK2 NOS3 NLRC5 CCL5 VEGFA IDO1 APOBEC3G PRKACB GPRC5B NFKBIZ ICAM2 TNFRSF19 TNIP1 F2RL1 UNC93B1 HERC5 CD44 TLR3 PSMB9 NFKBIA DDX58 DDX60 TPD52L1 BMP2 TLR2 BCL2 PSMB10 HPSE RELB THBD C…
GO_POSITIVE_REGULATION_OF_NF_KAPPAB_TRANSCRIPTION_FACTOR_ACTIVITY	9.999e-05	0.00272026	107	IL1B TRAF1 CX3CL1 IL18R1 IRAK2 NFKB1 NFKB2 GREM1 RIPK2 RHEBL1 AR TLR3 TLR2 FLOT2 EDA2R TICAM1 IRAK3 TRIM14 CAT LGALS9 CD36 TRIM22 RPS6KA5 EIF2AK2 ROR1 HSPA1B CTH RBCK1 CFLAR EDA SPHK1 TRAF6 IKBKG KRAS RIPK4 RIPK1 NOD2 MYD88 IL1RAP CD40LG TLR9 TRIM38 TLR4 RELA PRKCQ HSPA1A NPM1 AIM2 WNT5A PSMA6 CAPN3 TAB3 MALT1 TNFSF11 TRAPPC9 TNF TAB2
GO_GRANULOCYTE_MIGRATION	9.999e-05	0.00272026	91	IL1B CCL20 CCL8 CXCL1 CCL14 CXCL8 CXCL3 CCL3 CX3CL1 CCL16 CCL3L3 IL1A SAA1 CCL2 DYSF CCL5 CXCL10 C3AR1 PTGER4 CXCL2 CXCL11 LGALS3
GO_POSITIVE_REGULATION_OF_CELL_ACTIVATION	9.999e-05	0.00272026	219	IL1B IL7R IL6 SELP DUSP10 CCL3 MAP3K8 TSLP TNFSF4 VCAM1 ICOSLG CCL2 RIPK2 CCL5 PDCD1LG2 TNFSF13B NFKBIZ F2RL1 BCL2 CYLD RUNX1 PELI1 BCL6 FLOT2 TICAM1 HLA-F IL12RB1 IGF2 EBI3 LGALS9 SOCS1 IL15 CD276 HSPD1 EFNB1 VNN1 MMP14 NCK1 AP3B1 ITPKB TNIP2 HLA-G TFRC ADA SRC ZBTB16 DPP4 CD274 HLA-E PNP CD209 BAD STAT5B MYB IL1RL1 IL5 CD3E CD320 TAC1 BTN2A2 GLI3 ZBTB7B TRAF6 CD47 CD74 LILRA5 DOCK8 IHH SOX15 NO…
GO_AMINOGLYCAN_METABOLIC_PROCESS	9.999e-05	0.00272026	111	IL1B HAS3 NFKB1 LUM DSE B3GNT7 B3GNT5 CD44 HPSE HS6ST2 PDGFB PIM1 ST3GAL1 IL15 HMMR DSEL B3GNT2 AGRN UST CSGALNACT2 GPC2 B4GAT1 ST3GAL4 CHST15 IDS VCAN B4GALT2 HS2ST1 CEMIP DCN SLC35D1 ST3GAL6 B3GAT3 IDUA SLC35D2 FGF2 CHST11
GO_MACROPHAGE_ACTIVATION	9.999e-05	0.00272026	68	CSF2 IL6 ZC3H12A CCL3 CX3CL1 SLC7A2 DYSF TLR3 TLR2 TICAM1 TMEM106A NAMPT HSPD1 TNIP2 JUN IL1RL1 TRPV1 CD200 RORA
GO_BLOOD_VESSEL_MORPHOGENESIS	9.999e-05	0.00272026	389	IL1B PRRX1 HEY1 ACKR3 PTGS2 IL6 BMP4 ZC3H12A MYLK CXCL8 TNFAIP3 CX3CL1 TGFBI ITGB8 IL1A TNFAIP2 THBS2 COL4A1 JUNB CCL2 GREM1 E2F8 THSD7A DYSF NOS3 VEGFA ADAMTS9 RSPO3 PIK3R3 TLR3 CXCL10 COL8A1 NOTCH2 HPSE NR4A1 SOX17 RUNX1 HEY2 EDNRA PRDM1 C3AR1 MEIS1 ROBO1 APLN SRF CLEC14A KLF5 LRP5 VEGFC ERAP1 NRP1 LEPR PTK2B ID1 PDGFA CEACAM1 JAG1 RNF213 MMP14 NRCAM NFATC4 HMOX1 ITGAV HLA-G STARD13 ADGRG1 SEMA…
GO_PROTEIN_PHOSPHORYLATION	9.999e-05	0.00272026	1276	IL1B CCL20 CSF2 CCL8 LIMCH1 ACKR3 PTGS2 CCL14 IL6 BMP4 DUSP10 DCLK3 ZC3H12A MYLK AREG C1QTNF1 CCL3 ACE TNFAIP3 CX3CL1 MAP3K8 KITLG TSLP CCL16 DUSP16 CCL3L3 IL1A CDON TNFSF15 ATF3 SAMSN1 SAA1 ANKK1 TGFB3 GBP1 IRAK2 CCL2 IGFBP4 NFKB1 ACSL1 GREM1 RIPK2 FGF5 CCL5 VEGFA PRKACB PARP8 GPRC5B AR KALRN PIK3R3 IGFBP3 CSF2RB TNFRSF19 TNIP1 F2RL1 P2RX7 HERC5 CD44 NBN S1PR2 TLR3 PSMB9 CXCL10 CAB39 EFEMP1 STAP…
GO_REGULATION_OF_CELL_DIFFERENTIATION	9.999e-05	0.00272026	1200	IL1B CSF2 CCL8 PRRX1 IL7R HEY1 PTGS2 IL6 BMP4 DUSP10 IRF1 ZC3H12A AREG CCL3 CX3CL1 KITLG CDON SOD2 TNFSF4 JUNB PLXNA4 ISG15 TGFB3 GBP1 IGFBP5 SEMA3C NFKB1 GREM1 RIPK2 MEDAG P2RX4 VEGFA PRICKLE1 ZSWIM4 ADAMTS9 GPRC5B AR KALRN NFKBIZ IGFBP3 ABCG1 S1PR2 TLR3 PSMB9 NFKBIA CXCL10 EFEMP1 FST GDF15 BMP2 TLR2 BCL2 PSMB10 NOTCH2 FAT4 NEDD9 SOX17 CYLD RUNX1 FLRT2 ABCA1 CETP PAQR3 BCL6 FLOT2 HEY2 PHACTR1 HO…
GO_ENDOTHELIUM_DEVELOPMENT	9.999e-05	0.00272026	84	IL1B STC1 HEY1 BMP4 CLDN1 SLC40A1 VEGFA F2RL1 S1PR2 CXCL10 SOX17 HEY2 NRP1 KDM6B ID1 CEACAM1 NRG1 JAG1 GJA1 STARD13 DLL4 ADAMTS12 RDX CXCR4 CLIC4
GO_RESPONSE_TO_INTERLEUKIN_1	9.999e-05	0.00272026	145	IL1B CCL20 CCL8 CCL14 IL6 ZC3H12A CXCL8 CCL3 CX3CL1 MAP3K8 CCL16 CCL3L3 IL1A GBP1 IRAK2 CCL2 NFKB1 RIPK2 CCL5 PSMB9 NFKBIA PSMB10 PELI1 GBP2 IRAK3 TANK LGALS9 GBP3 PSME2 RPS6KA5 HNMT TNIP2 EGR1 SRC PSME1 ETS1 RORA PSMB8 PLCB1 ADAMTS12 YTHDC2 GCLC PSMC4 PTGIS TRAF6 CD47 IKBKG AKAP12
GO_NEGATIVE_REGULATION_OF_DEFENSE_RESPONSE	9.999e-05	0.00272026	142	TNFAIP6 DUSP10 ZC3H12A TNFAIP3 CX3CL1 SAA1 DHX58 NFKB1 NLRC5 SAMHD1 PTGER4 SMAD3 HLA-F IRAK3 PARP14 LGALS9 CEACAM1 RNF125 METRNL ADAR HLA-G ADA MMP12 MVK HLA-E ETS1 CD200 RORA APOD NT5E KRT1 NLRP12 ADCY7 ADORA2A CHID1 TRAFD1 PTGIS PYDC2 TNFRSF1B MICB CXCL17 PPM1B HGF F2 NR1D1 CALCRL CUEDC2 NMI SIRT2 PRKCD PTPRC SYT11
GO_POSITIVE_REGULATION_OF_PROTEIN_SERINE_THREONINE_KINASE_ACTIVITY	9.999e-05	0.00272026	212	IL1B BMP4 MAP3K8 KITLG SAA1 TGFB3 IRAK2 ACSL1 RIPK2 VEGFA PARP8 P2RX7 S1PR2 CAB39 GDF15 TPD52L1 BMP2 ADAM17 ROBO1 RALB IGF2 PDGFB EIF2AK2 KIT PTK2B LPAR1 PDGFA INSR NRG1 ZEB2 MLST8 TF HTR2B MAGED1 GRM1 SRC TGFBR1 AVPI1 MAP3K2 HMGA2 MAP2K1 CEMIP MAP2K6 CXCR4 ARHGEF5 PRDX2 IRGM TRAF6 PARP16 CCNY FGF2 CD74 IKBKG MAP3K5 GADD45A KRAS CXCL17 FGD2 DKK1 PIK3CG PIK3CB HGF RIPK1 TENM1 PKD2 PSEN1 MAP3K1 NOD…
GO_POSITIVE_REGULATION_OF_TRANSFERASE_ACTIVITY	9.999e-05	0.00272026	432	IL1B BMP4 ACE MAP3K8 KITLG TNFSF15 SAA1 TGFB3 IRAK2 ACSL1 GREM1 RIPK2 CCL5 VEGFA PRKACB PARP8 GPRC5B P2RX7 NBN S1PR2 TLR3 CAB39 GDF15 TPD52L1 BMP2 NEDD9 TNFAIP8L3 ADAM17 ROBO1 RALB DTX3L ARRDC3 IGF2 PDGFB SOCS1 KIF14 RFC3 EIF2AK2 KIT PTK2B LPAR1 PDGFA INSR NRG1 ZEB2 MLST8 TF HTR2B RICTOR TNFRSF10A CLSPN CSF1 FCGR1A MAGED1 AURKB GRM1 EGR1 ADCY8 SRC TGFBR1 AFAP1L2 AVPI1 MAP3K2 BAD ATG13 PDGFRA SERI…
GO_REGULATION_OF_IMMUNE_SYSTEM_PROCESS	9.999e-05	0.00272026	1013	IL1B CCL20 CSF2 IFIT1 IL7R CTSS IL6 BMP4 CLEC4E SELP DUSP10 C1R C1S IRF1 ZC3H12A CXCL8 CCL3 ACE TNFAIP3 CX3CL1 MAP3K8 KITLG TSLP SPNS2 RSAD2 SLC7A2 TNFSF4 SAMSN1 IFIH1 BIRC3 VCAM1 DHX58 IL18R1 ISG15 TGFB3 GBP1 IRAK2 ICOSLG CCL2 NFKB1 GREM1 DYSF RIPK2 BST2 NLRC5 CCL5 P2RX4 VEGFA IDO1 APOBEC3G PRKACB PDCD1LG2 KLRD1 GPRC5B TNFSF13B NFKBIZ ICAM2 TNIP1 F2RL1 UNC93B1 P2RX7 HERC5 TLR3 PSMB9 NFKBIA CD68 …
GO_RESPONSE_TO_OXYGEN_CONTAINING_COMPOUND	9.999e-05	0.00272026	1138	IL1B CSF2 STC1 CXCL1 PTGS2 CMPK2 IL6 SELP DUSP10 CLDN1 ZC3H12A AREG FBXO32 CXCL8 CXCL3 CCL3 TNFAIP3 CX3CL1 IL1A SOD2 GCH1 TNFSF4 FBLN5 VCAM1 COL4A1 JUNB TGFB3 IGFBP5 IRAK2 CCL2 NFKB1 MGARP NFKB2 STAT4 ACSL1 RIPK2 RGS9 NOS3 CCL5 P2RX4 IDO1 PRKACB PDCD1LG2 AR PIK3R3 GCNT1 CSF2RB P2RX7 NFKBIA CD68 CXCL10 STC2 GDF15 GGH NSG1 TLR2 BCL2 NRIP1 NR4A1 PANX1 THBD PELI1 ABCA1 HOXA2 ADAM17 FOXO1 TICAM1 PTGER…
GO_VIRAL_GENOME_REPLICATION	9.999e-05	0.00272026	91	CCL8 IFIT1 ISG20 OAS2 ZC3H12A CXCL8 MX1 OAS3 OASL RSAD2 IFIT5 ISG15 OAS1 CCL2 BST2 CCL5 APOBEC3G TNIP1 IFI27 BCL2 EIF2AK2 IFITM1 ADAR PARP10 NFIA PLSCR1 TRIM6 CD209 HMGA2 ATG16L1 SRPK2 TRIM28
GO_HOMEOSTASIS_OF_NUMBER_OF_CELLS	9.999e-05	0.00272026	170	IL7R IL6 BMP4 AMPD3 PMAIP1 TNFAIP3 KITLG SPNS2 SLC40A1 ISG15 NOS3 VEGFA GCNT4 TNFSF13B P2RX7 BCL2 CYLD BCL6 ADAM17 SLC11A2 SRF DOCK11 LGALS9 CDK6 KIT INHBA ADAR ZFP36 HMOX1 ITPKB MERTK ADA CSF1 BCL2L11 SH2B3 DYRK3 FH PIK3CD STAT5B HSPA1B ETS1 SKIL
GO_INFLAMMATORY_RESPONSE	9.999e-05	0.00272026	496	IL1B TNFAIP6 CCL20 CCL8 CXCL1 PTGS2 CCL14 IL6 SELP DUSP10 ZC3H12A CXCL8 CXCL3 CCL3 TNFAIP3 CX3CL1 TSLP CCL16 CCL3L3 IL1A SLC7A2 TNFSF4 BIRC3 SAA2 SAA1 VCAM1 IL18R1 IRAK2 CCL2 IGFBP4 NFKB1 NFKB2 APOL3 RIPK2 CCL5 IDO1 GPRC5B NFKBIZ TNIP1 F2RL1 P2RX7 CD44 TLR3 NFKBIA CD68 CXCL10 BMP2 TLR2 NOTCH2 PTGS1 RELB CYLD CCRL2 BCL6 ITGB6 GBP5 C3AR1 TICAM1 PTGER4 SMAD3 CXCL2 THEMIS2 USP18 TGM2 LGALS9 CD36 CXCL…
GO_REGULATION_OF_NIK_NF_KAPPAB_SIGNALING	9.999e-05	0.00272026	66	IL1B ZC3H12A TNFSF15 IL18R1 GREM1 TLR3 NFKBIA TLR2 CYLD LGALS9 LITAF EIF2AK2 UACA TNFRSF10A PTPN22 NLRP12 RBCK1 EDA SPHK1 TRAF6 PYDC2 AGO1 PPM1B BIRC2 CARD10 NOD2 ADIPOR1 EGFR TLR9 NFAT5 TLR4 RELA
GO_TUBE_DEVELOPMENT	9.999e-05	0.00272026	683	IL1B PRRX1 HEY1 ACKR3 PTGS2 IL6 BMP4 HSD11B1 ZC3H12A MYLK AREG CXCL8 TNFAIP3 CX3CL1 TGFBI ITGB8 IL1A TNFAIP2 THBS2 COL4A1 JUNB TGFB3 IGFBP5 SEMA3C CCL2 GREM1 E2F8 THSD7A DYSF NOS3 VEGFA PRKACB PRICKLE1 ADAMTS9 AR RSPO3 PIK3R3 CC2D2A TLR3 CXCL10 ITGB4 COL8A1 BMP2 BCL2 NOTCH2 FAT4 HPSE NR4A1 SOX17 RUNX1 HEY2 EDNRA PRDM1 C3AR1 MEIS1 ROBO1 SMAD3 APLN WNT2B SRF ITGA6 CLEC14A KLF5 TMEM38B TGM2 CAT LRP5…
GO_LOCOMOTION	9.999e-05	0.00272026	1192	IL1B TNFAIP6 CCL20 CCL8 MMP1 STC1 CXCL1 LIMCH1 ACKR3 PTGS2 CCL14 IL6 BMP4 SELP DUSP10 CLDN1 LAMB3 ZC3H12A MYLK CXCL8 CXCL3 CCL3 ACE TNFAIP3 CX3CL1 KITLG SPNS2 CCL16 ITGB8 CCL3L3 IL1A SOD2 SLC7A8 SAA2 LAMC2 PSTPIP2 SAA1 VCAM1 DNER PLXNA4 IGFBP5 SEMA3C CCL2 NTN4 GREM1 PALLD DYSF BVES NOS3 LDB2 BST2 CCL5 P2RX4 VEGFA WDR66 ZSWIM4 ADAMTS9 SLC7A7 DEFB4A PIK3R3 GTSE1 GCNT1 IGFBP3 PODN F2RL1 NAV3 RHOBTB3…
GO_NIK_NF_KAPPAB_SIGNALING	9.999e-05	0.00272026	116	IL1B ZC3H12A TNFSF15 BIRC3 IL18R1 NFKB1 NFKB2 GREM1 TLR3 PSMB9 NFKBIA TLR2 PSMB10 RELB CYLD LGALS9 LITAF PSME2 EIF2AK2 UACA TNFRSF10A PSME1 PSMB8 PTPN22 NLRP12 RBCK1 PSMC4 REL EDA SPHK1 TRAF6 PYDC2 AGO1 PPM1B BIRC2 CARD10 NOD2 ADIPOR1
GO_POSITIVE_REGULATION_OF_CELL_DEATH	9.999e-05	0.00272026	465	PTGS2 IL6 BMP4 UBD ZC3H12A PMAIP1 CCL3 SOD2 TNFSF15 ATF3 IFIT2 TGFB3 CCL2 TNFAIP8 RIPK2 CCL5 IDO1 KALRN IGFBP3 P2RX7 TLR3 TPD52L1 BMP2 BCL2 NOTCH2 CYLD BCL6 RASGRF2 FOXO1 PLAUR ROBO1 SMAD3 G0S2 DAPK1 ARHGEF9 ITGA6 MYBL2 STK17B TGM2 LGALS9 CD36 ARHGEF17 ARHGEF6 ACER2 GAL CHEK2 TNFRSF10C HSPD1 INHBA LPAR1 ZNF268 HIP1R NQO2 RPS6KA2 NFATC4 HMOX1 NCK1 HLA-G TNFRSF10A ZSWIM2 MAGED1 PPP3CC BCL2L11 EGR1 …
GO_REGULATION_OF_T_CELL_DIFFERENTIATION	9.999e-05	0.00272026	100	IL7R BMP4 DUSP10 IRF1 ZC3H12A TNFSF4 RIPK2 NFKBIZ CYLD RUNX1 BCL6 PRDM1 IL12RB1 LGALS9 SOCS1 IL15 CAMK4 VNN1 FANCA AP3B1 ITPKB HLA-G ADA ZBTB16 PNP BAD STAT5B MYB BTN2A2 GLI3 LOXL3 PRDX2 ZBTB7B CD74 IHH NFKBID SHH LILRB4 DTX1 SLC46A2 SART1 PTPRC TBX21 NKAP IFNB1
GO_ADAPTIVE_IMMUNE_RESPONSE	9.999e-05	0.00272026	279	IL1B IL7R CTSS IL6 DUSP10 C1R C1S IRF1 ZC3H12A TNFAIP3 RSAD2 TNFSF4 SAMSN1 IL18R1 ICOSLG NFKB2 RIPK2 TAP1 PDCD1LG2 TNFSF13B NFKBIZ UNC93B1 P2RX7 NBN RNF19B IL18BP RELB BCL6 ADAM17 PRDM1 TAP2 POU2F2 HLA-F IRF7 UNG IL12RB1 EBI3 CLEC10A ERAP1 CAMK4 HSPD1 PTK2B CFI CEACAM1 RNF125 JAG1 C1QB HLA-G TFRC ADA BTN3A1 TSC1 MSH6 CD274 HLA-E PIK3CD LEF1 CD209 BTN3A3 ERAP2 IL1RL1 BTN3A2 RORA CD3E CCR6 MCOLN1 F…
GO_NEGATIVE_REGULATION_OF_CELL_DEATH	9.999e-05	0.00272026	658	IL1B CSF2 IL7R ACKR3 PTGS2 IFIT3 BCL2A1 IL6 BMP4 ZC3H12A TNFAIP3 CX3CL1 KITLG TSLP IL1A SOD2 IFI6 SLC40A1 BIRC3 TGFB3 CCL2 NFKB1 TNFAIP8 GREM1 RIPK2 NOS3 CCL5 VEGFA IDO1 AR IVNS1ABP CD44 NFKBIA BCL2 NOTCH2 KRT18 PELI1 BCL6 HEY2 FOXO1 PLAUR SMAD3 MDM2 HLA-F DHCR24 NPC1 DAPK1 IRF7 UNG ITGA6 NR4A2 CAT TRAP1 TIAF1 PIM1 LGALS3 BTG2 EEF2K AMIGO2 KIF14 TXNDC5 ITPRIP NRP1 TBX3 LRP6 EIF2AK2 HSPD1 KIT PTK2…
GO_LEUKOCYTE_APOPTOTIC_PROCESS	9.999e-05	0.00272026	74	IL7R IL6 BMP4 KITLG CCL5 IDO1 P2RX7 GIMAP8 BCL6 ADAM17 IRF7 LGALS9 LGALS3 TRAF3IP2 ITPKB MERTK ADA AURKB BCL2L11 CD274 PIK3CD GLI3 CD74 DOCK8 PIK3CB CASP3 RIPK1 NOD2 NOC2L NFKBID FNIP1 SLC46A2 DNAJA3
GO_INTERFERON_GAMMA_MEDIATED_SIGNALING_PATHWAY	9.999e-05	0.00272026	64	OAS2 IRF1 OAS3 OASL VCAM1 GBP1 OAS1 NLRC5 CD44 GBP2 PARP9 TRIM21 HLA-F IRF7 PARP14 TRIM22 SOCS1 IRF8 HLA-G FCGR1A IRF2 HLA-E IFNGR2 PML IRF9
GO_POSITIVE_REGULATION_OF_CYTOKINE_SECRETION	9.999e-05	0.00272026	90	IL1B CLEC4E CCL3 TSLP IL1A IFIH1 SAA1 RIPK2 F2RL1 P2RX7 DDX58 TLR2 LGALS9C PANX1 PTGER4 LGALS9 HTR2B LGALS9B MMP12 SRC CD274 TRIM6 IL1RL1 PTPN22 NLRP12 CD58 PYDC2 LILRA5 SORL1 AKAP12
GO_RESPONSE_TO_LIPID	9.999e-05	0.00272026	630	IL1B CSF2 STC1 CXCL1 PTGS2 CMPK2 IL6 BMP4 SELP DUSP10 CLDN1 ZC3H12A AREG FBXO32 CXCL8 CXCL3 CCL3 TNFAIP3 CX3CL1 IL1A GCH1 TNFSF4 VCAM1 JUNB TGFB3 IRAK2 CCL2 NFKB1 MGARP NFKB2 ACSL1 RIPK2 RGS9 NOS3 CCL5 IDO1 PDCD1LG2 AR CSF2RB ABCG1 P2RX7 NFKBIA CD68 CXCL10 STC2 TLR2 BCL2 NRIP1 NR4A1 THBD RUNX1 PELI1 ABCA1 HOXA2 ADAM17 FOXO1 TICAM1 PTGER4 MDM2 CSN1S1 CXCL2 IRAK3 NPC1 KCNMB1 CREBRF PLSCR4 NR4A2 XRN…
GO_ACTIVATION_OF_IMMUNE_RESPONSE	9.999e-05	0.00272026	412	IL1B CTSS CLEC4E C1R C1S IRF1 ZC3H12A TNFAIP3 RSAD2 IFIH1 BIRC3 DHX58 GBP1 IRAK2 ICOSLG NFKB1 RIPK2 PRKACB NFKBIZ ICAM2 TNIP1 F2RL1 UNC93B1 TLR3 PSMB9 NFKBIA DDX58 DDX60 TLR2 BCL2 PSMB10 RELB CYLD RUNX1 PELI1 C3AR1 LPXN TICAM1 TRAF3 THEMIS2 IRAK3 IRF7 TANK CLEC10A CD36 LGALS3 PSME2 RPS6KA5 FCGR2A CD276 HSPD1 CFI TIFA CEACAM1 RNF125 NCK1 C1QB TNIP2 CR1L PLSCR1 ADA FCGR1A BTN3A1 SRC PSME1 CACNB3 PI…
GO_POSITIVE_REGULATION_OF_PROTEIN_METABOLIC_PROCESS	9.999e-05	0.00272026	1118	IL1B CCL20 CSF2 CCL8 LIMCH1 ACKR3 PTGS2 CCL14 IL6 BMP4 PRR16 IRF1 ZC3H12A PMAIP1 AREG C1QTNF1 CCL3 ACE TNFAIP3 CX3CL1 MAP3K8 KITLG TSLP CCL16 CCL3L3 IL1A CDON TNFSF15 BIRC3 SAA1 TGFB3 IRAK2 CCL2 IGFBP4 ACSL1 GREM1 RIPK2 CCL5 VEGFA PRKACB PRICKLE1 PARP8 GPRC5B AR PIK3R3 IGFBP3 TNFRSF19 ABCG1 TNIP1 F2RL1 P2RX7 CD44 NBN S1PR2 TLR3 NFKBIA RNF19B CAB39 STAP2 GDF15 TPD52L1 BMP2 BCL2 NOTCH2 NEDD9 SOX17 …
GO_FAT_CELL_DIFFERENTIATION	9.999e-05	0.00272026	150	PTGS2 IL6 DUSP10 LAMB3 ZC3H12A DYSF MEDAG BMP2 NR4A1 FOXO1 TRIB2 SMAD3 ARL4A ALDH6A1 ITGA6 KLF5 NR4A2 RGS2 LRP5 INSIG1 SOCS1 ERAP1 METRNL NOCT JAG1 ZFP36 ALOXE3 ZBTB16 MKKS SAV1 BBS9 DDIT3 RORA HMGA2 FRZB PSMB8 PLCB1 E2F1 SNAI2 TRIO CCDC85B CBY1 ZBTB7B OSBPL8 NR1D1 ERO1A UCP1 WNT10B TCF7L2 WWTR1 EBF2
GO_TISSUE_REMODELING	9.999e-05	0.00272026	109	IL6 ACE TNFAIP3 IL1A TGFB3 IGFBP5 SEMA3C GREM1 NOS3 TNFRSF11B RSPO3 P2RX7 NOTCH2 MDM2 TGM2 LRP5 IL15 LEPR LRP6 PTK2B CEACAM1 JAG1 CTHRC1 TF MMP14 GJA1 MERTK TFRC SRC DLL4 ITGB3
GO_MULTI_MULTICELLULAR_ORGANISM_PROCESS	9.999e-05	0.00272026	155	IL1B STC1 PTGS2 JUNB TGFB3 IGFBP5 IDO1 AR KALRN STC2 BCL2 THBD PRDM1 PTHLH HLA-F PSG4 RGS2 LGALS9 NAMPT APOL2 ITGA2 GJA1 ACSL4 HLA-G PSG1 PSG6 CAD HLA-E STAT5B SLC2A1 ETS1 CLIC5 PAPPA SLC6A4 CTSB PSG5 TRIM28 TAC1 ADCY7 SCGB1A1 PTGIS KRAS NR2F2 ACVR1C IHH EPOR LDOC1 PSG3 PTGFR RLN1 LNPEP ITGA3 PTAFR POLR1B PGF SYDE1 CRHR1
GO_POSITIVE_REGULATION_OF_INTRACELLULAR_SIGNAL_TRANSDUCTION	9.999e-05	0.00272026	652	IL1B CCL20 CCL8 ACKR3 CCL14 IL6 BMP4 UBD SELP ZC3H12A PMAIP1 MRAP2 AREG C1QTNF1 CCL3 CX3CL1 MAP3K8 KITLG CCL16 CCL3L3 IL1A CDON TNFSF15 BIRC3 IFIT5 SAA1 DHX58 IL18R1 TGFB3 IGFBP5 IRAK2 CCL2 IGFBP4 GREM1 APOL3 RIPK2 BST2 FGF5 CCL5 P2RX4 VEGFA GPRC5B AR IGFBP3 TNFRSF19 F2RL1 P2RX7 CD44 S1PR2 TLR3 GDF15 DDX60 LURAP1L TPD52L1 BMP2 TLR2 BCL2 NOTCH2 HPSE TNFAIP8L3 PELI1 EDA2R TICAM1 ROBO1 HBEGF TMEM106…
GO_REGULATION_OF_CELL_SUBSTRATE_ADHESION	9.999e-05	0.00272026	131	LIMCH1 CX3CL1 GBP1 GREM1 VEGFA COL8A1 BCL2 NEDD9 BCL6 SMAD3 ITGA6 CD36 CDK6 NRP1 ACER2 RHOD PTK2B JAG1 ABI3BP MMP14 CSF1 SEMA3E MMP12 TSC1 SRC NF2 TRIOBP APOD CD3E DAPK3 NPNT ADAM15 PTK2 FMN1 ECM2 FAM107A MYADM NINJ1 PIK3CB SERPINE1 PLEKHA2 DAG1 ATXN3L S100A10 TBCD TACSTD2 ITGA3 PPM1F
GO_CYTOKINE_SECRETION	9.999e-05	0.00272026	156	IL1B CLEC4E ZC3H12A CCL3 TNFAIP3 CX3CL1 TSLP IL1A IFIH1 SAA1 ISG15 GBP1 DYSF RIPK2 F2RL1 P2RX7 DDX58 TLR2 LGALS9C NOTCH2 PANX1 ABCA1 ITGB6 GBP5 PTGER4 TMEM106A LGALS9 CD36 SOCS1 LRRC32 HTR2B ITGAV LGALS9B MMP12 BTN3A1 SRC CD274 TRIM6 PNP PML IL1RL1 CD200 BTN3A2 SRGN HDAC9 PTPN22 NLRP12 CD58 BTN2A2 ZBTB7B PYDC2 TNFRSF1B LILRA5 SORL1 AKAP12
GO_ALPHA_BETA_T_CELL_ACTIVATION	9.999e-05	0.00272026	99	IL6 IRF1 ZC3H12A RSAD2 TNFSF4 IL18R1 RIPK2 NFKBIZ LGALS9C BCL2 RELB RUNX1 BCL6 PRDM1 PTGER4 IL12RB1 EBI3 LGALS9 SOCS1 IL15 AP3B1 ITPKB LGALS9B ADA ZBTB16 CD274 HLA-E PNP LEF1 MYB RORA SATB1 CD3E ADORA2A GLI3 LOXL3 ZBTB7B DOCK2 IHH
GO_REGULATION_OF_CELL_CELL_ADHESION	9.999e-05	0.00272026	280	IL1B IL7R IL6 BMP4 DUSP10 IRF1 ZC3H12A C1QTNF1 CX3CL1 MAP3K8 TNFSF4 ADAMTS18 VCAM1 ICOSLG CCL2 RIPK2 CCL5 VEGFA IDO1 MAGI1 PDCD1LG2 TNFSF13B NFKBIZ CD44 BMP2 LGALS9C FERMT3 CYLD RUNX1 PELI1 BCL6 FLOT2 PLPP3 ITGA6 IL12RB1 IGF2 EBI3 LGALS9 SOCS1 LGALS3 IL15 LRRC32 CD276 HSPD1 EFNB1 CEACAM1 VNN1 JAG1 NCK1 AP3B1 ITPKB HLA-G TENM3 TFRC LGALS9B ADA SH2B3 SRC ZBTB16 DPP4 CD274 NF2 HLA-E PNP LEF1 CD209 B…
GO_POSITIVE_REGULATION_OF_RESPONSE_TO_BIOTIC_STIMULUS	9.999e-05	0.00272026	273	CTSS CLEC4E IRF1 TNFAIP3 RSAD2 IFIH1 BIRC3 DHX58 IRAK2 NFKB1 RIPK2 NLRC5 CCL5 PRKACB ICAM2 TNIP1 F2RL1 UNC93B1 TLR3 PSMB9 NFKBIA DDX58 DDX60 TLR2 PSMB10 RELB CYLD PELI1 GBP5 TICAM1 TRAF3 PARP9 HLA-F IRAK3 IRF7 TANK CLEC10A CD36 PSME2 RPS6KA5 HSPD1 TIFA RNF125 TNIP2 HLA-G PLSCR1 OPTN MMP12 SRC PSME1 CD274 HLA-E TRIM6 CD209 STAT5B HSPA1B CTSB PSMB8 PTPN22 WDFY1 MAP2K6 PSMC4 PLCG2 IRGM TRAF6 IKBKG K…
GO_RESPONSE_TO_DRUG	9.999e-05	0.00272026	710	IL1B PTGS2 IL6 SYT9 CLDN1 ZC3H12A AREG FBXO32 TNFAIP3 SLC7A2 VCAM1 JUNB TGFB3 SEMA3C NFKB1 ACSL1 RIPK2 RGS9 CHRNE P2RX4 PRKACB TNFRSF11B P2RX7 TLR3 NFKBIA CHRNB1 GGH NSG1 TLR2 BCL2 PANX1 ABCA1 AK4 ADAM17 FOXO1 SLC25A10 MDM2 CSN1S1 NPC1 KCNMB1 GPR52 TMEM38B NR4A2 RGS2 XRN1 CAT TRAP1 EPS8 FDX1 MCM7 PDGFB VEGFC NR3C1 RGS17 ACER2 GAL CHEK2 AGRN PTK2B KDM6B INHBA HNMT ID1 SLC25A23 JAG1 BLMH APEX1 SLC2…
GO_POSITIVE_REGULATION_OF_PEPTIDYL_TYROSINE_PHOSPHORYLATION	9.999e-05	0.00272026	137	CSF2 IL6 AREG ACE KITLG TSLP GREM1 RIPK2 CCL5 VEGFA GPRC5B CD44 STAP2 NEDD9 ADAM17 PARP9 HBEGF PARP14 IGF2 PDGFB CD36 IL15 NRP1 KIT PTK2B NRG1 MLST8 RICTOR FCGR1A SRC AFAP1L2 IL5 ITGB3 CD3E
GO_REGULATION_OF_LEUKOCYTE_CHEMOTAXIS	9.999e-05	0.00272026	75	IL6 CXCL8 CCL3 CCL2 GREM1 DYSF CCL5 VEGFA F2RL1 CXCL10 ADAM17 C3AR1 LGALS9 VEGFC PTK2B MTUS1 CSF1 CCR6 ANO6 DUSP1 CAMK1D CD74 CXCL17 IL6R CCL7 SERPINE1 MST1L CCR1 PGF S100A14
GO_CYTOKINE_PRODUCTION_INVOLVED_IN_IMMUNE_RESPONSE	9.999e-05	0.00272026	80	IL1B IL6 RSAD2 TNFSF4 IL18R1 TGFB3 BST2 GPRC5B F2RL1 TLR3 DDX58 TLR2 BCL6 TICAM1 HLA-F IRAK3 CD36 HSPD1 KIT HMOX1 HLA-G MR1 HLA-E TRIM6 TGFB2
GO_LEUKOCYTE_CELL_CELL_ADHESION	9.999e-05	0.00272026	227	IL1B IL7R IL6 BMP4 SELP DUSP10 IRF1 ZC3H12A MAP3K8 TNFSF4 VCAM1 ICOSLG CCL2 RIPK2 CCL5 IDO1 PDCD1LG2 TNFSF13B NFKBIZ GCNT1 TNIP1 CD44 LGALS9C FERMT3 CYLD RUNX1 PELI1 BCL6 FLOT2 IL12RB1 IGF2 EBI3 LGALS9 SOCS1 LGALS3 IL15 LRRC32 CD276 HSPD1 EFNB1 CEACAM1 VNN1 NCK1 AP3B1 ITPKB HLA-G TFRC LGALS9B ADA SRC ZBTB16 DPP4 CD274 HLA-E PNP CD209 BAD STAT5B MYB ETS1 CD3E NT5E PLA2G2A JAM2 PTPN22 ADORA2A BTN2A…
GO_NEGATIVE_REGULATION_OF_APOPTOTIC_SIGNALING_PATHWAY	9.999e-05	0.00272026	167	IL1B CSF2 ACKR3 PTGS2 BMP4 TNFAIP3 CX3CL1 IL1A SOD2 IFI6 NOS3 AR IVNS1ABP CD44 BCL2 PLAUR MDM2 ITGA6 NR4A2 TRAP1 LGALS3 ITPRIP NRP1 VNN1 RB1CC1 NME5 HMOX1 WFS1 ITGAV TNFRSF10A TRIAP1 SRC TGFBR1 HSPA1B TNFSF10 GRINA CTH GCLC GCLM SNAI2 CFLAR PRDX2
GO_POSITIVE_REGULATION_OF_CYTOKINE_PRODUCTION	9.999e-05	0.00272026	311	IL1B CSF2 PTGS2 IL6 CLEC4E IRF1 CCL3 CX3CL1 TSLP IL1A RSAD2 TNFSF4 IFIH1 BIRC3 SAA1 DHX58 IL18R1 NFKB1 NFKB2 LUM RIPK2 IDO1 GPRC5B F2RL1 P2RX7 TLR3 DDX58 DDX60 TLR2 LGALS9C HPSE PANX1 RUNX1 PELI1 GBP5 ADAM17 C3AR1 TICAM1 LTB PTGER4 SMAD3 HLA-F IRF7 IL12RB1 EBI3 LGALS9 CD36 IL15 EIF2AK2 CD276 HSPD1 SULF2 RNF125 FURIN NFATC4 HMOX1 IRF8 HTR2B HLA-G LGALS9B MMP12 EGR1 SRC CD274 HLA-E AFAP1L2 POLR3E T…
GO_POSITIVE_REGULATION_OF_PROTEIN_MODIFICATION_PROCESS	9.999e-05	0.00272026	804	IL1B CCL20 CSF2 CCL8 LIMCH1 ACKR3 PTGS2 CCL14 IL6 BMP4 ZC3H12A AREG C1QTNF1 CCL3 ACE CX3CL1 MAP3K8 KITLG TSLP CCL16 CCL3L3 IL1A CDON TNFSF15 BIRC3 SAA1 TGFB3 IRAK2 CCL2 IGFBP4 ACSL1 GREM1 RIPK2 CCL5 VEGFA PRKACB PRICKLE1 PARP8 GPRC5B AR PIK3R3 IGFBP3 TNFRSF19 TNIP1 F2RL1 P2RX7 CD44 NBN S1PR2 TLR3 CAB39 STAP2 GDF15 TPD52L1 BMP2 BCL2 NOTCH2 NEDD9 TNFAIP8L3 PELI1 BCL6 EDA2R ADAM17 PLAUR TICAM1 PARP9…
GO_POSITIVE_REGULATION_OF_CELL_CELL_ADHESION	9.999e-05	0.00272026	186	IL1B IL7R IL6 DUSP10 CX3CL1 MAP3K8 TNFSF4 VCAM1 ICOSLG CCL2 RIPK2 CCL5 MAGI1 PDCD1LG2 TNFSF13B NFKBIZ CD44 CYLD RUNX1 BCL6 FLOT2 PLPP3 ITGA6 IL12RB1 IGF2 EBI3 LGALS9 SOCS1 IL15 CD276 HSPD1 EFNB1 VNN1 NCK1 AP3B1 ITPKB HLA-G TFRC ADA SRC ZBTB16 DPP4 CD274 HLA-E PNP CD209 BAD STAT5B MYB ETS1 PODXL CD3E ANK3 BTN2A2 GLI3 ZBTB7B TRAF6 CD47 CD74 DOCK8 IHH MEGF10 NOD2 NFKBID SHH LILRB4 PTAFR FYN TNFRSF14…
GO_MORPHOGENESIS_OF_A_BRANCHING_STRUCTURE	9.999e-05	0.00272026	148	BMP4 AREG COL4A1 SEMA3C NTN4 GREM1 VEGFA AR RSPO3 BMP2 BCL2 FAT4 EDNRA PRDM1 WNT2B SRF TGM2 LRP5 NRP1 TBX3 LRP6 PDGFA MMP14 SPINT1 NFATC4 DCHS1 CSF1 SEMA3E MAGED1 SRC CTNNBIP1 LEF1 PML DLL4 PTCH1 NPNT SPINT2 GLI3 CLIC4 SNAI2 DLG5 HOXA5 FGF2 KRAS FGFR2 GNA13 IHH LAMA1 HGF DAG1 PKD2 TACSTD2 SHH PGF FGF7 NKX3-1 NOTCH4 ENG HHIP TIMELESS FEM1B
GO_NEGATIVE_REGULATION_OF_DEVELOPMENTAL_PROCESS	9.999e-05	0.00272026	625	IL1B HEY1 IL6 BMP4 DUSP10 IRF1 ZC3H12A AREG CCL3 CX3CL1 THBS2 TNFSF4 STATH GBP1 IGFBP5 SEMA3C GREM1 NOS3 VEGFA PRKACB PRICKLE1 ADAMTS9 TNFRSF11B ABCG1 TLR3 NFKBIA CXCL10 EFEMP1 STC2 FST GDF15 BMP2 TLR2 BCL2 SOX17 RUNX1 ABCA1 CETP PAQR3 BCL6 HEY2 HOXA2 FOXO1 TRIB2 MEIS1 PTHLH ROBO1 SMAD3 MDM2 FBXO5 RGS2 LRP5 INSIG1 DENND5A PDGFB NAMPT CDK6 IFT122 SOCS1 BHLHE41 NRP1 TBX3 NFIB PTPRG PTK2B INHBA KREM…
GO_REGULATION_OF_RESPONSE_TO_BIOTIC_STIMULUS	9.999e-05	0.00272026	349	IL1B IFIT1 CTSS CLEC4E DUSP10 IRF1 ZC3H12A TNFAIP3 CX3CL1 RSAD2 IFIH1 BIRC3 DHX58 IRAK2 NFKB1 RIPK2 NLRC5 CCL5 APOBEC3G PRKACB ICAM2 TNIP1 F2RL1 UNC93B1 HERC5 TLR3 PSMB9 NFKBIA DDX58 DDX60 TLR2 PSMB10 RELB CYLD PELI1 GBP5 SAMHD1 TICAM1 TRAF3 PARP9 DTX3L HLA-F IRAK3 USP18 IRF7 TANK IL12RB1 PARP14 LGALS9 CLEC10A CD36 SOCS1 IL15 PSME2 ERAP1 RPS6KA5 HSPD1 TIFA CEACAM1 RNF125 ADAR ELMOD2 TRAF3IP2 TNIP…
GO_REGULATION_OF_ANATOMICAL_STRUCTURE_MORPHOGENESIS	9.999e-05	0.00272026	711	IL1B CCL8 HEY1 PTGS2 IL6 BMP4 ZC3H12A CXCL8 CCL3 TNFAIP3 CX3CL1 ITGB8 IL1A THBS2 PLXNA4 GBP1 SEMA3C CCL2 NTN4 GREM1 BVES NOS3 VEGFA PRICKLE1 ZSWIM4 ADAMTS9 TNFSF13B AR KALRN TNFRSF11B RSPO3 RHOBTB3 CD44 TLR3 PSMB9 CXCL10 GDF15 BMP2 LST1 BCL2 PSMB10 FMNL1 NEDD9 ARHGAP18 RUNX1 BCL6 HEY2 CDC42EP3 C3AR1 ROBO1 WNT2B STAT2 WASF3 SRF MYH10 EPS8 CPNE5 CD36 PIM1 VEGFC EEF2K PSME2 ERAP1 RHOQ NRP1 TGIF2 NFI…
GO_POSITIVE_REGULATION_OF_EPITHELIAL_CELL_MIGRATION	9.999e-05	0.00272026	92	PTGS2 BMP4 ZC3H12A NOS3 P2RX4 VEGFA ADAM17 PLPP3 HBEGF PDGFB VEGFC GPI NRP1 PTK2B RAB11A ITGA2 HMOX1 SRC JUN SCARB1 ETS1 TGFB2 ITGB3 CCBE1 CCR6 HDAC9 TAC1 PLCG2 RHOJ FGF2 SEMA5A
GO_POSITIVE_REGULATION_OF_IMMUNE_EFFECTOR_PROCESS	9.999e-05	0.00272026	130	IL1B IL6 RSAD2 TNFSF4 DHX58 IL18R1 RIPK2 GPRC5B NFKBIZ F2RL1 P2RX7 DDX58 DDX60 TICAM1 HLA-F IL12RB1 LGALS9 CD36 GPI HSPD1 STXBP2 HMOX1 HLA-G TFRC HLA-E TRIM6 STAT5B MYB IL5
GO_NEGATIVE_REGULATION_OF_CELL_ACTIVATION	9.999e-05	0.00272026	140	BMP4 IRF1 ZC3H12A C1QTNF1 TNFAIP3 CX3CL1 TNFSF4 SAMSN1 ADAMTS18 NOS3 IDO1 PDCD1LG2 LST1 LGALS9C THBD RUNX1 PELI1 BCL6 HLA-F LGALS9 PDGFB SOCS1 LGALS3 LRRC32 GAL INHBA PDGFA CEACAM1 HMOX1 MERTK HLA-G LGALS9B SH2B3 CD274 MILR1 PDGFRA CD200 PLA2G2A PTPN22 ADORA2A BTN2A2 GLI3 LOXL3 GCLC DLG5 PRKAR1A PRDX2 SCGB1A1 ZBTB7B CD74 IHH CASP3 F2 NR1D1 NFKBID SHH DTX1 TNFRSF14 PRKCD PTPRC TBX21 SYT11
GO_REGULATION_OF_CELL_DEATH	9.999e-05	0.00272026	1112	IL1B CSF2 IL7R ACKR3 PTGS2 IFIT3 BCL2A1 IL6 BMP4 UBD TRAF1 ZC3H12A PMAIP1 CCL3 TNFAIP3 CX3CL1 KITLG TSLP IL1A SOD2 TNFSF15 ATF3 IFI6 SLC40A1 BIRC3 IFIT2 TGFB3 CCL2 NFKB1 TNFAIP8 GREM1 RIPK2 NOS3 CCL5 NDRG1 VEGFA IDO1 AR KALRN IGFBP3 IVNS1ABP P2RX7 CD44 TLR3 NFKBIA CXCL10 GDF15 TPD52L1 BMP2 BCL2 NOTCH2 GIMAP8 KRT18 TNFAIP8L3 CYLD PELI1 BCL6 HEY2 ADAM17 RASGRF2 FOXO1 PLAUR TRAF3 ROBO1 STEAP3 SMAD3 …
GO_REGULATION_OF_MAP_KINASE_ACTIVITY	9.999e-05	0.00272026	223	IL1B BMP4 DUSP10 MAP3K8 KITLG DUSP16 SAA1 TGFB3 IRAK2 RIPK2 VEGFA P2RX7 S1PR2 GDF15 TPD52L1 BMP2 PAQR3 TRIB2 ROBO1 IRAK3 RGS2 PDGFB EIF2AK2 KIT PTK2B LPAR1 PDGFA RGS3 INSR NRG1 SPRY4 ZEB2 TF HTR2B UCHL1 MAGED1 GRM1 SH2B3 SRC TGFBR1 AVPI1 MAP3K2 MAP2K1 PPEF2 PTPN22 MAP2K6 CXCR4 ARHGEF5 PRDX2 DUSP1 TRAF6 FGF2 CD74 IKBKG SORL1 MAP3K5 GADD45A KRAS CXCL17 FGD2 DKK1 PIK3CG PIK3CB HGF RIPK1 TENM1 PSEN1 …
GO_REGULATION_OF_CHEMOTAXIS	9.999e-05	0.00272026	149	IL6 CXCL8 CCL3 PLXNA4 SEMA3C CCL2 GREM1 DYSF CCL5 P2RX4 VEGFA ZSWIM4 F2RL1 CXCL10 ADAM17 C3AR1 ROBO1 SMAD3 LGALS9 PDGFB VEGFC NRP1 PTK2B LPAR1 MTUS1 SEMA3D ITGA2 CSF1 SEMA3E MEGF8 PDGFRA CCR6 CXCR4 ANO6 DUSP1 CAMK1D FGF2 SEMA5A CD74 CXCL17 IL6R CCL7 SERPINE1 MST1L CCR1 SEMA6A PPM1F PGF S100A14 FGF4 SEMA6C MOSPD2 SEMA3F TRPV4
GO_NEGATIVE_REGULATION_OF_RESPONSE_TO_STIMULUS	9.999e-05	0.00272026	1073	IL1B TNFAIP6 CSF2 IL7R HEY1 ACKR3 PTGS2 IL6 BMP4 DUSP10 ZC3H12A MRAP2 AREG CXCL8 C1QTNF1 TNFAIP3 CX3CL1 DUSP16 IL1A SOD2 ATF3 TNFSF4 SAMSN1 IFI6 ADAMTS18 SAA1 DHX58 TGFB3 GBP1 IGFBP5 SEMA3C CCL2 PEG10 IGFBP4 RGS7 NFKB1 RGS7BP GREM1 RGS9 NOS3 BST2 NLRC5 CCL5 PRKACB PRICKLE1 EPS15L1 AR IGFBP3 TNIP1 F2RL1 IVNS1ABP P2RX7 CD44 S1PR2 TLR3 PSMB9 NFKBIA FST GDF15 BMP2 BCL2 PSMB10 SOX17 THBD CYLD PAQR3 BC…
GO_REGULATION_OF_MULTI_ORGANISM_PROCESS	9.999e-05	0.00272026	518	IL1B CCL8 IFIT1 CTSS CLEC4E DUSP10 ISG20 OAS2 IRF1 ZC3H12A CXCL8 MX1 CCL3 TNFAIP3 CX3CL1 OAS3 OASL RSAD2 IFIH1 BIRC3 IFIT5 DHX58 ISG15 OAS1 IRAK2 NFKB1 RIPK2 BST2 NLRC5 CCL5 APOBEC3G PRKACB ICAM2 TNIP1 F2RL1 UNC93B1 P2RX7 HERC5 TLR3 PSMB9 NFKBIA DDX58 DDX60 IFI27 TLR2 BCL2 PSMB10 RELB CYLD PELI1 GBP5 SAMHD1 TICAM1 TRAF3 PARP9 TRIM21 DTX3L HLA-F IRAK3 USP18 IRF7 TRIM14 TANK IL12RB1 PARP14 LGALS9 C…
GO_POSITIVE_REGULATION_OF_ERK1_AND_ERK2_CASCADE	9.999e-05	0.00272026	135	CCL20 CCL8 ACKR3 CCL14 BMP4 CCL3 CX3CL1 CCL16 CCL3L3 CCL2 RIPK2 CCL5 F2RL1 CD44 BMP2 NOTCH2 TNFAIP8L3 LGALS9 PDGFB CD36 NRP1 PTK2B PDGFA NQO2 HTR2B SRC JUN PDGFRA MAP2K1 PLA2G2A PTPN22 NPNT CFLAR FGF2 CD74 AKAP12 DNAJC27 FGFR2 CCL7 GCG RAP1B NOD2 CCR1 SLAMF1 EGFR ARRB1 FGF4 PTPRC ABCA7 NPTN FSHR HCRTR1 TRPV4 TLR4
GO_REGULATION_OF_CELL_MATRIX_ADHESION	9.999e-05	0.00272026	80	LIMCH1 CX3CL1 GREM1 VEGFA BCL2 BCL6 SMAD3 CD36 CDK6 NRP1 ACER2 RHOD PTK2B JAG1 MMP14 CSF1 SEMA3E MMP12 TSC1 SRC NF2 APOD CD3E DAPK3 ADAM15 PTK2 FMN1 FAM107A NINJ1 PIK3CB SERPINE1 PLEKHA2 DAG1 S100A10
GO_REGULATION_OF_CELL_ADHESION	9.999e-05	0.00272026	453	IL1B IL7R LIMCH1 IL6 BMP4 DUSP10 IRF1 ZC3H12A CXCL8 C1QTNF1 CX3CL1 TGFBI MAP3K8 TNFSF4 ADAMTS18 SAA1 VCAM1 PLXNA4 GBP1 ICOSLG CCL2 GREM1 DYSF RIPK2 CCL5 VEGFA IDO1 MAGI1 PDCD1LG2 TNFSF13B NFKBIZ CD44 COL8A1 BMP2 LGALS9C BCL2 NEDD9 FERMT3 CYLD RUNX1 PELI1 BCL6 FLOT2 LPXN SMAD3 PLPP3 SRF ITGA6 TGM2 IL12RB1 IGF2 ADAM22 EBI3 LGALS9 CD36 CDK6 SOCS1 LGALS3 IL15 LRRC32 KIF14 PKP4 NRP1 ACER2 RHOD CD276 H…
GO_TUBE_MORPHOGENESIS	9.999e-05	0.00272026	559	IL1B PRRX1 HEY1 ACKR3 PTGS2 IL6 BMP4 ZC3H12A MYLK AREG CXCL8 TNFAIP3 CX3CL1 TGFBI ITGB8 IL1A TNFAIP2 THBS2 COL4A1 JUNB CCL2 GREM1 E2F8 THSD7A DYSF NOS3 VEGFA PRKACB PRICKLE1 ADAMTS9 AR RSPO3 PIK3R3 CC2D2A TLR3 CXCL10 COL8A1 BMP2 BCL2 NOTCH2 FAT4 HPSE NR4A1 SOX17 RUNX1 HEY2 EDNRA PRDM1 C3AR1 MEIS1 ROBO1 SMAD3 APLN WNT2B SRF CLEC14A KLF5 TGM2 LRP5 VEGFC IFT122 ERAP1 NRP1 TBX3 NFIB LEPR LRP6 PTK2B I…
GO_POSITIVE_REGULATION_OF_MAP_KINASE_ACTIVITY	9.999e-05	0.00272026	168	IL1B BMP4 MAP3K8 KITLG SAA1 TGFB3 IRAK2 RIPK2 VEGFA P2RX7 S1PR2 GDF15 TPD52L1 BMP2 ROBO1 PDGFB EIF2AK2 KIT PTK2B LPAR1 PDGFA INSR NRG1 ZEB2 TF HTR2B MAGED1 GRM1 SRC TGFBR1 AVPI1 MAP3K2 MAP2K1 MAP2K6 CXCR4 ARHGEF5 PRDX2 TRAF6 FGF2 CD74 IKBKG MAP3K5 GADD45A KRAS CXCL17 FGD2 DKK1 PIK3CG PIK3CB HGF RIPK1 TENM1 PSEN1 MAP3K1 NOD2 EPHA4 MUC20 SPAG9 EGFR ARRB1 PTPRC MAP3K10 CD40LG MST1R FPR1 TLR9
GO_REGULATION_OF_INFLAMMATORY_RESPONSE	9.999e-05	0.00272026	238	IL1B TNFAIP6 PTGS2 IL6 DUSP10 ZC3H12A CCL3 TNFAIP3 CX3CL1 TSLP SLC7A2 TNFSF4 BIRC3 SAA1 NFKB1 CCL5 IDO1 GPRC5B NFKBIZ TNIP1 TLR3 NFKBIA TLR2 CYLD BCL6 GBP5 TICAM1 PTGER4 SMAD3 USP18 TGM2 IL15 METRNL FANCA ITGA2 RICTOR CD200R1L ADA MVK HLA-E STAT5B ETS1 IL1RL1 CD200 RORA APOD NT5E PLA2G2A ADAMTS12 KRT1 NLRP12 ABCC1 MGLL TAC1 ADCY7 ADORA2A CHID1 SPHK1 SCGB1A1 PTGIS PYDC2 CD47 TNFRSF1B LILRA5 CXCL17…
GO_RESPONSE_TO_INTERFERON_GAMMA	9.999e-05	0.00272026	138	CCL20 CCL8 CCL14 GBP4 UBD CLDN1 OAS2 IRF1 CCL3 CX3CL1 CCL16 CCL3L3 OAS3 OASL GCH1 VCAM1 GBP1 OAS1 CCL2 BST2 NLRC5 CCL5 CD44 TLR3 TLR2 GBP2 GBP5 PARP9 TRIM21 HLA-F DAPK1 IRF7 IL12RB1 PARP14 LGALS9 GBP3 TRIM22 SOCS1 RAB12 IFITM1 STXBP2 EVL IRF8 HLA-G FCGR1A IRF2 HLA-E IFNGR2 PML NUB1 IRF9
GO_NEGATIVE_REGULATION_OF_MULTI_ORGANISM_PROCESS	9.999e-05	0.00272026	141	CCL8 IFIT1 DUSP10 ISG20 OAS2 ZC3H12A MX1 CCL3 TNFAIP3 OAS3 OASL RSAD2 IFIT5 DHX58 ISG15 OAS1 BST2 NLRC5 CCL5 APOBEC3G TNIP1 SAMHD1 TRIM21 HLA-F IRAK3 TRIM14 PARP14 LGALS9 EIF2AK2 IFITM1 CEACAM1 RNF125 ADAR ZFP36 PARP10 GJA1 ITGAV HLA-G PLSCR1 ADA MMP12 HLA-E TRIM6 PML JUN
GO_ACTIVATION_OF_INNATE_IMMUNE_RESPONSE	9.999e-05	0.00272026	224	CTSS CLEC4E IRF1 TNFAIP3 RSAD2 IFIH1 BIRC3 DHX58 IRAK2 NFKB1 RIPK2 PRKACB ICAM2 TNIP1 F2RL1 UNC93B1 TLR3 PSMB9 NFKBIA DDX58 DDX60 TLR2 PSMB10 RELB CYLD PELI1 TICAM1 TRAF3 IRAK3 IRF7 TANK CLEC10A CD36 PSME2 RPS6KA5 HSPD1 TIFA RNF125 TNIP2 SRC PSME1 CD209 HSPA1B CTSB PSMB8 PTPN22 WDFY1 MAP2K6 PSMC4 PLCG2 IRGM TRAF6 IKBKG KRAS XIAP RIPK1 OTUD4 PRKACA BIRC2 NR1D1 MAP3K1 NOD2 MYD88 CLEC4A FYN NONO S10…
GO_REGULATION_OF_PEPTIDE_SECRETION	9.999e-05	0.00272026	333	IL1B IL6 CLEC4E SYT9 ZC3H12A CCL3 TNFAIP3 CX3CL1 TSLP IL1A RSAD2 TNFSF4 IFIH1 SAA1 TGFB3 GBP1 RIPK2 CCL5 MYRIP KALRN ABCG1 F2RL1 P2RX7 DDX58 TLR2 LGALS9C PANX1 RHBDF2 TTN PTGER4 APLN MYH10 LGALS9 LRP5 VEGFC SOCS1 LRRC32 GPI GJA1 ACSL4 HTR2B LGALS9B MMP12 ADCY8 HADH SRC DPP4 CD274 HLA-E DNAJC1 TRIM6 ICA1 PML BAD SLC2A1 IL1RL1 IL5 TGFB2 ITPR3 CD200 SRGN HDAC9 PTPN22 NLRP12 CD58 ITPR2 RFX3 ADORA2A B…
GO_LYMPHOCYTE_MIGRATION	9.999e-05	0.00272026	74	CCL20 CCL8 CCL14 CCL3 CX3CL1 SPNS2 CCL16 CCL3L3 SAA1 CCL2 CCL5 CXCL10 CH25H ADAM17 CXCL11 PTK2B LRCH1 PIK3CD CD200 APOD CCR6 JAM2
GO_POSITIVE_REGULATION_OF_DEVELOPMENTAL_PROCESS	9.999e-05	0.00272026	905	IL1B CSF2 CCL8 IL7R PTGS2 IL6 BMP4 DUSP10 ZC3H12A CXCL8 CCL3 TNFAIP3 CX3CL1 KITLG ITGB8 IL1A CDON SOD2 THBS2 TNFSF4 JUNB PLXNA4 ISG15 TGFB3 SEMA3C NFKB1 GREM1 RIPK2 NOS3 MEDAG P2RX4 VEGFA IDO1 ADAMTS9 GPRC5B TNFSF13B AR KALRN NFKBIZ IGFBP3 P2RX7 S1PR2 TLR3 FST GDF15 BMP2 TLR2 BCL2 NOTCH2 HPSE NEDD9 SOX17 CYLD RUNX1 FLRT2 BCL6 HEY2 C3AR1 ROBO1 SMAD3 FBXO5 IRAK3 WNT2B WASF3 SRF ITGA6 KLF5 ENC1 RGS2…
GO_RESPONSE_TO_BIOTIC_STIMULUS	9.999e-05	0.00272026	987	IL1B CCL20 PI3 C15orf48 MX2 CSF2 CCL8 IFIT1 IFI44L CXCL1 PTGS2 IFIT3 CMPK2 CCL14 RTP4 GBP4 CTSS IL6 UBD CLEC4E SELP DUSP10 C1R ISG20 CLDN1 C1S OAS2 IRF1 ZC3H12A PMAIP1 CXCL8 CXCL3 MX1 CCL3 TNFAIP3 CX3CL1 CCL16 CCL3L3 IL1A OAS3 OASL RSAD2 GCH1 TNFSF4 IFI6 STATH IFIH1 BIRC3 IFIT5 SAA1 VCAM1 IFIT2 JUNB DHX58 ISG15 GBP1 IFI44 OAS1 IRAK2 CCL2 NFKB1 NFKB2 RIPK2 NOS3 BST2 NLRC5 CCL5 IDO1 APOBEC3G PRKACB…
GO_REGULATION_OF_PROTEIN_MODIFICATION_PROCESS	9.999e-05	0.00272026	1207	IL1B CCL20 CSF2 CCL8 LIMCH1 ACKR3 PTGS2 CCL14 IL6 BMP4 DUSP10 ZC3H12A AREG C1QTNF1 CCL3 ACE TNFAIP3 CX3CL1 MAP3K8 KITLG TSLP CCL16 DUSP16 CCL3L3 IL1A CDON TNFSF15 ATF3 SAMSN1 BIRC3 SAA1 ISG15 TGFB3 GBP1 IRAK2 CCL2 IGFBP4 ACSL1 GREM1 DYSF RIPK2 CCL5 VEGFA PRKACB PRICKLE1 PARP8 GPRC5B AR PIK3R3 IGFBP3 TNFRSF19 TNIP1 F2RL1 IVNS1ABP P2RX7 HERC5 CD44 NBN S1PR2 TLR3 CXCL10 CAB39 STAP2 GDF15 TPD52L1 BMP…
GO_NEGATIVE_REGULATION_OF_CELL_ADHESION	9.999e-05	0.00272026	171	BMP4 IRF1 ZC3H12A C1QTNF1 CX3CL1 TGFBI TNFSF4 ADAMTS18 PLXNA4 GBP1 VEGFA IDO1 PDCD1LG2 BMP2 LGALS9C RUNX1 PELI1 BCL6 LPXN ADAM22 LGALS9 SOCS1 LGALS3 LRRC32 ACER2 CEACAM1 JAG1 MMP14 HLA-G LGALS9B SEMA3E MMP12 SH2B3 SRC CD274 NF2 APOD PODXL PLA2G2A JAM2 PTPN22 ADAM15 SPINT2 PTK2 ADORA2A BTN2A2 RDX GLI3 ASS1 LOXL3 SNAI2 DLG5 PRKAR1A PRDX2 DUSP1 SCGB1A1 ZBTB7B FAM107A SEMA5A CD74 MYADM IHH CASP3 SERP…
GO_REGULATION_OF_CELLULAR_COMPONENT_MOVEMENT	9.999e-05	0.00272026	655	IL1B TNFAIP6 CCL20 STC1 LIMCH1 ACKR3 PTGS2 IL6 BMP4 SELP DUSP10 CLDN1 ZC3H12A MYLK CXCL8 CCL3 ACE CX3CL1 KITLG SOD2 LAMC2 PLXNA4 IGFBP5 SEMA3C CCL2 GREM1 DYSF NOS3 LDB2 BST2 CCL5 P2RX4 VEGFA ZSWIM4 ADAMTS9 PIK3R3 GTSE1 IGFBP3 PODN F2RL1 NAV3 CXCL10 DDX58 BMP2 DNAH11 BCL2 NEDD9 FERMT3 PHLDA2 ARHGAP18 FLRT2 BCL6 PHACTR1 ARMC4 ADAM17 C3AR1 ROBO1 SYNE2 PTGER4 SMAD3 MDM2 PLPP3 FBXO5 SRF ITGA6 HBEGF LG…
GO_NEGATIVE_REGULATION_OF_IMMUNE_SYSTEM_PROCESS	9.999e-05	0.00272026	295	IL7R BMP4 DUSP10 IRF1 ZC3H12A CCL3 TNFAIP3 CX3CL1 KITLG TNFSF4 SAMSN1 DHX58 TGFB3 GBP1 CCL2 GREM1 BST2 NLRC5 IDO1 PDCD1LG2 F2RL1 TLR3 NFKBIA CD68 LST1 LGALS9C RUNX1 PELI1 BCL6 TAPBPL LPXN SAMHD1 MEIS1 TICAM1 PTGER4 HLA-F IRAK3 PARP14 LGALS9 CDK6 SOCS1 LGALS3 LRRC32 GAL PTK2B INHBA CEACAM1 RNF125 ADAR ZFP36 HMOX1 LRCH1 ITPKB MERTK HLA-G LGALS9B ADA MMP12 ZBTB16 CD274 HLA-E STAT5B MILR1 IL1RL1 TGFB…
GO_PLACENTA_DEVELOPMENT	9.999e-05	0.00272026	109	CSF2 STC1 HEY1 PTGS2 ITGB8 JUNB E2F8 RSPO3 STC2 NOTCH2 PHLDA2 HEY2 PRDM1 IGF2 PDGFB PLK4 SPINT1 GJA1 ADA MME LEF1 MAP2K1 CTSB TRIM28 SPINT2 DCN PTK2 PTGIS PLCD3 HSD17B2 NR2F2 FGFR2 GJB5 EPOR LDOC1 BIRC2 MC2R PKD2
GO_REGULATION_OF_PROTEIN_SERINE_THREONINE_KINASE_ACTIVITY	9.999e-05	0.00272026	326	IL1B BMP4 DUSP10 TNFAIP3 MAP3K8 KITLG DUSP16 SAA1 TGFB3 IRAK2 ACSL1 RIPK2 VEGFA PARP8 P2RX7 HERC5 S1PR2 CXCL10 CAB39 GDF15 TPD52L1 BMP2 DIRAS3 PAQR3 ADAM17 TRIB2 ROBO1 RALB IRAK3 RGS2 IGF2 LRP5 CDC25C PDGFB LRP6 EIF2AK2 KIT PTK2B LPAR1 PDGFA RGS3 INSR NRG1 SPRY4 ZEB2 MLST8 TF HTR2B UCHL1 MAGED1 GRM1 SH2B3 CCNA1 SRC CDKN3 TGFBR1 AVPI1 MAP3K2 HMGA2 MAP2K1 PPEF2 PTPN22 CEMIP MAP2K6 CXCR4 ARHGEF5 PRK…
GO_NEGATIVE_REGULATION_OF_IMMUNE_RESPONSE	9.999e-05	0.00272026	100	IL7R DUSP10 ZC3H12A TNFAIP3 TNFSF4 SAMSN1 DHX58 TGFB3 BST2 NLRC5 BCL6 SAMHD1 HLA-F IRAK3 PARP14 LGALS9 LGALS3 CEACAM1 ADAR HMOX1 HLA-G MMP12 HLA-E IL1RL1 TGFB2
GO_REGULATION_OF_IMMUNE_EFFECTOR_PROCESS	9.999e-05	0.00272026	257	IL1B IFIT1 IL7R IL6 DUSP10 C1R C1S ZC3H12A TNFAIP3 RSAD2 TNFSF4 BIRC3 DHX58 IL18R1 TGFB3 RIPK2 BST2 APOBEC3G GPRC5B NFKBIZ F2RL1 P2RX7 HERC5 TLR3 DDX58 DDX60 BCL6 C3AR1 TICAM1 TRAF3 PARP9 DTX3L HLA-F IRAK3 IL12RB1 LGALS9 CD36 LGALS3 IL15 GPI HSPD1 CFI STXBP2 CEACAM1 RNF125 ELMOD2 TRAF3IP2 HMOX1 C1QB HLA-G CR1L TFRC MMP12 HLA-E TRIM6 STAT5B MYB IL5 TGFB2
GO_POSITIVE_REGULATION_OF_I_KAPPAB_KINASE_NF_KAPPAB_SIGNALING	9.999e-05	0.00272026	130	IL1B UBD CX3CL1 IL1A BIRC3 IFIT5 APOL3 RIPK2 BST2 GPRC5B TNFRSF19 F2RL1 TLR3 LURAP1L PELI1 EDA2R TICAM1 TMEM106A TGM2 LGALS9 CD36 TRIM22 LITAF SECTM1 TIFA LPAR1 SLC20A1 ATP2C1 TRAF3IP2 GJA1 HMOX1 HTR2B TNIP2 ROR1 TNFSF10 ZDHHC17 CTH RBCK1 REL CFLAR EDA TRAF6 CD74 IKBKG GOLT1B
GO_REGULATION_OF_RESPONSE_TO_CYTOKINE_STIMULUS	9.999e-05	0.00272026	117	IL6 TRAF1 TNFAIP3 TSLP IFIH1 BIRC3 IRAK2 RIPK2 NLRC5 CCL5 F2RL1 DDX58 TLR2 CYLD RUNX1 ADAM17 SAMHD1 PARP9 ROBO1 IRAK3 USP18 CREBRF IRF7 PARP14 SOCS1 ADAR LIFR CSF1 MMP12 SH2B3 IFNGR2 TRIM6 HSPA1B RBCK1 CXCR4 SPHK1 IRGM PYDC2 CD74 IKBKG RIPK1 TRAIP OTUD4 BIRC2
GO_ACTIVATION_OF_PROTEIN_KINASE_ACTIVITY	9.999e-05	0.00272026	223	IL1B BMP4 MAP3K8 TNFSF15 SAA1 TGFB3 IRAK2 GREM1 RIPK2 CCL5 VEGFA PRKACB GPRC5B P2RX7 S1PR2 TLR3 CAB39 GDF15 BMP2 PDGFB SOCS1 KIF14 EIF2AK2 KIT PTK2B LPAR1 INSR NRG1 MLST8 TF RICTOR TNFRSF10A CLSPN GRM1 ADCY8 SRC TGFBR1 AVPI1 MAP3K2 ATG13 TGFB2 ITGB3 MAP2K1 STK24 ADCY7 MAP2K6 CXCR4 PRKAR1A PRDX2 ADCY3 TRAF6 FGF2 CD74 STK10 IKBKG MAP3K5 GADD45A CXCL17 IL6R PIK3CB HGF RIPK1 OSBPL8 PRKACA CARD10 PRKA…
GO_RESPONSE_TO_CYTOKINE	9.999e-05	0.00272026	805	IL1B CCL20 MX2 CSF2 CCL8 IFIT1 IL7R MMP1 CXCL1 GFPT2 ACKR3 PTGS2 IFIT3 CCL14 GBP4 IL6 TNFRSF9 UBD TRAF1 ISG20 CLDN1 MSC OAS2 IRF1 ZC3H12A CXCL8 CXCL3 MX1 CCL3 TNFAIP3 CX3CL1 MAP3K8 TSLP CCL16 CCL3L3 IL1A SOD2 TNFSF15 OAS3 OASL RSAD2 GCH1 TNFSF4 IFI6 IFIH1 BIRC3 SAA1 VCAM1 IFIT2 JUNB IL18R1 ISG15 GBP1 OAS1 IRAK2 CCL2 NFKB1 NFKB2 STAT4 ACSL1 RIPK2 BST2 NLRC5 CCL5 VEGFA TNFSF13B TNFRSF11B CSF2RB TNF…
GO_POSITIVE_REGULATION_OF_CELL_DIFFERENTIATION	9.999e-05	0.00272026	661	IL1B CSF2 CCL8 IL7R PTGS2 IL6 BMP4 DUSP10 ZC3H12A CCL3 CX3CL1 KITLG CDON SOD2 TNFSF4 JUNB PLXNA4 ISG15 TGFB3 SEMA3C NFKB1 GREM1 RIPK2 MEDAG P2RX4 VEGFA ADAMTS9 GPRC5B AR KALRN NFKBIZ IGFBP3 S1PR2 GDF15 BMP2 TLR2 BCL2 NOTCH2 NEDD9 SOX17 CYLD RUNX1 BCL6 ROBO1 SMAD3 FBXO5 SRF ITGA6 KLF5 ENC1 RGS2 IL12RB1 LGALS9 LRP5 CPNE5 CD36 VEGFC SOCS1 NEGR1 EEF2K IL15 NRP1 TGIF2 BEND6 KIT PTK2B IFITM1 INHBA LPAR…
GO_REGULATION_OF_VIRAL_GENOME_REPLICATION	9.999e-05	0.00272026	72	CCL8 IFIT1 ISG20 OAS2 ZC3H12A CXCL8 MX1 OAS3 OASL RSAD2 IFIT5 ISG15 OAS1 BST2 CCL5 APOBEC3G TNIP1 IFI27 BCL2 EIF2AK2 IFITM1 ADAR PARP10
GO_SIGNAL_TRANSDUCTION_BY_PROTEIN_PHOSPHORYLATION	9.999e-05	0.00272026	617	IL1B CCL20 CSF2 CCL8 ACKR3 CCL14 IL6 BMP4 DUSP10 ZC3H12A AREG C1QTNF1 CCL3 CX3CL1 MAP3K8 KITLG CCL16 DUSP16 CCL3L3 IL1A CDON ATF3 SAA1 TGFB3 GBP1 IRAK2 CCL2 IGFBP4 NFKB1 RIPK2 FGF5 CCL5 VEGFA AR IGFBP3 CSF2RB TNFRSF19 TNIP1 F2RL1 P2RX7 CD44 S1PR2 TLR3 PSMB9 CAB39 GDF15 TPD52L1 BMP2 PSMB10 NOTCH2 SHC3 TNFAIP8L3 CYLD PAQR3 EDA2R RASGRF2 FOXO1 TRIB2 ROBO1 PTGER4 IRAK3 HBEGF TMEM106A RGS2 IGF2 LGALS9…
GO_POSITIVE_REGULATION_OF_INFLAMMATORY_RESPONSE	9.999e-05	0.00272026	98	IL1B PTGS2 IL6 CCL3 CX3CL1 TSLP TNFSF4 IDO1 GPRC5B NFKBIZ TNIP1 TLR3 NFKBIA TLR2 GBP5 TICAM1 PTGER4 TGM2 IL15 ITGA2 HLA-E STAT5B ETS1 IL1RL1 PLA2G2A NLRP12 ABCC1 TAC1 CD47 LILRA5 PIK3CG SERPINE1 NOD2 MYD88 KLKB1 F12
GO_REGULATION_OF_CELL_SHAPE	9.999e-05	0.00272026	102	CCL3 PLXNA4 CCL2 BVES VEGFA RHOBTB3 LST1 FMNL1 ARHGAP18 CDC42EP3 WASF3 MYH10 EPS8 RHOQ RHOD FMNL2 KIT PTK2B LPAR1 WDR1 PLEKHO1 SEMA3E DAPK3 PTK2 RDX TPM1 FMNL3 RND3 FGD6 RHOG RHOJ RHOU FGD2 GNA13 CCL7 DAG1 EPB41L3 F2 FERMT2 FYN
GO_RESPONSE_TO_NUTRIENT	9.999e-05	0.00272026	146	IL1B LIPG STC1 PTGS2 VCAM1 ACSL1 P2RX4 TNFRSF11B P2RX7 CXCL10 STC2 BCKDHB PANX1 ABCA1 MDM2 SRF PDK2 CAT PIM1 IL15 ITGA2 HMOX1 ACSL4 TYMS ADA TRPV1 CD3E SLC6A4 ACSL3 ASS1 GCLC GCLM SNAI2 LRAT ADSL PEMT NOD2 FKBP1B CYP26A1 GCGR FYN ALDH1A2 EGFR NQO1 KYNU PHEX NNT RELA LPL HMGCS1 AMIGO1
GO_PRODUCTION_OF_MOLECULAR_MEDIATOR_OF_IMMUNE_RESPONSE	9.999e-05	0.00272026	146	IL1B IL7R IL6 RSAD2 TNFSF4 IL18R1 TGFB3 BST2 GPRC5B TNFSF13B F2RL1 NBN TLR3 DDX58 TLR2 BCL6 SAMHD1 TICAM1 POU2F2 HLA-F IRAK3 UNG CD36 GPI HSPD1 KIT TRAF3IP2 HMOX1 HLA-G MR1 TFRC MSH6 HLA-E ITM2A TRIM6 IL5 TGFB2
GO_STRESS_ACTIVATED_PROTEIN_KINASE_SIGNALING_CASCADE	9.999e-05	0.00272026	178	IL1B DUSP10 ZC3H12A MAP3K8 IL1A IRAK2 NFKB1 RIPK2 VEGFA TNFRSF19 F2RL1 TLR3 TPD52L1 BMP2 CYLD EDA2R FOXO1 PTGER4 LGALS9 ARHGEF6 EIF2AK2 PTK2B ZEB2 TF ZFP36 RB1CC1 KAT7 TNIP2 MAP3K2 TGFB2 MAP2K1 ANKRD6 PPEF2 PLCB1 PTPN22 RNF13 ARHGEF5 DACT1 SPHK1 DUSP1 TRAF6 RELL1 IKBKG MAP3K5 GADD45A FGD2 DKK1 HGF RIPK1 PER1 NOD2 ULK4 RAP2A EPHA4 HIPK2 SLAMF1 SPAG9 EGFR STK25 MAP3K10 CD40LG CRYAB TLR9 DNAJA1 MAPK…
GO_REACTIVE_OXYGEN_SPECIES_METABOLIC_PROCESS	9.999e-05	0.00272026	179	IL1B PTGS2 BCO2 ZC3H12A PMAIP1 SOD2 GCH1 SLC7A2 FBLN5 IFI6 NOS3 P2RX4 F2RL1 P2RX7 TLR2 BCL2 CTNS NCF4 FOXO1 TICAM1 SMAD3 SESN1 TMEM106A CAT TRAP1 PDGFB CD36 COQ7 PTK2B INSR NQO2 DHFR CPS1 TRPV1 RORA CYB5R4 ASS1 HBA2 CFLAR PRDX2 PTGIS CD47 GADD45A DDIT4 RIPK1 RNF41 BIRC2 PKD2 F2 FANCC UCP1 TPO FYN G6PD SIRT2 EGFR NQO1 PRKCD CRYAB MPO NNT
GO_POSITIVE_REGULATION_OF_MULTI_ORGANISM_PROCESS	9.999e-05	0.00272026	372	IFIT1 CTSS CLEC4E IRF1 TNFAIP3 RSAD2 IFIH1 BIRC3 DHX58 IRAK2 NFKB1 RIPK2 NLRC5 CCL5 PRKACB ICAM2 TNIP1 F2RL1 UNC93B1 TLR3 PSMB9 NFKBIA DDX58 DDX60 TLR2 PSMB10 RELB CYLD PELI1 GBP5 TICAM1 TRAF3 PARP9 TRIM21 HLA-F IRAK3 IRF7 TANK LGALS9 CLEC10A CD36 PSME2 RPS6KA5 HSPD1 TIFA INHBA RNF125 ADAR TNIP2 HLA-G PLSCR1 OPTN MMP12 BCL2L11 SRC PSME1 HLA-E TRIM6 LEF1 CD209 BAD STAT5B JUN HSPA1B CTSB PSMB8 PLCB…
GO_POSITIVE_REGULATION_OF_IMMUNE_RESPONSE	9.999e-05	0.00272026	520	IL1B CTSS IL6 CLEC4E C1R C1S IRF1 ZC3H12A TNFAIP3 RSAD2 TNFSF4 IFIH1 BIRC3 DHX58 IL18R1 GBP1 IRAK2 ICOSLG NFKB1 RIPK2 NLRC5 CCL5 IDO1 PRKACB GPRC5B TNFSF13B NFKBIZ ICAM2 TNIP1 F2RL1 UNC93B1 P2RX7 TLR3 PSMB9 NFKBIA DDX58 DDX60 TLR2 BCL2 PSMB10 RELB CYLD RUNX1 PELI1 GBP5 C3AR1 LPXN TICAM1 TRAF3 PARP9 THEMIS2 HLA-F IRAK3 IRF7 TANK IL12RB1 LGALS9 CLEC10A CD36 LGALS3 IL15 PSME2 RPS6KA5 FCGR2A CD276 HS…
GO_POSITIVE_REGULATION_OF_CHEMOTAXIS	9.999e-05	0.00272026	97	IL6 CXCL8 CCL3 DYSF CCL5 P2RX4 VEGFA F2RL1 CXCL10 ADAM17 C3AR1 SMAD3 LGALS9 PDGFB VEGFC NRP1 PTK2B LPAR1 ITGA2 CSF1 MEGF8 CCR6 CXCR4 ANO6 CAMK1D FGF2 SEMA5A CD74 CXCL17 IL6R CCL7 SERPINE1 CCR1 PPM1F PGF S100A14
GO_MUSCLE_CELL_DIFFERENTIATION	9.999e-05	0.00272026	237	CCL8 HEY1 BMP4 CDON SOD2 DNER IGFBP5 GREM1 DYSF BVES VEGFA CHRNB1 CXCL10 GDF15 BMP2 BCL2 DMD HEY2 TTN PTGFRN SRF MYH10 KLF5 RGS2 IGF2 PDGFB BHLHE41 ITGA8 TBX3 KIT KDM6B NRG1 NLN WDR1 POPDC3 MMP14 NFATC4 TMEM204 PLEKHO1 SYNE1 KCNH1 UCHL1 TSC1 CEACAM5 SIK1 PDGFRA TMOD2 CAPN9 BIN1 RORA LMOD3 HDAC9 NPNT CTH TPM1 TANC1 PRKAR1A CFLAR CBY1 KRAS DKK1 FGFR2 MYPN MEF2A ASF1A TBX2 CASP3 SMYD3 SOX6 MYOZ2 MEG…
GO_BRANCHING_MORPHOGENESIS_OF_AN_EPITHELIAL_TUBE	9.999e-05	0.00272026	116	BMP4 AREG COL4A1 GREM1 VEGFA AR BMP2 BCL2 FAT4 EDNRA WNT2B SRF LRP5 NRP1 TBX3 LRP6 MMP14 NFATC4 DCHS1 CSF1 SEMA3E MAGED1 SRC CTNNBIP1 LEF1 PML DLL4 PTCH1 NPNT GLI3 CLIC4 DLG5 HOXA5 FGF2 KRAS FGFR2 GNA13 IHH LAMA1 DAG1 PKD2 TACSTD2 SHH PGF NKX3-1 NOTCH4 ENG HHIP
GO_NEGATIVE_REGULATION_OF_CYTOKINE_PRODUCTION	9.999e-05	0.00272026	186	IL6 ZC3H12A TNFAIP3 CX3CL1 TNFSF4 IFIH1 DHX58 ISG15 TGFB3 GBP1 NFKB1 BST2 NLRC5 IDO1 PDCD1LG2 F2RL1 NAV3 HERC5 DDX58 LGALS9C RELB CYLD BCL6 TRIB2 PTGER4 HLA-F IRAK3 LGALS9 UBE2L6 LRRC32 RPS6KA5 INHBA CEACAM1 RNF125 ZFP36 FURIN HMOX1 MERTK LGALS9B CD274 LEF1 PML IL1RL1 TGFB2 CD200 APOD SRGN HDAC9 PTPN22 NLRP12 ADCY7 CHID1 BTN2A2 REL NDRG2 SCGB1A1 PYDC2 LILRA5 PPM1B HGF TRAIP F2 CLEC4A CUEDC2 NMI G…
GO_NEGATIVE_REGULATION_OF_MULTICELLULAR_ORGANISMAL_PROCESS	9.999e-05	0.00272026	787	IL1B STC1 HEY1 PTGS2 IL6 BMP4 DUSP10 IRF1 ZC3H12A AREG C1QTNF1 CCL3 TNFAIP3 CX3CL1 THBS2 TNFSF4 STATH IFIH1 ADAMTS18 DHX58 IL18R1 ISG15 TGFB3 GBP1 IGFBP5 SEMA3C NFKB1 GREM1 NOS3 BST2 NLRC5 P2RX4 IDO1 PRKACB PRICKLE1 ADAMTS9 PDCD1LG2 TNFRSF11B F2RL1 NAV3 P2RX7 HERC5 S1PR2 TLR3 NFKBIA CXCL10 EFEMP1 STC2 GDF15 DDX58 BMP2 TLR2 LGALS9C BCL2 RELB SOX17 THBD CYLD RUNX1 PAQR3 BCL6 HEY2 HOXA2 ADAM17 FOXO1…
GO_RESPONSE_TO_TUMOR_NECROSIS_FACTOR	9.999e-05	0.00272026	212	CCL20 CCL8 PTGS2 CCL14 TNFRSF9 UBD TRAF1 CLDN1 ZC3H12A CXCL8 CCL3 TNFAIP3 CX3CL1 CCL16 CCL3L3 TNFSF15 GCH1 TNFSF4 BIRC3 VCAM1 GBP1 CCL2 NFKB1 CCL5 TNFSF13B TNFRSF11B TNFRSF19 F2RL1 PSMB9 NFKBIA PSMB10 KRT18 CYLD GBP2 EDA2R ADAM17 LTB TRAF3 TANK GBP3 PSME2 PTK2B ZFP36 PSME1 NUB1 HSPA1B TRPV1 RORA PSMB8 AFF3 ADAMTS12 NPNT CD58 RBCK1 ASS1 YTHDC2 PSMC4 EDA SPHK1 PYDC2 TNFRSF1B IKBKG AKAP12 MAP3K5 CCL…
GO_POSITIVE_REGULATION_OF_INTERLEUKIN_6_PRODUCTION	9.999e-05	0.00272026	66	IL1B IL6 TSLP IL1A TNFSF4 IFIH1 RIPK2 F2RL1 P2RX7 TLR3 DDX58 TLR2 LGALS9C TICAM1 LGALS9 CD36 HSPD1
GO_NEGATIVE_REGULATION_OF_CELL_DIFFERENTIATION	9.999e-05	0.00272026	469	IL1B HEY1 IL6 BMP4 DUSP10 IRF1 ZC3H12A AREG CCL3 CX3CL1 TNFSF4 GBP1 IGFBP5 SEMA3C GREM1 VEGFA PRICKLE1 ABCG1 TLR3 NFKBIA CXCL10 EFEMP1 FST BMP2 BCL2 RUNX1 ABCA1 CETP PAQR3 BCL6 HEY2 HOXA2 FOXO1 TRIB2 MEIS1 PTHLH SMAD3 MDM2 RGS2 LRP5 INSIG1 DENND5A PDGFB CDK6 SOCS1 BHLHE41 NRP1 TBX3 PTPRG PTK2B INHBA KREMEN1 LPAR1 ID1 CEACAM1 NRG1 NOCT JAG1 SEMA3D ZFP36 OMG NFATC4 ITGAV ITPKB HLA-G ZHX2 PRAMEF10 A…
GO_T_CELL_DIFFERENTIATION	9.999e-05	0.00272026	171	IL7R IL6 BMP4 CLEC4E DUSP10 IRF1 ZC3H12A RSAD2 TNFSF4 IL18R1 RIPK2 NFKBIZ BCL2 RELB CYLD RUNX1 BCL6 ADAM17 PRDM1 PTGER4 SRF IL12RB1 LGALS9 CDK6 SOCS1 IL15 LEPR CAMK4 KIT VNN1 FANCA AP3B1 ITPKB HLA-G ADA TSC1 EGR1 ZBTB16 PNP PIK3CD LEF1 BAD STAT5B DLL4 MYB PATZ1 RORA SATB1 CD3E CCR6 PTPN22 BTN2A2 GLI3 LOXL3 LIG4 PRDX2 ZBTB7B CD74 DOCK2 IHH SOX4 NFKBID SHH LILRB4 DTX1 NCAPH2 SLC46A2 SART1 DNAJA3 PT…
GO_POSITIVE_REGULATION_OF_DEFENSE_RESPONSE	9.999e-05	0.00272026	344	IL1B PTGS2 CTSS IL6 CLEC4E IRF1 CCL3 TNFAIP3 CX3CL1 TSLP RSAD2 TNFSF4 IFIH1 BIRC3 DHX58 IRAK2 NFKB1 RIPK2 NLRC5 CCL5 IDO1 PRKACB GPRC5B NFKBIZ ICAM2 TNIP1 F2RL1 UNC93B1 TLR3 PSMB9 NFKBIA DDX58 DDX60 TLR2 PSMB10 RELB CYLD PELI1 GBP5 TICAM1 TRAF3 PARP9 PTGER4 HLA-F IRAK3 IRF7 TANK TGM2 CLEC10A CD36 IL15 PSME2 RPS6KA5 HSPD1 TIFA RNF125 ITGA2 GJA1 TNIP2 HLA-G PLSCR1 OPTN MMP12 SRC PSME1 HLA-E TRIM6 C…
GO_MUCOPOLYSACCHARIDE_METABOLIC_PROCESS	9.999e-05	0.00272026	74	IL1B HAS3 NFKB1 LUM DSE B3GNT7 CD44 PDGFB PIM1 ST3GAL1 IL15 HMMR DSEL B3GNT2 UST CSGALNACT2 B4GAT1 ST3GAL4 CHST15 IDS VCAN B4GALT2 CEMIP DCN SLC35D1 ST3GAL6 IDUA SLC35D2 FGF2 CHST11 HGF CHST1 SMPD3
GO_REGULATION_OF_PHOSPHORUS_METABOLIC_PROCESS	9.999e-05	0.00272026	1165	IL1B CCL20 CSF2 CCL8 LIMCH1 ACKR3 PTGS2 CCL14 IL6 BMP4 DUSP10 ZC3H12A AREG C1QTNF1 CCL3 ACE TNFAIP3 CX3CL1 MAP3K8 KITLG TSLP CCL16 DUSP16 CCL3L3 IL1A CDON TNFSF15 ATF3 SAMSN1 SAA1 SLC2A6 TGFB3 GBP1 IRAK2 CCL2 IGFBP4 ACSL1 GREM1 RIPK2 NOS3 LDB2 NLRC5 CCL5 VEGFA PRKACB PARP8 GPRC5B AR PIK3R3 IGFBP3 TNFRSF19 TNIP1 F2RL1 P2RX7 HERC5 CD44 NBN S1PR2 TLR3 SPOCD1 CXCL10 CAB39 STAP2 GDF15 TPD52L1 BMP2 BCL…
GO_RESPONSE_TO_MECHANICAL_STIMULUS	9.999e-05	0.00272026	144	IL1B PTGS2 IRF1 JUNB NFKB1 P2RX7 TLR3 NFKBIA CXCL10 DMD TTN PTGER4 PIEZO2 BTG2 ETV1 KIT PTK2B MMP14 ITGA2 GJA1 TNFRSF10A SRC MKKS CACNB3 MAP3K2 BAD JUN SLC2A1 PSPH ETS1 PTCH1 ANO3 DCN CXCR4 GCLC GADD45A IHH CASP5 DAG1 PKD2 CASP2 MAP3K1 TXNIP TMEM150C MYD88 KIAA0319 FYN ENG EGFR MPO TRPV4 TLR4 XPC RELA
GO_CIRCULATORY_SYSTEM_DEVELOPMENT	9.999e-05	0.00272026	707	IL1B PRRX1 HEY1 ACKR3 PTGS2 IL6 BMP4 ADGRG6 ZC3H12A MYLK CXCL8 TNFAIP3 CX3CL1 TGFBI ITGB8 IL1A SOD2 TNFAIP2 THBS2 VCAM1 COL4A1 JUNB SEMA3C CCL2 GREM1 E2F8 THSD7A DYSF BVES NOS3 VEGFA PRICKLE1 ADAMTS9 RSPO3 PIK3R3 CC2D2A TLR3 CXCL10 COL8A1 BMP2 DNAH11 NOTCH2 FAT4 HPSE NR4A1 SOX17 RUNX1 FLRT2 HEY2 ARMC4 EDNRA PRDM1 C3AR1 FOXO1 TTN MEIS1 ROBO1 SMAD3 MDM2 APLN SRF MYH10 CLEC14A KLF5 RGS2 LRP5 PDGFB N…
GO_RESPONSE_TO_VIRUS	9.999e-05	0.00272026	233	IL1B MX2 CCL8 IFIT1 IFI44L IFIT3 RTP4 IL6 ISG20 OAS2 IRF1 ZC3H12A PMAIP1 MX1 TNFAIP3 OAS3 OASL RSAD2 TNFSF4 IFI6 IFIH1 BIRC3 IFIT5 IFIT2 DHX58 ISG15 GBP1 IFI44 OAS1 BST2 NLRC5 CCL5 APOBEC3G F2RL1 IVNS1ABP UNC93B1 HERC5 TLR3 CXCL10 DDX58 DDX60 IFI27 VWCE BCL2 SAMHD1 TICAM1 TRAF3 PARP9 DTX3L IRAK3 STAT2 IRF7 IL12RB1 LGALS9 GBP3 TRIM22 EXOSC5 CDK6 IL15 EIF2AK2 IFITM1 RNF125 TRIM56 ADAR ELMOD2 TRAF3I…
GO_NEGATIVE_REGULATION_OF_PROTEIN_MODIFICATION_PROCESS	9.999e-05	0.00272026	395	IL1B BMP4 DUSP10 ZC3H12A TNFAIP3 DUSP16 ATF3 SAMSN1 ISG15 GBP1 GREM1 DYSF IGFBP3 TNIP1 F2RL1 IVNS1ABP P2RX7 CYLD DMD PAQR3 PHACTR1 FOXO1 TRIB2 TRIM21 PLPP3 FBXO5 DTX3L IRAK3 RGS2 PARP14 LRP5 NXN SOCS1 LGALS3 PPP1R15A ITPRIP ACER2 TRIP12 LRP6 RGS3 CEACAM1 SPRY4 ADAR U2AF2 PARP10 PPP1R14A PHACTR2 NCK1 MGAT5 KDM3A N4BP1 UCHL1 SH2B3 PINX1 SVBP DBNDD2 NF2 C9orf72 BCOR JUN GMFB HSPA1B CHMP6 CD109 RPL5 …
GO_BIOLOGICAL_ADHESION	9.999e-05	0.00272026	909	IL1B TNFAIP6 IL7R LIMCH1 ACKR3 IL6 BMP4 PDZD2 SELP DUSP10 CLDN14 CLDN1 IRF1 LAMB3 ZC3H12A CXCL8 C1QTNF1 CX3CL1 TGFBI MAP3K8 KITLG ITGB8 CDON THBS2 VWF TNFSF4 FBLN5 CNTNAP3B LAMC2 ADAMTS18 SAA1 VCAM1 PLXNA4 GBP1 ICOSLG CCL2 NTN4 ENTPD1 CNTNAP3 GREM1 PALLD DYSF RIPK2 SSPN BVES CCL5 TINAGL1 VEGFA IDO1 MAGI1 GP1BB ADAMTS9 PDCD1LG2 TNFSF13B NFKBIZ PCDH7 GCNT1 ICAM2 TNIP1 CD44 ADAM23 ITGB4 COL8A1 BMP2 …
GO_RESPONSE_TO_PURINE_CONTAINING_COMPOUND	9.999e-05	0.00272026	100	IL1B STC1 PTGS2 AREG JUNB IGFBP5 P2RX4 P2RX7 PANX1 THBD TMEM38B XRN1 FDX1 EEF2K PTK2B APEX1 CAD JUN CPS1 TRPV1 SLC6A4 PNPT1 CDO1 ITPR2 ADORA2A ASS1 DUSP1 PIK3CG AQP8 BIRC2 PKD2 PER1 RAP1B WNT10B PTAFR
GO_LYMPHOCYTE_DIFFERENTIATION	9.999e-05	0.00272026	254	IL7R IL6 BMP4 CLEC4E DUSP10 IRF1 ZC3H12A RSAD2 TNFSF4 VCAM1 IL18R1 RIPK2 NFKBIZ BCL2 NOTCH2 RELB CYLD RUNX1 TPD52 BCL6 ADAM17 PRDM1 PTGER4 POU2F2 SRF DOCK11 IL12RB1 LGALS9 CDK6 SOCS1 IL15 LEPR CAMK4 KIT PTK2B INHBA VNN1 FANCA MMP14 AP3B1 ITPKB MERTK HLA-G ADA TSC1 EGR1 ZBTB16 ITM2A PNP PIK3CD LEF1 BAD STAT5B DLL4 MYB PATZ1 RORA SATB1 CD3E CCR6 HDAC9 PTPN22 BTN2A2 GLI3 LOXL3 LIG4 PRDX2 PLCG2 ZBTB7…
GO_ERK1_AND_ERK2_CASCADE	9.999e-05	0.00272026	203	IL1B CCL20 CCL8 ACKR3 CCL14 BMP4 DUSP10 CCL3 CX3CL1 CCL16 CCL3L3 ATF3 GBP1 CCL2 RIPK2 CCL5 TNIP1 F2RL1 CD44 BMP2 NOTCH2 TNFAIP8L3 PTGER4 LGALS9 PDGFB CD36 NRP1 FAM83D PTK2B PDGFA CEACAM1 SPRY4 TF NQO2 HTR2B ITGAV SRC JUN PDGFRA MAP2K1 PLA2G2A PTPN22 NLRP12 NPNT BTN2A2 PSCA CFLAR DUSP1 CAMK2N1 NDRG2 FGF2 CD74 AKAP12 DNAJC27 FGFR2 CCL7 GCG RAP1B NOD2 CCR1 SEMA6A SLAMF1 EGFR ARRB1 FGF4 PTPRC EPHB2 F…
GO_RESPONSE_TO_MOLECULE_OF_BACTERIAL_ORIGIN	9.999e-05	0.00272026	250	IL1B CSF2 CXCL1 PTGS2 CMPK2 IL6 SELP DUSP10 CLDN1 ZC3H12A CXCL8 CXCL3 CCL3 TNFAIP3 CX3CL1 IL1A GCH1 TNFSF4 VCAM1 JUNB IRAK2 CCL2 NFKB1 NFKB2 RIPK2 NOS3 CCL5 IDO1 PDCD1LG2 CSF2RB P2RX7 NFKBIA CD68 CXCL10 TLR2 THBD PELI1 ABCA1 ADAM17 TICAM1 PTGER4 CXCL2 IRAK3 PLSCR4 LGALS9 CD36 CXCL11 LITAF NOCT ZFP36 GJA1 IRF8 TNIP2 SRC CD274 NFKBIB TRIM6 JUN SCARB1 CPS1 LIAS PTPN22 DCN TAC1 ASS1 PRDX2 PLCG2 IRGM …
GO_LEUKOCYTE_HOMEOSTASIS	9.999e-05	0.00272026	65	IL6 PMAIP1 TNFAIP3 KITLG SPNS2 SLC40A1 TNFSF13B P2RX7 BCL2 ADAM17 DOCK11 LGALS9 ITPKB MERTK ADA BCL2L11 SH2B3 PIK3CD STAT5B SKIL
GO_NEGATIVE_REGULATION_OF_RESPONSE_TO_EXTERNAL_STIMULUS	9.999e-05	0.00272026	238	TNFAIP6 DUSP10 ZC3H12A C1QTNF1 TNFAIP3 CX3CL1 ADAMTS18 SAA1 DHX58 SEMA3C CCL2 NFKB1 GREM1 NOS3 NLRC5 THBD SAMHD1 PLAUR ROBO1 PTGER4 SMAD3 HLA-F IRAK3 PARP14 LGALS9 PDGFB NRP1 KREMEN1 PDGFA CEACAM1 RNF125 METRNL ADAR SEMA3D GJA1 HLA-G ADA SEMA3E MMP12 SH2B3 MKKS MVK HLA-E CACNB3 ETS1 PDGFRA CD109 CD200 RORA APOD NT5E KRT1 NLRP12 ADCY7 ADORA2A CHID1 SNAI2 PRDX2 TRAFD1 DUSP1 TSPAN8 PTGIS PYDC2 FGF2 …
GO_IMMUNE_EFFECTOR_PROCESS	9.999e-05	0.00272026	787	IL1B TNFAIP6 MX2 IFIT1 IL7R IFI44L CXCL1 IFIT3 RTP4 CTSS IL6 CLEC4E DUSP10 C1R ISG20 C1S AMPD3 OAS2 IRF1 ZC3H12A PMAIP1 MX1 CCL3 ACE TNFAIP3 OAS3 OASL RSAD2 TNFSF4 IFI6 IFIH1 BIRC3 IFIT5 IFIT2 DHX58 IL18R1 ISG15 TGFB3 GBP1 OAS1 NFKB1 DYSF RIPK2 BST2 NLRC5 APOBEC3G QPCT KLRD1 GPRC5B KLRC2 NFKBIZ F2RL1 UNC93B1 P2RX7 HERC5 CD44 NBN TLR3 CD68 CXCL10 CAB39 DDX58 DDX60 IFI27 GGH TLR2 BCL2 NOTCH2 HPSE R…
GO_REGULATION_OF_OSSIFICATION	9.999e-05	0.00272026	137	IL6 BMP4 AREG CCL3 STATH ISG15 TGFB3 IGFBP5 GREM1 P2RX7 BMP2 BCL2 HOXA2 PTGER4 SMAD3 FBXO5 LRP5 CDK6 PTK2B IFITM1 KREMEN1 ID1 NOCT JAG1 CTHRC1 CSF1 CTNNBIP1 ZBTB16 SMOC1 BCOR SMURF1 PTCH1 TGFB2 BMPR1A SRGN FBN2 NPNT PTK2 TAC1 GLI3 ANO6 SNAI2 DKK1 FGFR2 IL6R HGF PRKACA
GO_EXTRACELLULAR_STRUCTURE_ORGANIZATION	9.999e-05	0.00272026	247	MMP1 MMP10 CTSS IL6 LAMB3 HAS3 TGFBI ITGB8 VWF FBLN5 LAMC2 VCAM1 COL4A1 NTN4 NFKB2 LUM GREM1 ADAMTS9 TNFRSF11B ICAM2 CD44 ITGB4 COL8A1 FLRT2 ITGB6 SMAD3 ITGA6 TMEM38B PDGFB ITGA8 AGRN SULF2 PDGFA COL27A1 ABI3BP MMP14 FURIN SPINT1 ITGA2 ITGAV ERO1B FSCN1 MMP12 TLL1 DPP4 TGFBR1 MMP16 KIF9 ETS1 PDGFRA TGFB2 ITGB3 VCAN JAM2 FBN2 NPNT ADAM15 SPINT2 DCN PTK2 LOXL3 MATN3 CFLAR COL4A4 VWA1 ITGAE ECM2 COL…
GO_REGULATION_OF_APOPTOTIC_SIGNALING_PATHWAY	9.999e-05	0.00272026	287	IL1B CSF2 ACKR3 PTGS2 BMP4 TRAF1 PMAIP1 TNFAIP3 CX3CL1 IL1A SOD2 ATF3 IFI6 NOS3 AR IVNS1ABP CD44 TPD52L1 BCL2 CYLD PLAUR SMAD3 MDM2 G0S2 ITGA6 NR4A2 LGALS9 TRAP1 LGALS3 ITPRIP NRP1 INHBA VNN1 HIP1R RB1CC1 NME5 NFATC4 HMOX1 NCK1 WFS1 ITGAV TNFRSF10A ZSWIM2 MAGED1 PPP3CC BCL2L11 TRIAP1 SRC TGFBR1 PML BAD DDIT3 HSPA1B SKIL BCLAF1 TFDP1 TNFSF10 DAPK3 SP100 GRINA E2F1 ADORA2A CTH RBCK1 GCLC GCLM SNAI2…
GO_REGULATION_OF_PRODUCTION_OF_MOLECULAR_MEDIATOR_OF_IMMUNE_RESPONSE	9.999e-05	0.00272026	100	IL1B IL6 RSAD2 TNFSF4 IL18R1 TGFB3 BST2 GPRC5B F2RL1 TLR3 DDX58 BCL6 TICAM1 HLA-F IRAK3 CD36 GPI HMOX1 HLA-G TFRC HLA-E TRIM6 IL5 TGFB2
GO_RESPONSE_TO_REACTIVE_OXYGEN_SPECIES	9.999e-05	0.00272026	153	IL6 AREG TNFAIP3 SOD2 GCH1 FBLN5 NOS3 BCL2 FOXO1 MDM2 SESN1 PDK2 CAT TRAP1 CD36 PTK2B KDM6B APEX1 DHFR HMOX1 ADA SRC BAD JUN MYB ETS1 PDGFRA PYCR1 APOD PTPRK STK24 TPM1 HBA2 CFLAR PRDX2 DUSP1 SCGB1A1 MAP3K5 CASP3 HGF RIPK1 PKD2 TXNIP FKBP1B FANCC UCP1 SMPD3 FYN SIGMAR1 EGFR NQO1 PRKCD STK25 CRYAB MPO NME8 RELA NR4A3 TXNRD2 TRPA1 KPNA4 MET PXN HBA1 KLF4 BMP7 PAX2 PDGFD TNF
GO_REGULATION_OF_VASCULATURE_DEVELOPMENT	9.999e-05	0.00272026	215	IL1B HEY1 PTGS2 IL6 BMP4 ZC3H12A CXCL8 TNFAIP3 CX3CL1 ITGB8 IL1A SOD2 THBS2 GREM1 NOS3 VEGFA ADAMTS9 TLR3 CXCL10 RUNX1 HEY2 C3AR1 PDGFB VEGFC ERAP1 NRP1 KIT PTK2B ID1 CEACAM1 HMOX1 HLA-G STARD13 SEMA3E EGR1 PML DLL4 ETS1 TGFB2 HMGA2 CCBE1 HDAC9 KRT1 SP100 DCN CTH CXCR4 ANGPTL3 CFLAR SPHK1 HOXA5 PTGIS RHOJ FGF2 SEMA5A AGO1 IL6R SERPINE1 HGF
GO_POSITIVE_CHEMOTAXIS	9.999e-05	0.00272026	46	BMP4 CXCL8 CCL3 CX3CL1 CCL16 SAA2 SAA1 CCL5 VEGFA DEFB4A F2RL1 CXCL10 SMAD3 PDGFB VEGFC LGALS3 NRP1 ITGA2
GO_IMMUNE_RESPONSE_REGULATING_SIGNALING_PATHWAY	9.999e-05	0.00272026	383	CTSS CLEC4E IRF1 ZC3H12A TNFAIP3 RSAD2 IFIH1 BIRC3 DHX58 GBP1 IRAK2 ICOSLG NFKB1 RIPK2 PRKACB NFKBIZ ICAM2 TNIP1 F2RL1 UNC93B1 TLR3 PSMB9 NFKBIA DDX58 DDX60 TLR2 BCL2 PSMB10 RELB CYLD RUNX1 PELI1 C3AR1 LPXN TICAM1 TRAF3 THEMIS2 IRAK3 IRF7 TANK CLEC10A CD36 LGALS3 PSME2 RPS6KA5 FCGR2A CD276 HSPD1 KIT TIFA CEACAM1 RNF125 NCK1 TNIP2 HLA-G PLSCR1 ADA FCGR1A BTN3A1 SRC PSME1 CACNB3 PIK3CD CD209 BTN3A3…
GO_POSITIVE_REGULATION_OF_CELL_POPULATION_PROLIFERATION	9.999e-05	0.00272026	610	IL1B CSF2 PRRX1 IL7R PTGS2 CCL14 IL6 BMP4 CLDN1 AREG TNFAIP3 CX3CL1 KITLG TSLP CDON ATF3 TNFSF4 LAMC2 VCAM1 TGFB3 IGFBP5 ICOSLG GREM1 DYSF RIPK2 BST2 FGF5 CCL5 VEGFA PDCD1LG2 TNFSF13B AR S1PR2 CXCL10 BMP2 BCL2 NOTCH2 HPSE NR4A1 PELI1 BCL6 HEY2 ADAM17 TICAM1 PTHLH MDM2 FBXO5 APLN KLF5 HBEGF TGM2 IL12RB1 IGF2 EBI3 LGALS9 LRP5 PDGFB PIM1 NAMPT CDK6 VEGFC IL15 KIF14 NRP1 NUDT16 ACER2 TBX3 CD276 KIT E…
GO_NEGATIVE_REGULATION_OF_CELL_POPULATION_PROLIFERATION	9.999e-05	0.00272026	452	IL1B CXCL1 PTGS2 IFIT3 IL6 BMP4 TNFRSF9 DUSP10 IRF1 CXCL8 TNFAIP3 CCL3L3 IL1A SOD2 TGFB3 IGFBP5 CCL2 GREM1 NOS3 NDRG1 IDO1 PDCD1LG2 AR IGFBP3 PODN BMP2 LST1 TLR2 LGALS9C BCL2 PELI1 BCL6 MEIS1 PTHLH ROBO1 SMAD3 DHCR24 APLN SRF LGALS9 CDK6 IFT122 BTG2 IL15 LRRC32 GAL NFIB PPM1D BTG3 EIF2AK2 PTK2B IFITM1 INHBA CEACAM1 ZNF268 PARP10 RPS6KA2 SPINT1 GJA1 HMOX1 HLA-G LGALS9B ADGRG1 MAGED1 TSC1 SH2B3 PIN…
GO_ANIMAL_ORGAN_MORPHOGENESIS	9.999e-05	0.00272026	739	PRRX1 STC1 HEY1 BMP4 ADGRG6 LAMB3 MYLK AREG TNFAIP3 CDON SLC40A1 LAMC2 TGFB3 IGFBP5 SEMA3C CCL2 NTN4 GREM1 NOS3 ZIC1 VEGFA GCNT4 PRICKLE1 AR TNFRSF11B RSPO3 GCNT1 P2RX7 PSMB9 EFEMP1 ITGB4 COL8A1 FST BMP2 DNAH11 BCL2 PSMB10 NOTCH2 FAT4 SOX17 PHLDA2 FLRT2 HEY2 HOXA2 PRDM1 FOXO1 TTN MEIS1 ROBO1 SMAD3 MDM2 WNT2B SRF ITGA6 TGM2 IGF2 LRP5 INSIG1 PIM1 TDRD7 VEGFC IFT122 BHLHE41 PSME2 ITGA8 NRP1 TBX3 NFI…
GO_POSITIVE_REGULATION_OF_SIGNALING	9.999e-05	0.00272026	1214	IL1B CCL20 CSF2 CCL8 PRRX1 IL7R ACKR3 PTGS2 CCL14 IL6 BMP4 UBD SYT9 SELP ZC3H12A PMAIP1 MRAP2 AREG C1QTNF1 CCL3 TNFAIP3 CX3CL1 MAP3K8 KITLG TSLP CCL16 CCL3L3 IL1A CDON TNFSF15 RSAD2 ATF3 BIRC3 IFIT5 SAA1 DHX58 IL18R1 TGFB3 IGFBP5 IRAK2 CCL2 IGFBP4 NFKB1 GREM1 APOL3 RIPK2 BVES RGS9 NOS3 BST2 FGF5 NLRC5 CCL5 MYRIP P2RX4 VEGFA LYPD6 GPRC5B AR RSPO3 IGFBP3 TNFRSF19 F2RL1 P2RX7 CD44 S1PR2 TLR3 PSMB9 S…
GO_NEGATIVE_REGULATION_OF_SIGNALING	9.999e-05	0.00272026	921	IL1B CSF2 HEY1 ACKR3 PTGS2 IL6 BMP4 DUSP10 ZC3H12A MRAP2 AREG CXCL8 TNFAIP3 CX3CL1 DUSP16 IL1A SOD2 ATF3 IFI6 DHX58 TGFB3 GBP1 IGFBP5 PEG10 IGFBP4 RGS7 RGS7BP GREM1 RGS9 NOS3 NLRC5 CCL5 PRKACB PRICKLE1 EPS15L1 AR KALRN IGFBP3 TNIP1 F2RL1 IVNS1ABP P2RX7 CD44 S1PR2 TLR3 PSMB9 NFKBIA FST GDF15 BMP2 BCL2 PSMB10 SOX17 CYLD PAQR3 BCL6 HEY2 ADAM17 LPXN FOXO1 SAMHD1 PLAUR TICAM1 ROBO1 SMAD3 MDM2 IRAK3 AP…
GO_TYPE_I_INTERFERON_PRODUCTION	9.999e-05	0.00272026	92	IRF1 TNFAIP3 IFIH1 DHX58 ISG15 NFKB1 NFKB2 RIPK2 NLRC5 DTX4 HERC5 TLR3 DDX58 TLR2 RELB CYLD TICAM1 TRAF3 TRIM21 IRF7 UBE2L6 HSPD1 RNF125 TRIM56
GO_INTERLEUKIN_1_BETA_PRODUCTION	9.999e-05	0.00272026	59	IL1B ZC3H12A CCL3 TNFAIP3 CX3CL1 RIPK2 F2RL1 P2RX7 PANX1 ABCA1 GBP5 SMAD3 TMEM106A LGALS9 CD36 MR1 EGR1 PML
GO_INTERLEUKIN_6_PRODUCTION	9.999e-05	0.00272026	103	IL1B IL6 ZC3H12A TNFAIP3 CX3CL1 TSLP IL1A TNFSF4 IFIH1 RIPK2 F2RL1 P2RX7 TLR3 DDX58 TLR2 LGALS9C TICAM1 IRAK3 TMEM106A LGALS9 CD36 HSPD1
GO_T_CELL_ACTIVATION	9.999e-05	0.00272026	323	IL1B IL7R IL6 BMP4 CLEC4E DUSP10 IRF1 ZC3H12A MAP3K8 RSAD2 TNFSF4 VCAM1 IL18R1 ICOSLG CCL2 RIPK2 CCL5 IDO1 PDCD1LG2 TNFSF13B NFKBIZ F2RL1 P2RX7 CD44 LGALS9C BCL2 PSMB10 RELB CYLD RUNX1 PELI1 BCL6 FLOT2 ADAM17 PRDM1 PTGER4 SMAD3 SRF IL12RB1 IGF2 EBI3 LGALS9 CDK6 SOCS1 LGALS3 IL15 LRRC32 LEPR CAMK4 CD276 HSPD1 KIT EFNB1 CEACAM1 VNN1 FANCA NCK1 AP3B1 ITPKB HLA-G TFRC LGALS9B ADA BTN3A1 TSC1 EGR1 SRC…
GO_REGULATION_OF_CELL_POPULATION_PROLIFERATION	9.999e-05	0.00272026	1060	IL1B CSF2 PRRX1 IL7R CXCL1 PTGS2 IFIT3 CCL14 IL6 BMP4 TNFRSF9 DUSP10 CLDN1 SGPP2 IRF1 AREG CXCL8 ACE TNFAIP3 CX3CL1 KITLG TSLP CCL3L3 IL1A CDON SOD2 ATF3 TNFSF4 LAMC2 VCAM1 TGFB3 IGFBP5 ICOSLG CCL2 STAT4 GREM1 DYSF RIPK2 NOS3 BST2 FGF5 CCL5 NDRG1 VEGFA IDO1 PDCD1LG2 TNFSF13B AR IGFBP3 PODN S1PR2 NFKBIA CXCL10 BMP2 LST1 TLR2 LGALS9C BCL2 NOTCH2 HPSE PTGS1 NR4A1 SOX17 PHLDA2 PELI1 BCL6 HEY2 ADAM17 …
GO_SMOOTH_MUSCLE_CELL_PROLIFERATION	9.999e-05	0.00272026	92	PTGS2 IL6 BMP4 TNFAIP3 CX3CL1 SOD2 TGFB3 IGFBP5 CCL5 IGFBP3 MDM2 APLN HBEGF TGM2 PDGFB NAMPT IL15 NQO2 ITGA2 SKP2 HMOX1 CTNNBIP1 JUN MYB APOD BMPR1A TPM1 NDRG2 TRAF6 FGF2 MAP3K5 FGFR2 IL6R
GO_REGULATION_OF_T_CELL_ACTIVATION	9.999e-05	0.00272026	215	IL1B IL7R IL6 BMP4 DUSP10 IRF1 ZC3H12A MAP3K8 TNFSF4 VCAM1 ICOSLG CCL2 RIPK2 CCL5 IDO1 PDCD1LG2 TNFSF13B NFKBIZ LGALS9C CYLD RUNX1 PELI1 BCL6 FLOT2 PRDM1 IL12RB1 IGF2 EBI3 LGALS9 SOCS1 LGALS3 IL15 LRRC32 CAMK4 CD276 HSPD1 EFNB1 CEACAM1 VNN1 FANCA NCK1 AP3B1 ITPKB HLA-G TFRC LGALS9B ADA SRC ZBTB16 DPP4 CD274 HLA-E PNP CD209 BAD STAT5B MYB CD3E PLA2G2A PTPN22 ADORA2A BTN2A2 GLI3 LOXL3 DLG5 PRKAR1A …
GO_REGULATION_OF_DNA_BINDING_TRANSCRIPTION_FACTOR_ACTIVITY	9.999e-05	0.00272026	288	IL1B IL6 TRAF1 ZC3H12A TNFAIP3 CX3CL1 TNFSF4 IL18R1 IRAK2 NFKB1 NFKB2 GREM1 RIPK2 NLRC5 RHEBL1 VEGFA AR TLR3 NFKBIA DDX58 TLR2 CYLD PELI1 FLOT2 EDA2R TICAM1 TRAF3 TRIM21 SMAD3 PLPP3 IRAK3 SRF TRIM14 CAT LGALS9 CD36 PIM1 TRIM22 SGK1 RPS6KA5 LRP6 EIF2AK2 KIT ID1 PARP10 FANCA HMOX1 WFS1 ROR1 ADCY8 CTNNBIP1 SAV1 SIK1 JUN DDIT3 HSPA1B NFKBIE PTCH1 IL5 CD200 NLRP12 SP100 CTH RBCK1 BHLHE40 ARHGEF5 CFLAR…
GO_POSITIVE_REGULATION_OF_DNA_BINDING_TRANSCRIPTION_FACTOR_ACTIVITY	9.999e-05	0.00272026	181	IL1B IL6 TRAF1 CX3CL1 IL18R1 IRAK2 NFKB1 NFKB2 GREM1 RIPK2 RHEBL1 VEGFA AR TLR3 DDX58 TLR2 FLOT2 EDA2R TICAM1 TRIM21 SMAD3 PLPP3 IRAK3 SRF TRIM14 CAT LGALS9 CD36 TRIM22 RPS6KA5 LRP6 EIF2AK2 KIT ROR1 ADCY8 SAV1 DDIT3 HSPA1B IL5 CD200 CTH RBCK1 ARHGEF5 CFLAR CYTL1 EDA SPHK1 TRAF6 CAMK1D IKBKG KRAS RIPK4 RIPK1 LRP8 RNF41 CRTC2 NOD2 MYD88 WNT10B SHH IL1RAP NKX3-1 HIPK2 CD40LG TLR9 TRIM38 TLR4 RELA PR…
GO_REGULATION_OF_LYMPHOCYTE_ACTIVATION	9.999e-05	0.00272026	292	IL1B IL7R IL6 BMP4 DUSP10 IRF1 ZC3H12A TNFAIP3 MAP3K8 TNFSF4 SAMSN1 VCAM1 ICOSLG CCL2 RIPK2 CCL5 IDO1 PDCD1LG2 TNFSF13B NFKBIZ LST1 LGALS9C BCL2 CYLD RUNX1 PELI1 BCL6 FLOT2 PRDM1 TICAM1 HLA-F IL12RB1 IGF2 EBI3 LGALS9 SOCS1 LGALS3 IL15 LRRC32 GAL CAMK4 CD276 HSPD1 EFNB1 INHBA CEACAM1 VNN1 FANCA MMP14 NCK1 AP3B1 ITPKB MERTK TNIP2 HLA-G TFRC LGALS9B ADA SRC ZBTB16 DPP4 CD274 HLA-E PNP CD209 BAD STAT…
GO_NEGATIVE_REGULATION_OF_LYMPHOCYTE_ACTIVATION	9.999e-05	0.00272026	102	BMP4 IRF1 ZC3H12A TNFAIP3 TNFSF4 SAMSN1 IDO1 PDCD1LG2 LST1 LGALS9C RUNX1 PELI1 BCL6 HLA-F LGALS9 SOCS1 LGALS3 LRRC32 GAL INHBA CEACAM1 MERTK HLA-G LGALS9B CD274 PLA2G2A PTPN22 ADORA2A BTN2A2 GLI3 LOXL3 DLG5 PRKAR1A PRDX2 SCGB1A1 ZBTB7B CD74 IHH CASP3
GO_EPITHELIAL_TUBE_MORPHOGENESIS	9.999e-05	0.00272026	231	BMP4 AREG COL4A1 GREM1 VEGFA PRKACB PRICKLE1 AR CC2D2A CXCL10 BMP2 BCL2 NOTCH2 FAT4 SOX17 EDNRA SMAD3 WNT2B SRF LRP5 IFT122 NRP1 TBX3 LRP6 ZEB2 CTHRC1 MMP14 SPINT1 NFATC4 STARD13 DCHS1 CSF1 SEMA3E MAGED1 TSC1 SRC CTNNBIP1 MKKS MEGF8 MED12 LEF1 PML DLL4 LIAS PTCH1 TGFB2 FUZ PODXL ADAMTS12 NPNT SPINT2 FMN1 GLI3 CXCR4 CLIC4 DEAF1 DLG5 HOXA5 TRAF6 FGF2 KRAS FGFR2 IFT172 GNA13 IHH TBX2 MTHFD1 CASP3 LA…
GO_REGULATION_OF_ESTABLISHMENT_OF_PROTEIN_LOCALIZATION	9.999e-05	0.00272026	498	IL1B PTGS2 IL6 BMP4 CLEC4E SYT9 ZC3H12A PMAIP1 CCL3 TNFAIP3 CX3CL1 TSLP IL1A RSAD2 TNFSF4 IFIH1 SAA1 TGFB3 GBP1 RIPK2 CCL5 ZIC1 MYRIP GTSE1 ABCG1 F2RL1 P2RX7 DDX58 IFI27 TLR2 OPHN1 LGALS9C BCL2 PANX1 RHBDF2 TTN PTGER4 SMAD3 MDM2 MYH10 LGALS9 LRP5 INSIG1 CD36 VEGFC SOCS1 LRRC32 GPI RAB11A CNST GJA1 ACSL4 XPO4 HTR2B LGALS9B DMAP1 MMP12 EDEM1 PPP3CC ADCY8 HADH SRC DPP4 PCNT CD274 HLA-E CACNB3 DNAJC1…
GO_MONONUCLEAR_CELL_MIGRATION	9.999e-05	0.00272026	57	CCL20 CCL8 CCL14 IL6 CCL3 CX3CL1 CCL16 CCL3L3 CCL2 GREM1 CCL5 CXCL10 C3AR1 PDGFB LGALS3
GO_CARDIOVASCULAR_SYSTEM_DEVELOPMENT	9.999e-05	0.00272026	472	IL1B PRRX1 HEY1 ACKR3 PTGS2 IL6 BMP4 ZC3H12A MYLK CXCL8 TNFAIP3 CX3CL1 TGFBI ITGB8 IL1A SOD2 TNFAIP2 THBS2 COL4A1 JUNB SEMA3C CCL2 GREM1 E2F8 THSD7A DYSF NOS3 VEGFA PRICKLE1 ADAMTS9 RSPO3 PIK3R3 TLR3 CXCL10 COL8A1 NOTCH2 HPSE NR4A1 SOX17 RUNX1 HEY2 EDNRA PRDM1 C3AR1 FOXO1 MEIS1 ROBO1 MDM2 APLN SRF MYH10 CLEC14A KLF5 LRP5 PDGFB NXN VEGFC ERAP1 NRP1 TBX3 LEPR KIT PTK2B ID1 PDGFA CEACAM1 JAG1 RNF213…
GO_NEGATIVE_REGULATION_OF_LEUKOCYTE_CELL_CELL_ADHESION	9.999e-05	0.00272026	78	BMP4 IRF1 ZC3H12A TNFSF4 IDO1 PDCD1LG2 LGALS9C RUNX1 PELI1 BCL6 LGALS9 SOCS1 LGALS3 LRRC32 CEACAM1 HLA-G LGALS9B CD274 PLA2G2A PTPN22 ADORA2A BTN2A2 GLI3 ASS1 LOXL3 DLG5 PRKAR1A PRDX2 SCGB1A1 ZBTB7B CD74 IHH CASP3 NFKBID SHH DTX1 TNFRSF14 TBX21 IFNB1
GO_POSITIVE_REGULATION_OF_LEUKOCYTE_CELL_CELL_ADHESION	9.999e-05	0.00272026	156	IL1B IL7R IL6 DUSP10 MAP3K8 TNFSF4 VCAM1 ICOSLG CCL2 RIPK2 CCL5 PDCD1LG2 TNFSF13B NFKBIZ CD44 CYLD RUNX1 BCL6 FLOT2 IL12RB1 IGF2 EBI3 LGALS9 SOCS1 IL15 CD276 HSPD1 EFNB1 VNN1 NCK1 AP3B1 ITPKB HLA-G TFRC ADA SRC ZBTB16 DPP4 CD274 HLA-E PNP CD209 BAD STAT5B MYB ETS1 CD3E BTN2A2 GLI3 ZBTB7B TRAF6 CD47 CD74 DOCK8 IHH NOD2 NFKBID SHH LILRB4 PTAFR FYN TNFRSF14 CD6 SART1 DNAJA3 PTPRC CD40LG NKAP SIRPG N…
GO_REGULATION_OF_VIRAL_LIFE_CYCLE	9.999e-05	0.00272026	104	CCL8 IFIT1 ISG20 OAS2 ZC3H12A CXCL8 MX1 OAS3 OASL RSAD2 IFIT5 ISG15 OAS1 BST2 CCL5 APOBEC3G TNIP1 IFI27 BCL2 TRIM21 LGALS9 EIF2AK2 IFITM1 ADAR PARP10
GO_NEUTROPHIL_MIGRATION	9.999e-05	0.00272026	75	IL1B CCL20 CCL8 CXCL1 CCL14 CXCL8 CXCL3 CCL3 CX3CL1 CCL16 CCL3L3 IL1A SAA1 CCL2 DYSF CCL5 CXCL10 C3AR1 CXCL2 CXCL11 LGALS3
GO_RESPONSE_TO_CHEMOKINE	9.999e-05	0.00272026	66	CCL20 CCL8 CXCL1 ACKR3 CCL14 ZC3H12A CXCL8 CXCL3 CCL3 CX3CL1 CCL16 CCL3L3 CCL2 CCL5 CXCL10 CCRL2 ROBO1 CXCL2 CXCL11 PTK2B
GO_NEGATIVE_REGULATION_OF_CELL_MOTILITY	9.999e-05	0.00272026	182	STC1 LIMCH1 DUSP10 CX3CL1 IGFBP5 CCL2 GREM1 BST2 ADAMTS9 IGFBP3 PODN NAV3 BCL2 ROBO1 PTGER4 SRF PTPRG IFITM1 NRG1 NISCH JAG1 APEX1 EVL GJA1 HMOX1 LRCH1 STARD13 ADA ADGRG1 SVBP NF2 DLL4 CD200 FUZ APOD PTPRK BMPR1A PLCB1 SP100 ADAM15 SPINT2 DCN STK24 TPM1 CLIC4 DPYSL3 DLG5 DUSP1 TP53INP1 FGF2 CD74 MCC NR2F2 ACVR1C SERPINE1 FOXO3 CCDC125 DAG1 OSBPL8 RNF41 CARD10 PFN2 ADIPOR1 TACSTD2 RAP2A SHH
GO_FEMALE_PREGNANCY	9.999e-05	0.00272026	132	IL1B STC1 PTGS2 JUNB TGFB3 IGFBP5 IDO1 AR STC2 BCL2 THBD PRDM1 PTHLH PSG4 RGS2 LGALS9 NAMPT APOL2 ITGA2 GJA1 ACSL4 PSG1 PSG6 CAD STAT5B SLC2A1 ETS1 CLIC5 PAPPA CTSB PSG5 TRIM28 ADCY7 SCGB1A1 PTGIS KRAS NR2F2 ACVR1C IHH EPOR LDOC1 PSG3 RLN1 LNPEP ITGA3 POLR1B PGF SYDE1 CRHR1
GO_REGULATION_OF_PHOSPHORYLATION	9.999e-05	0.00272026	1044	IL1B CCL20 CSF2 CCL8 LIMCH1 ACKR3 PTGS2 CCL14 IL6 BMP4 DUSP10 ZC3H12A AREG C1QTNF1 CCL3 ACE TNFAIP3 CX3CL1 MAP3K8 KITLG TSLP CCL16 DUSP16 CCL3L3 IL1A CDON TNFSF15 ATF3 SAMSN1 SAA1 SLC2A6 TGFB3 GBP1 IRAK2 CCL2 IGFBP4 ACSL1 GREM1 RIPK2 LDB2 NLRC5 CCL5 VEGFA PRKACB PARP8 GPRC5B AR PIK3R3 IGFBP3 TNFRSF19 TNIP1 F2RL1 P2RX7 HERC5 CD44 NBN S1PR2 TLR3 CXCL10 CAB39 STAP2 GDF15 TPD52L1 BMP2 BCL2 NOTCH2 DIR…
GO_REGULATION_OF_BIOMINERALIZATION	9.999e-05	0.00272026	65	HEY1 BMP4 CCL3 STATH ISG15 TGFB3 GREM1 NOS3 P2RX7 BMP2 HEY2 SMAD3 FBXO5 PTK2B BCOR BMPR1A SRGN FBN2 ANO6
GO_NEGATIVE_REGULATION_OF_VIRAL_LIFE_CYCLE	9.999e-05	0.00272026	60	CCL8 IFIT1 ISG20 OAS2 ZC3H12A MX1 OAS3 OASL RSAD2 IFIT5 ISG15 OAS1 BST2 CCL5 APOBEC3G TNIP1 TRIM21 EIF2AK2 IFITM1 PARP10 PLSCR1 TRIM6 PML HMGA2 SRPK2 TRIM28
GO_NEGATIVE_REGULATION_OF_VIRAL_GENOME_REPLICATION	0.0001	0.00272026	45	CCL8 IFIT1 ISG20 OAS2 ZC3H12A MX1 OAS3 OASL RSAD2 IFIT5 ISG15 OAS1 BST2 CCL5 APOBEC3G TNIP1 EIF2AK2 IFITM1 PARP10 PLSCR1 TRIM6 HMGA2 SRPK2 TRIM28
GO_LYMPHOCYTE_CHEMOTAXIS	0.00010001	0.00272026	43	CCL20 CCL8 CCL14 CCL3 CX3CL1 CCL16 CCL3L3 SAA1 CCL2 CCL5 CXCL10 CH25H ADAM17 CXCL11 PTK2B
GO_LIPOPOLYSACCHARIDE_MEDIATED_SIGNALING_PATHWAY	0.00010004	0.00272026	41	IL1B CCL3 TNFAIP3 CX3CL1 IRAK2 CCL2 RIPK2 NOS3 CCL5 NFKBIA TLR2 TICAM1 CD36
GO_RESPONSE_TO_DSRNA	0.00010004	0.00272026	39	IFIT1 PMAIP1 IFIH1 NFKB1 RIPK2 P2RX7 TLR3 NFKBIA DDX58 PELI1 TICAM1 RALB IRAK3
GO_MONOCYTE_CHEMOTAXIS	0.00010004	0.00272026	40	CCL20 CCL8 CCL14 IL6 CCL3 CX3CL1 CCL16 CCL3L3 CCL2 GREM1 CCL5 CXCL10 PDGFB LGALS3
GO_TRANSFORMING_GROWTH_FACTOR_BETA_PRODUCTION	0.0001002	0.00272026	28	PTGS2 CX3CL1 ITGB8 LUM ITGB6 SMAD3 LGALS9 LRRC32 FURIN ITGAV MYB TGFB2 CD200
GO_FOAM_CELL_DIFFERENTIATION	0.0001002	0.00272026	28	CSF2 NFKB1 ABCG1 NFKBIA ABCA1 CETP CD36 SOAT1 ITGAV CSF1 ITGB3 PLA2G2A
GO_REGULATION_OF_DEFENSE_RESPONSE_TO_VIRUS_BY_HOST	0.000100321	0.00272026	25	IL1B ZC3H12A TNFAIP3 APOBEC3G DDX58 PARP9 DTX3L IL12RB1 IL15 TRAF3IP2 MMP12 TRIM6
GO_REGULATION_OF_GAP_JUNCTION_ASSEMBLY	0.000124533	0.00336463	4	IL1B ACE
GO_CELLULAR_RESPONSE_TO_LEAD_ION	0.000133387	0.00359092	3	PTGS2 CLDN1
GO_GLAND_MORPHOGENESIS	0.00019998	0.00465107	96	BMP4 AREG TNFAIP3 TGFB3 IGFBP5 SEMA3C NTN4 AR BCL2 NOTCH2 TGM2 LRP5 NRP1 TBX3 NFIB LRP6 SULF2 PDGFA CEACAM1 CSF1 SRC PML PTCH1 TGFB2 GLI3 SNAI2 PLAG1 CFLAR EDA FGFR2 TBX2 LAMA1 HGF DAG1
GO_CELLULAR_RESPONSE_TO_EXTERNAL_STIMULUS	0.00019998	0.00465107	219	IL1B PTGS2 IRF1 ZC3H12A PMAIP1 ATF3 VCAM1 NFKB1 P2RX4 P2RX7 TLR3 CD68 BCL2 FOXO1 PTGER4 MDM2 RALB WNT2B SESN1 SRF ITGA6 NR4A2 PDK2 PIEZO2 WDR45 PIM1 NAMPT IL15 PPM1D EIF2AK2 ITGA2 GJA1 SKP2 HMOX1 UPP1 TNFRSF10A TSC1 RNF152 NPRL2 CACNB3 MAP3K2 BAD JUN SLC2A1 TXN2 TRPV1 KLF10 MYBBP1A CPEB4 STK24 GCLC SNAI2 FAM107A MAP3K5 GADD45A MAP1LC3B CASP5 RRAGD DAG1 CASP2 MAP3K1 TMEM150C MYD88 FYN KPTN FNIP1 E…
GO_HOMEOSTATIC_PROCESS	0.00019998	0.00465107	1266	IL1B CCL8 IFIT1 IL7R LIPG STC1 ACKR3 PTGS2 CCL14 IL6 BMP4 CLDN1 AMPD3 PMAIP1 MRAP2 C1QTNF1 CCL3 TNFAIP3 CX3CL1 SLC25A37 KITLG STEAP2 SPNS2 IL1A SOD2 TLCD1 SLC7A8 IFI6 SLC40A1 SAA1 IL18R1 ISG15 OAS1 IGFBP5 CCL2 ACSL1 NOS3 LDB2 CCL5 P2RX4 VEGFA SLC30A4 GCNT4 PRKACB TNFSF13B TNFRSF11B ABCG1 F2RL1 P2RX7 NBN CXCL10 STC2 SLC25A28 BCL2 UCP2 CYLD NCF4 ABCA1 DMD CCRL2 CETP BCL6 ADAM17 EDNRA C3AR1 FOXO1 TX…
GO_CARBOHYDRATE_DERIVATIVE_METABOLIC_PROCESS	0.00019998	0.00465107	729	IL1B GFPT2 CMPK2 AMPD3 HAS3 ITGB8 MAN1C1 ACSL5 SLC2A6 NFKB1 LUM ACSL1 GK DSE B3GNT7 ST8SIA6 GCNT4 APOBEC3G B3GNT5 ADAMTS9 PCSK6 GCNT1 TNIP1 SULT1C4 P2RX7 CD44 BMP2 BCL2 HPSE PFKFB3 AK4 GALNT12 GALNT10 SAMHD1 HS6ST2 GTPBP1 B3GALT4 PTHLH PIGZ NPC1 GIMAP7 UNG HBEGF TMEM106A PDK2 PIGV PDGFB PIM1 ST3GAL1 IL15 HMMR GPI RHOQ DSEL NUDT16 ACER2 B3GNT2 AGRN MGAT4C GMPR KIT GPAT4 SULF2 GMDS FBXO17 INSR SOAT…
GO_AMEBOIDAL_TYPE_CELL_MIGRATION	0.00019998	0.00465107	260	STC1 PTGS2 BMP4 DUSP10 ZC3H12A KITLG SEMA3C GREM1 NOS3 P2RX4 VEGFA ADAMTS9 PIK3R3 NR4A1 SOX17 ADAM17 ROBO1 PLPP3 SRF CLEC14A HBEGF PDGFB VEGFC GPI NRP1 PTPRG KIT EFNB1 PTK2B ID1 CEACAM1 ZEB2 SEMA3D RAB11A EVL ITGA2 GJA1 HMOX1 HTR2B STARD13 SEMA3E SRC DPP4 SVBP MEGF8 TGFBR1 PML JUN SCARB1 DLL4 ETS1 LGALS8 TGFB2 ITGB3 CCBE1 CCR6 HDAC9 SP100 DCN PTK2 TAC1 ANLN SGPL1 CENPV PLCG2 RHOJ FGF2 SEMA5A AKAP…
GO_POSITIVE_REGULATION_OF_HYDROLASE_ACTIVITY	0.00019998	0.00465107	483	CCL20 CCL8 CCL14 PMAIP1 CCL3 CX3CL1 CCL16 CCL3L3 TNFSF15 CCL2 RGS7 RIPK2 RGS9 CCL5 VEGFA KALRN F2RL1 AGFG2 BMP2 PREX2 OPHN1 NEDD9 ARHGAP18 DNAJB4 EDNRA FAM13B ROBO1 SMAD3 DAPK1 ITGA6 TANK DOCK11 RGS2 LGALS9 TBC1D22B ADAP1 PSME2 DEPDC1 PKP4 PPP1R15A NRP1 ARHGEF6 RGS17 ACER2 AGRN HSPD1 KIT PTK2B LPAR1 RGS3 ELMOD2 ARHGAP12 HIP1R ITGA2 GPR65 HTR2B SETMAR NCAPH STARD13 STXBP5 TNFRSF10A PLSCR1 ARHGAP28…
GO_REACTIVE_NITROGEN_SPECIES_METABOLIC_PROCESS	0.00019998	0.00465107	53	IL1B PTGS2 ZC3H12A GCH1 SLC7A2 NOS3 P2RX4 TLR2 TICAM1 SMAD3 TMEM106A CD36 PTK2B INSR CPS1 TRPV1 RORA ASS1 PTGIS CD47
GO_RESPONSE_TO_OXYGEN_LEVELS	0.00019998	0.00465107	258	STC1 PTGS2 PMAIP1 VCAM1 TGFB3 MGARP NDRG1 VEGFA PSMB9 STC2 BACH1 BMP2 TLR2 BCL2 PSMB10 UCP2 AK4 ADAM17 EDNRA FOXO1 SLC11A2 SMAD3 MDM2 KCNMB1 SRF NR4A2 CAT NAMPT VEGFC EEF2K PSME2 PTK2B LPAR1 SUV39H1 MMP14 ITGA2 HMOX1 ADA TSC1 EGR1 SRC PSME1 DPP4 CACNB3 PML BAD SLC2A1 MYB TXN2 ETS1 GNGT1 TGFB2 RORA SLC6A4 PDLIM1 PSMB8 CPEB4 CYB5R4 ADAM15 ITPR2 E2F1 CXCR4 PSMC4 CFLAR PTGIS ATP1B1 ADSL DDIT4 CASP3 B…
GO_RESPONSE_TO_HORMONE	0.00019998	0.00465107	666	IL1B STC1 PTGS2 CTSS IL6 BMP4 CLDN1 AREG FBXO32 STEAP2 TNFSF4 JUNB TGFB3 IGFBP5 NFKB1 MGARP STAT4 ACSL1 RGS9 NOS3 PRKACB AR PIK3R3 GCNT1 ABCG1 STC2 GDF15 GGH TLR2 BCL2 NRIP1 NR4A1 RUNX1 FOXO1 PTGER4 MDM2 CSN1S1 ATP6V1B2 DHCR24 STAT2 NPC1 CREBRF SRF NR4A2 PDK2 XRN1 IGF2 CAT SOCS1 BTG2 EEF2K NR3C1 RHOQ RAB12 GAL CHEK2 AGRN LEPR LRP6 KIT PTK2B INHBA HNMT SOCS2 INSR CEACAM1 ZFP36 APEX1 RAB31 MMP14 IT…
GO_PROTEIN_KINASE_B_SIGNALING	0.00019998	0.00465107	163	IL1B AREG C1QTNF1 CCL3 CX3CL1 KITLG IGFBP5 CCL2 FGF5 CCL5 P2RX4 PIK3R3 GDF15 HPSE TNFAIP8L3 HBEGF IGF2 PDGFB KIT PDGFA INSR NRG1 MERTK HLA-G RICTOR SH2B3 SRC TGFBR1 PIK3CD DDIT3 PDGFRA HIP1 PTK2 BTN2A2 THEM4 RHOG FGF2 SEMA5A FGFR2 PIK3CG PIK3CB HGF DAG1 OSBPL8 RNF41 PHLDA3 SMPD3 TCF7L2 FYN FGF7 DRD3 NKX3-1 PEAR1 ENG SIRT2 EGFR FGF4 LIN28A MST1R
GO_REGULATION_OF_LYMPHOCYTE_DIFFERENTIATION	0.00019998	0.00465107	123	IL7R BMP4 DUSP10 IRF1 ZC3H12A TNFSF4 RIPK2 NFKBIZ CYLD RUNX1 BCL6 PRDM1 IL12RB1 LGALS9 SOCS1 IL15 CAMK4 INHBA VNN1 FANCA MMP14 AP3B1 ITPKB HLA-G ADA ZBTB16 PNP BAD STAT5B MYB BTN2A2 GLI3 LOXL3 PRDX2 ZBTB7B CD74 IHH RNF41 NFKBID SHH LILRB4 DTX1 SLC46A2 SART1 PTPRC TBX21 NKAP IFNB1 TLR9
GO_VIRAL_LIFE_CYCLE	0.00019998	0.00465107	232	CCL8 IFIT1 ISG20 CLDN1 OAS2 ZC3H12A CXCL8 MX1 OAS3 OASL RSAD2 IFIT5 ISG15 OAS1 CCL2 BST2 CCL5 APOBEC3G TNIP1 IFI27 BCL2 ITGB6 TRIM21 NPC1 LGALS9 EIF2AK2 IFITM1 ADAR PARP10 FURIN ITGA2 NFIA ITGAV PLSCR1 TFRC DPP4 TRIM6 CD209 PML KPNB1 SCARB1 HSPA1B CHMP6 HMGA2 ITGB3 CTSB ATG16L1 VPS37A SLC1A5 SRPK2 TRIM28 CXCR4 YTHDC2 APOBEC3H SLC20A2 CD74 CHMP5 APOBEC3F
GO_TUMOR_NECROSIS_FACTOR_MEDIATED_SIGNALING_PATHWAY	0.00019998	0.00465107	121	TNFRSF9 TRAF1 TNFAIP3 TNFSF15 TNFSF4 BIRC3 TNFSF13B TNFRSF11B TNFRSF19 F2RL1 PSMB9 NFKBIA PSMB10 KRT18 CYLD EDA2R ADAM17 LTB TRAF3 PSME2 PTK2B PSME1 HSPA1B PSMB8 RBCK1 PSMC4 EDA SPHK1 PYDC2 TNFRSF1B IKBKG FOXO3 RIPK1 TRAIP BIRC2
GO_INTERLEUKIN_1_MEDIATED_SIGNALING_PATHWAY	0.00019998	0.00465107	77	IL1B IL6 MAP3K8 IL1A IRAK2 NFKB1 RIPK2 PSMB9 NFKBIA PSMB10 PELI1 IRAK3 PSME2 RPS6KA5 TNIP2 EGR1 PSME1 PSMB8 PLCB1 PSMC4 TRAF6 IKBKG OTUD4 NOD2 MYD88
GO_REGULATION_OF_T_CELL_MEDIATED_IMMUNITY	0.00019998	0.00465107	52	IL1B IL7R IL6 RSAD2 TNFSF4 IL18R1 P2RX7 HLA-F IL12RB1 HSPD1 CEACAM1 HLA-G HLA-E FCGRT TRAF6 TNFRSF1B MICB
GO_HEART_VALVE_DEVELOPMENT	0.00019998	0.00465107	49	HEY1 BMP4 NOS3 ADAMTS9 BMP2 NOTCH2 HEY2 PRDM1 ROBO1 MDM2 JAG1 DCHS1 DLL4 TGFB2 BMPR1A SNAI2 TNFRSF1B
GO_EXTRACELLULAR_MATRIX_DISASSEMBLY	0.00019998	0.00465107	48	MMP1 MMP10 CTSS IL6 CD44 MMP14 FURIN FSCN1 MMP12 TLL1 DPP4 MMP16 KIF9 ETS1 ADAM15
GO_NEGATIVE_REGULATION_OF_PROTEIN_METABOLIC_PROCESS	0.00019998	0.00465107	733	IL1B PI3 PTGS2 IL6 BMP4 DUSP10 ZC3H12A TNFAIP3 DUSP16 ATF3 SAMSN1 IFI6 BIRC3 ISG15 GBP1 IGFBP5 NFKB1 TNFAIP8 GREM1 DYSF BST2 VEGFA IGFBP3 TNIP1 F2RL1 IVNS1ABP P2RX7 CD44 OPHN1 TFPI2 CYLD DMD PAQR3 FLOT2 PHACTR1 SERPIND1 FOXO1 TRIB2 SAMD4A PLAUR TRIM21 AZIN2 SMAD3 MDM2 PLPP3 FBXO5 DTX3L IRAK3 DHCR24 DAPK1 ENC1 HBEGF RGS2 XRN1 PARP14 LRP5 NXN SOCS1 LGALS3 BTG2 PPP1R15A ITPRIP ACER2 TRIP12 LRP6 EIF2…
GO_POSITIVE_REGULATION_OF_TRANSPORT	0.00019998	0.00465107	669	IL1B LIPG STC1 PTGS2 CTSS IL6 CLEC4E SYT9 ZC3H12A PMAIP1 MYLK C1QTNF1 CCL3 CX3CL1 TSLP IL1A TNFSF4 IFIH1 SAA1 TGFB3 CCL2 GREM1 RIPK2 RGS9 CCL5 ZIC1 MYRIP P2RX4 VEGFA GTSE1 ABCG1 F2RL1 P2RX7 NFKBIA CXCL10 DDX58 TLR2 LGALS9C BCL2 PANX1 ABCA1 DMD TTN AZIN2 PTGER4 SMAD3 MDM2 HLA-F APLN KCNMB1 MYH10 LGALS9 PDGFB CD36 CXCL11 VEGFC SGK1 LGALS3 EEF2K IL15 GPI RHOQ GAL INHBA INSR TF RAB31 HIP1R CNST ITGA2…
GO_MYELOID_CELL_DIFFERENTIATION	0.00019998	0.00465107	266	CSF2 BMP4 UBD CCL3 KITLG JUNB ISG15 PIR VEGFA F2RL1 TLR3 NFKBIA TLR2 NOTCH2 RELB RUNX1 BCL6 GAB3 MEIS1 SLC11A2 IRF7 SRF CDK6 LGALS3 IL15 CAMK4 KIT PTK2B INHBA CEACAM1 ADAR JAG1 TF ZFP36 WDR1 CD101 IRF8 ITPKB MYL9 TFRC CSF1 KMT2A SH2B3 SRC CTNNBIP1 ZBTB16 DYRK3 PIK3CD LEF1 PML STAT5B JUN TSPAN2 HSPA1B ETS1 CD109 IL5 KLF10 WDR61 GPR171 ACTN1 HOXA5 TRAF6 CD74 AGO1 CASP3 IL34 SOX6 FOXO3 RIPK1 MOV10 S…
GO_LIPID_STORAGE	0.00019998	0.00465107	47	IL1B IL6 ZC3H12A NFKB1 DYSF ABCG1 NFKBIA NRIP1 ABCA1 MEST CD36 SOAT1 ITGAV PLIN2 STAT5B SCARB1 ITGB3
GO_LIPID_LOCALIZATION	0.00019998	0.00465107	262	IL1B LIPG IL6 ZC3H12A C1QTNF1 ACE SPNS2 APOL6 ABCA8 NFKB1 ACSL1 APOL3 DYSF P2RX4 ABCG1 P2RX7 NFKBIA SLCO2A1 NRIP1 TNFAIP8L3 ABCA1 CETP APOL1 MEST NPC1 PLSCR4 HDLBP CD36 ATP9A GAL APOL2 LRP6 INHBA PNPLA8 CEACAM1 SOAT1 SLC27A5 PLA2G4A STARD10 ACSL4 ITGAV PLSCR2 PLSCR1 TRIAP1 OSBPL6 PLIN2 STAT5B SCARB1 CLN8 MYB GRAMD1A VPS51 PTCH1 GULP1 ITGB3 APOD PLA2G2A STX12 ABCC1 ACSL3 ANO3 TAC1 MAP2K6 ANO6 ANGP…
GO_REGULATION_OF_GTPASE_ACTIVITY	0.00019998	0.00465107	301	CCL20 CCL8 CCL14 CCL3 CX3CL1 CCL16 CCL3L3 PLXNA4 CCL2 RGS7 BVES RGS9 CCL5 KALRN F2RL1 AGFG2 PREX2 OPHN1 NEDD9 ARHGAP18 BCL6 FAM13B ITGA6 DOCK11 RGS2 TBC1D22B ADAP1 DEPDC1 PKP4 NRP1 ARHGEF6 RGS17 AGRN PTK2B RGS3 MLST8 ELMOD2 ARHGAP12 GPR65 LRCH1 HTR2B STARD13 RICTOR STXBP5 ARHGAP28 TSC1 ADPRH MKKS NPRL2 EVI5L JUN ELMOD3 TRAPPC6A ARHGAP5 RANBP1 ARHGEF10 TBC1D15 PLCB1 MYO9B TBC1D7 SBF1 PTK2 RDX ARHG…
GO_POSITIVE_REGULATION_OF_ESTABLISHMENT_OF_PROTEIN_LOCALIZATION	0.00019998	0.00465107	313	IL1B PTGS2 IL6 CLEC4E ZC3H12A PMAIP1 CCL3 TSLP IL1A TNFSF4 IFIH1 SAA1 TGFB3 RIPK2 ZIC1 MYRIP GTSE1 ABCG1 F2RL1 P2RX7 DDX58 TLR2 LGALS9C BCL2 PANX1 TTN PTGER4 SMAD3 MDM2 MYH10 LGALS9 VEGFC GPI CNST GJA1 ACSL4 XPO4 HTR2B LGALS9B DMAP1 MMP12 EDEM1 PPP3CC ADCY8 SRC PCNT CD274 HLA-E CACNB3 TRIM6 BAD ATG13 IL1RL1 IL5 TGFB2 TFDP1 EMD PTPN22 CEMIP NLRP12 TRIM28 CD58 ACSL3 E2F1 ANK3 ADORA2A GLI3 MCU ARHGE…
GO_POSITIVE_REGULATION_OF_GTPASE_ACTIVITY	0.00019998	0.00465107	251	CCL20 CCL8 CCL14 CCL3 CX3CL1 CCL16 CCL3L3 CCL2 RGS7 RGS9 CCL5 KALRN F2RL1 AGFG2 PREX2 OPHN1 NEDD9 ARHGAP18 FAM13B ITGA6 DOCK11 RGS2 TBC1D22B ADAP1 DEPDC1 PKP4 NRP1 ARHGEF6 RGS17 AGRN PTK2B RGS3 ELMOD2 ARHGAP12 GPR65 HTR2B STARD13 STXBP5 ARHGAP28 TSC1 ADPRH NPRL2 EVI5L JUN ELMOD3 ARHGAP5 RANBP1 ARHGEF10 TBC1D15 PLCB1 MYO9B TBC1D7 ARHGEF5 SIPA1L1 RGL3 RHOG ARHGAP21 RAP1GDS1 DOCK8 DOCK2 TBC1D2B CCL7…
GO_COAGULATION	0.00019998	0.00465107	223	IL6 SELP IRF1 C1QTNF1 VWF ADAMTS18 SAA1 ENTPD1 NOS3 P2RX4 GP1BB PRKACB F2RL1 P2RX7 HPSE TFPI2 MMRN1 FERMT3 THBD SERPIND1 PLAUR SRF DOCK11 PDGFB CD36 ITPK1 PDGFA CEACAM1 ITGA2 AP3B1 MERTK MYL9 PLSCR1 SERPINA10 GNA15 SH2B3 SRC IRF2 PDGFRA ITPR3 ITGB3 KRT1 ITPR2 ADORA2A ANO6 TEC PRKAR1A PRDX2 PLCG2 TSPAN8 DOCK8 GNA13 PIK3CG IFNA16 PIK3CB SERPINE1 PRKACA F2RL3 F2 PRKAR2B PSEN1 KLKB1 F12 SHH FYN GATA6…
GO_POSITIVE_REGULATION_OF_LIPID_LOCALIZATION	0.00019998	0.00465107	53	IL1B LIPG ZC3H12A C1QTNF1 NFKB1 P2RX4 ABCG1 P2RX7 NFKBIA ABCA1 CD36 GAL TRIAP1 SCARB1 MYB PTCH1 TAC1 MAP2K6
GO_CD4_POSITIVE_ALPHA_BETA_T_CELL_DIFFERENTIATION	0.00019998	0.00465107	49	IL6 ZC3H12A RSAD2 TNFSF4 IL18R1 RIPK2 NFKBIZ RELB RUNX1 BCL6 PTGER4 IL12RB1 LGALS9 SOCS1 LEF1 MYB RORA SATB1
GO_NEGATIVE_REGULATION_OF_WOUND_HEALING	0.00019998	0.00465107	48	DUSP10 C1QTNF1 ADAMTS18 NOS3 THBD PLAUR SMAD3 PDGFB PDGFA CEACAM1 GJA1 SH2B3 PDGFRA CD109 KRT1 TSPAN8 FGF2 SERPINE1 F2 KLKB1 F12 PRKCD SERPINB2 PROS1 PROC ANXA2
GO_CELL_SUBSTRATE_JUNCTION_ORGANIZATION	0.00019998	0.00465107	68	LIMCH1 LAMB3 LAMC2 GREM1 VEGFA ITGB4 BCL2 SMAD3 ITGA6 NRP1 RHOD PTK2B MMP14 ITGA2 TSC1 SRC APOD PTPRK DAPK3 PTK2 FMN1 ACTN1
GO_REGULATION_OF_TOLL_LIKE_RECEPTOR_SIGNALING_PATHWAY	0.00020002	0.00465107	44	IRF1 TNFAIP3 RSAD2 BIRC3 F2RL1 TLR3 TLR2 PELI1 TICAM1 IRAK3 IRF7 CD36
GO_T_CELL_DIFFERENTIATION_INVOLVED_IN_IMMUNE_RESPONSE	0.00020002	0.00465107	44	IL6 CLEC4E ZC3H12A TNFSF4 IL18R1 RIPK2 NFKBIZ RELB BCL6 PTGER4 IL12RB1 LGALS9 TSC1 LEF1 MYB RORA
GO_MATERNAL_PROCESS_INVOLVED_IN_FEMALE_PREGNANCY	0.00020002	0.00465107	44	STC1 PTGS2 JUNB AR STC2 PRDM1 RGS2 LGALS9 APOL2 GJA1 CTSB ADCY7 PTGIS NR2F2 IHH EPOR LDOC1 ITGA3
GO_POSITIVE_REGULATION_OF_CYTOKINE_PRODUCTION_INVOLVED_IN_IMMUNE_RESPONSE	0.00020006	0.00465107	42	IL1B IL6 RSAD2 TNFSF4 IL18R1 GPRC5B F2RL1 DDX58 TICAM1 HLA-F CD36 HLA-G HLA-E TRIM6
GO_INTERLEUKIN_1_SECRETION	0.0002001	0.00465107	37	ZC3H12A CCL3 TNFAIP3 SAA1 RIPK2 F2RL1 P2RX7 PANX1 ABCA1 GBP5 TMEM106A LGALS9 CD36
GO_CELLULAR_RESPONSE_TO_VIRUS	0.00020014	0.00465107	35	ZC3H12A IFI6 IFIH1 BIRC3 DHX58 DDX58 DDX60 VWCE IRF7 LGALS9 RNF125 ADAR MMP12 TRIM6 LGALS8
GO_NEGATIVE_REGULATION_OF_INNATE_IMMUNE_RESPONSE	0.00020014	0.00465107	36	DUSP10 TNFAIP3 DHX58 NLRC5 SAMHD1 HLA-F IRAK3 PARP14 LGALS9 CEACAM1 ADAR HLA-G MMP12 HLA-E
GO_NEGATIVE_REGULATION_OF_TYPE_I_INTERFERON_PRODUCTION	0.00020022	0.00465107	31	TNFAIP3 IFIH1 DHX58 ISG15 NLRC5 HERC5 DDX58 RELB CYLD UBE2L6 RNF125
GO_NEGATIVE_REGULATION_OF_SIGNAL_TRANSDUCTION_IN_ABSENCE_OF_LIGAND	0.00020028	0.00465107	29	IL1B CSF2 CX3CL1 IL1A IFI6 BCL2
GO_REGULATION_OF_NEUROINFLAMMATORY_RESPONSE	0.000200461	0.00465107	27	IL1B PTGS2 IL6 CCL3 CX3CL1 CD200R1L CD200 SPHK1 TNFRSF1B
GO_HYALURONAN_METABOLIC_PROCESS	0.000200662	0.00465107	24	IL1B HAS3 NFKB1 CD44 PDGFB PIM1 IL15 HMMR
GO_REGULATION_OF_T_CELL_CYTOKINE_PRODUCTION	0.000200662	0.00465107	24	IL1B IL6 RSAD2 TNFSF4 IL18R1 HLA-F
GO_REGULATION_OF_MACROPHAGE_DERIVED_FOAM_CELL_DIFFERENTIATION	0.000200803	0.00465107	23	CSF2 NFKB1 ABCG1 NFKBIA ABCA1 CETP CD36 ITGAV CSF1 ITGB3 PLA2G2A
GO_POSITIVE_REGULATION_OF_INTERFERON_BETA_PRODUCTION	0.000201086	0.00465107	22	IRF1 IFIH1 RIPK2 TLR3 DDX58 TLR2 TICAM1 IRF7
GO_RESPONSE_TO_ATP	0.000201572	0.00465107	19	IL1B PTGS2 P2RX4 P2RX7 PANX1
GO_EOSINOPHIL_MIGRATION	0.000202204	0.00465107	18	CCL8 CCL3 CX3CL1 CCL3L3 CCL2 CCL5 PTGER4 LGALS3
GO_NEGATIVE_REGULATION_OF_TISSUE_REMODELING	0.000203728	0.00465107	15	IL6 TNFAIP3 GREM1 TNFRSF11B P2RX7
GO_POSITIVE_REGULATION_OF_T_CELL_CYTOKINE_PRODUCTION	0.000203728	0.00465107	15	IL1B IL6 RSAD2 TNFSF4 IL18R1
GO_CELLULAR_RESPONSE_TO_DSRNA	0.000203728	0.00465107	15	IFIT1 IFIH1 NFKB1 P2RX7 TLR3 DDX58 RALB
GO_EOSINOPHIL_CHEMOTAXIS	0.000203728	0.00465107	15	CCL8 CCL3 CX3CL1 CCL3L3 CCL2 CCL5 LGALS3
GO_OVULATION	0.000205044	0.00466693	14	TNFAIP6 PTGS2 NOS3 NRIP1 RGS2 INHBA
GO_CALCIUM_INDEPENDENT_CELL_CELL_ADHESION_VIA_PLASMA_MEMBRANE_CELL_ADHESION_MOLECULES	0.000206037	0.00467536	13	CLDN14 CLDN1 CX3CL1 BMP2
GO_POSITIVE_REGULATION_OF_TRANSFORMING_GROWTH_FACTOR_BETA_PRODUCTION	0.000207361	0.00469124	12	PTGS2 CX3CL1 LUM SMAD3 LGALS9 FURIN MYB CD200
GO_NEGATIVE_REGULATION_OF_BONE_REMODELING	0.000211349	0.00475283	10	IL6 TNFAIP3 GREM1 TNFRSF11B P2RX7
GO_POSITIVE_REGULATION_OF_NEUROINFLAMMATORY_RESPONSE	0.000211349	0.00475283	10	IL1B IL6 CCL3
GO_REGULATION_OF_ALPHA_BETA_T_CELL_ACTIVATION	0.00029997	0.00649644	69	IRF1 ZC3H12A TNFSF4 RIPK2 NFKBIZ LGALS9C RUNX1 BCL6 PRDM1 IL12RB1 EBI3 LGALS9 SOCS1 AP3B1 ITPKB LGALS9B ADA ZBTB16 CD274 HLA-E PNP MYB CD3E ADORA2A GLI3 LOXL3 ZBTB7B IHH NFKBID SHH TNFRSF14 PTPRC TBX21 NKAP MAPK8IP1 PRKCQ CD28
GO_AMINOGLYCAN_BIOSYNTHETIC_PROCESS	0.00029997	0.00649644	81	IL1B HAS3 NFKB1 LUM DSE B3GNT7 B3GNT5 HS6ST2 PDGFB ST3GAL1 DSEL B3GNT2 AGRN UST CSGALNACT2 GPC2 B4GAT1 ST3GAL4 CHST15 VCAN B4GALT2 HS2ST1 CEMIP DCN SLC35D1 ST3GAL6 B3GAT3 SLC35D2 CHST11
GO_POSITIVE_REGULATION_OF_ENDOTHELIAL_CELL_MIGRATION	0.00029997	0.00649644	58	PTGS2 BMP4 ZC3H12A NOS3 P2RX4 VEGFA ADAM17 PLPP3 PDGFB VEGFC GPI NRP1 PTK2B HMOX1 SCARB1 ETS1 ITGB3 CCBE1 HDAC9 RHOJ FGF2 SEMA5A
GO_ARTERY_MORPHOGENESIS	0.00029997	0.00649644	48	PRRX1 HEY1 BMP4 MYLK VEGFA ADAMTS9 HEY2 PRDM1 SRF NRP1 JAG1 TGFBR1 DLL4 TGFB2 BMPR1A ANGPTL3 TBX2 PKD2 SOX4
GO_REGULATION_OF_SECRETION	0.00029997	0.00649644	540	IL1B STC1 IL6 CLEC4E SYT9 OAS2 ZC3H12A C1QTNF1 CCL3 TNFAIP3 CX3CL1 TSLP IL1A RSAD2 TNFSF4 IFIH1 SAA1 TGFB3 GBP1 RIPK2 CCL5 MYRIP P2RX4 KALRN ABCG1 F2RL1 P2RX7 DDX58 TLR2 LGALS9C PANX1 RHBDF2 TTN PTGER4 RALB HLA-F APLN SCG5 KCNC4 KCNMB4 MYH10 LGALS9 LRP5 VEGFC SOCS1 SGK1 SNCAIP LRRC32 GPI RAB12 GAL INHBA STXBP2 CEACAM1 NRG1 HIP1R GJA1 HMOX1 ACSL4 HTR2B SNX5 APBA1 SNCG STXBP5 LGALS9B ADA MMP12 ADCY…
GO_LYMPHOCYTE_MEDIATED_IMMUNITY	0.00029997	0.00649644	164	IL1B IL7R IL6 C1R C1S RSAD2 TNFSF4 IL18R1 KLRD1 KLRC2 P2RX7 NBN BCL6 POU2F2 HLA-F IRF7 UNG IL12RB1 LGALS9 HSPD1 CFI CEACAM1 JAG1 C1QB HLA-G TFRC MSH6 HLA-E BTN3A3 STAT5B BTN3A2 ULBP2 CCR6 FCGRT LIG4 TRAF6 TNFRSF1B MICB CD74
GO_NOTCH_SIGNALING_PATHWAY	0.00029997	0.00649644	124	HEY1 DNER NOS3 DTX4 NFKBIA BMP2 NOTCH2 FAT4 BCL6 HEY2 ADAM17 ROBO1 DTX3L CDK6 BEND6 KIT GMDS MAML2 JAG1 MMP14 MAML3 TSPAN15 DTX2 DLL4 TGFB2 GDPD5 SNAI2 NEURL1B IFT172 TBX2 TIMP4 MFNG PSEN1 SPEN NOD2 TSPAN5 IFT74 DTX1 NOTCH4 PEAR1 RITA1 EGFR ARRB1 CNTN1 NKAP
GO_RESPONSE_TO_TOXIC_SUBSTANCE	0.00029997	0.00649644	347	PTGS2 IL6 CLDN1 ZC3H12A AREG CCL3 TNFAIP3 SOD2 GCH1 SLC7A8 FBLN5 VCAM1 NFKB1 RGS9 NOS3 CCL5 CHRNE SLC30A4 CHRNB1 GGH TLR2 BCL2 PTGS1 FOXO1 MDM2 KCNMB1 SESN1 SRF NR4A2 RGS2 XRN1 CAT TRAP1 EPS8 PDGFB NXN CD36 PIM1 RGS17 PTK2B KDM6B BLMH APEX1 DHFR HMOX1 TYMS DMAP1 ADA EGR1 SRC MPST BAD JUN CPS1 MYB ETS1 ADH7 PYCR1 SLC6A4 HDAC9 CDO1 CHRNB3 ITPR2 CHRNA1 STK24 ADCY7 ADORA2A ASS1 HBA2 PRDX2 DUSP1 TP53I…
GO_CELL_ADHESION_MEDIATED_BY_INTEGRIN	0.00029997	0.00649644	48	ITGB8 CCL5 ITGB4 FERMT3 ITGB6 ADAM17 LPXN ACER2 ITGA2 ITGAV ADA DPP4 TGFB2 ITGB3 PODXL CD3E NPNT PTK2 SNAI2 PIK3CG SERPINE1
GO_NEUROINFLAMMATORY_RESPONSE	0.00029997	0.00649644	51	IL1B PTGS2 IL6 CCL3 CX3CL1 TLR3 TLR2 NAMPT CD200R1L ADCY8 JUN TRPV1 CD200 ADORA2A SPHK1 TNFRSF1B NR1D1 PSEN1 EGFR PTPRC SYT11
GO_REGULATION_OF_LIPID_LOCALIZATION	0.00029997	0.00649644	82	IL1B LIPG IL6 ZC3H12A C1QTNF1 NFKB1 P2RX4 ABCG1 P2RX7 NFKBIA ABCA1 CETP MEST CD36 GAL ITGAV TRIAP1 SCARB1 MYB PTCH1 ITGB3 TAC1 MAP2K6 LRAT OSBPL8 ABCB4 SHH ABHD5 NKX3-1 LDLRAP1 CRHR1 PRKCD
GO_MACROPHAGE_MIGRATION	0.00030012	0.00649644	40	CCL3 CX3CL1 SAA1 CCL2 CCL5 P2RX4 C3AR1 LGALS3 PTK2B MTUS1 MMP14 CSF1 CD200
GO_MACROPHAGE_CHEMOTAXIS	0.000300421	0.00649644	29	CCL3 CX3CL1 SAA1 CCL2 CCL5 C3AR1 LGALS3 PTK2B MTUS1 CSF1
GO_VASCULAR_ENDOTHELIAL_GROWTH_FACTOR_PRODUCTION	0.000300993	0.00649644	24	IL1B PTGS2 IL6 IL1A HPSE C3AR1 SULF2 ADGRG1 RORA CCBE1
GO_TRABECULA_FORMATION	0.000303306	0.0065276	18	HEY1 ADGRG6 SLC40A1 GREM1 HEY2 SRF
GO_RESPONSE_TO_INTERFERON_ALPHA	0.000304723	0.00653936	16	MX2 IFIT3 IFIT2 BST2 EIF2AK2 IFITM1 ADAR KLHL20
GO_POSITIVE_REGULATION_OF_FATTY_ACID_BIOSYNTHETIC_PROCESS	0.000309055	0.00661343	13	IL1B PTGS2 CD74
GO_LYMPH_NODE_DEVELOPMENT	0.000311042	0.00663704	12	IL7R SPNS2 LTB IL15
GO_RESPONSE_TO_PEPTIDE	0.00039996	0.0080302	357	IL1B PTGS2 AREG TNFAIP3 VCAM1 IGFBP5 NFKB1 MGARP STAT4 RIPK2 PRKACB PIK3R3 GCNT1 NFKBIA STC2 GDF15 GGH TLR2 NR4A1 FOXO1 MDM2 ATP6V1B2 STAT2 KLF5 NR4A2 PDK2 IGF2 CAT CD36 NAMPT SOCS1 BTG2 EEF2K RHOQ RAB12 GAL LRP6 ID1 SOCS2 INSR CEACAM1 JAG1 APEX1 RAB31 GJA1 KAT7 NCK1 PTPRE MMP12 BCL2L11 TSC1 CAD EGR1 ADCY8 HADH SRC GKAP1 STAT5B SLC2A1 CPS1 TRPV1 KLF10 TNFSF10 PNPT1 SOGA1 HDAC9 CDO1 PTPN22 ABCC1 P…
GO_RESPONSE_TO_CORTICOSTEROID	0.00039996	0.0080302	109	STC1 PTGS2 IL6 CLDN1 AREG FBXO32 BCL2 FOXO1 CSN1S1 CREBRF NR3C1 HNMT ZFP36 TYMS BCL2L11 CAD SRC BAD CPS1 PAPPA CDO1 ASS1 CFLAR DUSP1 ABCA3 SCGB1A1 FAM107A KRAS CPN1 DDIT4 CASP3 SMYD3
GO_NEGATIVE_REGULATION_OF_PEPTIDE_SECRETION	0.00039996	0.0080302	83	IL1B ZC3H12A TNFAIP3 CX3CL1 RSAD2 GBP1 KALRN F2RL1 RHBDF2 PTGER4 LRRC32 HADH PML CD200 SRGN HDAC9 PTPN22 NLRP12 BTN2A2 PYDC2 CD74 LILRA5 ACVR1C SYTL4
GO_SPROUTING_ANGIOGENESIS	0.00039996	0.0080302	77	PTGS2 BMP4 GREM1 E2F8 VEGFA ADAMTS9 RSPO3 PIK3R3 NR4A1 ROBO1 SRF CLEC14A VEGFC NRP1 PTK2B CEACAM1 RNF213 HMOX1 STARD13 SEMA3E LEF1 DLL4 CCBE1 HDAC9 RHOJ FGF2 SEMA5A
GO_GLIOGENESIS	0.00039996	0.0080302	205	IL1B IL6 DUSP10 ADGRG6 AREG CCL3 CX3CL1 DNER CCL2 FGF5 NDRG1 P2RX4 BMP2 TLR2 SYNE2 WASF3 ADAM22 CDK6 NFIB LEPR PTK2B LPAR1 NRG1 WDR1 MMP14 SPINT1 ROR1 ADGRG1 CSF1 GPR157 NF2 MED12 LEF1 TSPAN2 MYB TGFB2 BIN1 ARHGEF10 MAP2K1 E2F1 ADORA2A GLI3 CXCR4 MBOAT7 PLAG1 TNFRSF1B KRAS IL34 SOX6 DAG1 NKX6-2 SOX4 F2 NR1D1 PSEN1 ERCC2 CHRM1 SHH EPHA4 ASCL2 DTX1 DRD3
GO_NEGATIVE_REGULATION_OF_MOLECULAR_FUNCTION	0.00039996	0.0080302	750	IL1B PI3 IFIT1 HEY1 PTGS2 BMP4 DUSP10 ZC3H12A ACE TNFAIP3 DUSP16 TNFSF4 IFI6 BIRC3 IFIT2 IRAK2 NFKB1 TNFAIP8 DYSF NOS3 BST2 NLRC5 VEGFA LYPD6 CD44 NFKBIA SPOCD1 CAB39 IL18BP TFPI2 CYLD LY6E PELI1 PAQR3 HEY2 PHACTR1 SERPIND1 TRIB2 PLAUR TRAF3 PARP9 TRIM21 MDM2 RALB FBXO5 DTX3L IRAK3 DHCR24 SCG5 RGS2 CAT LRP5 PDGFB PIM1 SOCS1 LGALS3 PPP1R15A ITPRIP LEPR LRP6 MCM2 ID1 RGS3 CEACAM1 SPRY4 ADAR LXN ZFP…
GO_POSITIVE_REGULATION_OF_LYMPHOCYTE_DIFFERENTIATION	0.00039996	0.0080302	72	IL7R DUSP10 TNFSF4 RIPK2 NFKBIZ CYLD RUNX1 BCL6 IL12RB1 LGALS9 SOCS1 IL15 VNN1 MMP14 AP3B1 ITPKB HLA-G ADA ZBTB16 PNP BAD STAT5B MYB BTN2A2 GLI3 ZBTB7B CD74 IHH NFKBID SHH LILRB4 SART1 PTPRC NKAP
GO_OSSIFICATION	0.00039996	0.0080302	271	STC1 PTGS2 IL6 BMP4 AREG CCL3 STATH JUNB ISG15 TGFB3 IGFBP5 GREM1 IGFBP3 P2RX7 BMP2 BCL2 FAT4 HOXA2 PTHLH PTGER4 SMAD3 FBXO5 TMEM38B IGF2 CAT LRP5 CDK6 PTK2B IFITM1 KREMEN1 ID1 NOCT ADAR JAG1 CTHRC1 CDH11 MMP14 DCHS1 CSF1 CTNNBIP1 ZBTB16 SMOC1 MMP16 LEF1 BCOR SMURF1 PTCH1 TGFB2 KLF10 VCAN BMPR1A SRGN MYBBP1A MINPP1 FBN2 NPNT PTK2 TAC1 GLI3 ANO6 SNAI2 TRAF6 FBL DKK1 FGFR2 IL6R IHH ASF1A COL6A1 HGF…
GO_REGULATION_OF_LEUKOCYTE_MEDIATED_IMMUNITY	0.00039996	0.0080302	128	IL1B IL7R IL6 RSAD2 TNFSF4 IL18R1 BST2 F2RL1 P2RX7 TLR3 DDX58 BCL6 TICAM1 HLA-F IL12RB1 LGALS9 HSPD1 STXBP2 CEACAM1 HMOX1 HLA-G TFRC HLA-E STAT5B
GO_MULTICELLULAR_ORGANISMAL_HOMEOSTASIS	0.00039996	0.0080302	320	IL1B PTGS2 IL6 CLDN1 AMPD3 MRAP2 TNFAIP3 IL1A SLC40A1 IL18R1 ACSL1 NOS3 LDB2 P2RX4 VEGFA PRKACB TNFRSF11B P2RX7 BCL2 UCP2 ADAM17 FOXO1 SLC11A2 APLN G0S2 ARRDC3 SRF CD36 IL15 LEPR PTK2B KDM6B ID1 METRNL PIWIL4 TF RAB11A GJA1 ALOXE3 WFS1 TFF3 KDM3A TFRC CSF1 EGR1 ADCY8 HADH SRC MKKS FH DDIT3 NOVA1 CLN8 SCNN1A TRPV1 ITGB3 ALMS1 MDM1 KRT1 DIO2 ADCY7 MAP2K6 LCA5 CXCR4 PRKAR1A SLC22A5 ADCY3 CYTL1 ZBTB7…
GO_REGULATION_OF_CELLULAR_RESPONSE_TO_STRESS	0.00039996	0.0080302	474	IL1B PRRX1 ACKR3 PTGS2 DUSP10 ZC3H12A PMAIP1 IL1A SOD2 GCH1 FBLN5 RIPK2 VEGFA TNFRSF19 F2RL1 CD44 TLR3 TPD52L1 BMP2 BCL2 CYLD BCL6 EDA2R FOXO1 PARP9 MDM2 FBXO5 DTX3L INSIG1 TRAP1 CD36 NAMPT CDK6 SLF1 PPP1R15A NUDT16 TRIP12 CHEK2 EIF2AK2 PTK2B KREMEN1 ZEB2 VNN1 MLST8 SLC25A23 TF DHFR RB1CC1 NME5 NCK1 WFS1 SETMAR WRNIP1 HLA-G NSMCE1 EDEM1 NUAK1 BCL2L11 TSC1 ADCY8 EID3 TRIAP1 DYRK3 MAP3K2 PML BAD VP…
GO_CELL_JUNCTION_ASSEMBLY	0.00039996	0.0080302	168	IL1B LIMCH1 CLDN1 LAMB3 ACE LAMC2 GREM1 VEGFA ITGB4 OPHN1 BCL2 RUNX1 SMAD3 SRF ITGA6 PKP4 NRP1 RHOD PTK2B WDR1 CDH11 MMP14 CDH19 ITGA2 GJA1 FSCN1 TSC1 SRC APOD PTPRK DAPK3 CDH18 PTK2 FMN1 ACTN1 SNAI2 DLG5 FAM107A SH3BP1 EPB41L3 PRKACA S100A10 RAP1B TBCD FERMT2 PPM1F
GO_PLATELET_DEGRANULATION	0.00039996	0.0080302	82	SELP VWF TGFB3 VEGFA PCDH7 MMRN1 FERMT3 TTN IGF2 PDGFB CD36 GTPBP2 VEGFC STXBP2 PDGFA TF LGALS3BP WDR1 PHACTR2 CD109 TGFB2 ITGB3 SRGN CHID1 ACTN1 SERPINE1 SYTL4 HGF PPBP
GO_POSITIVE_REGULATION_OF_LEUKOCYTE_CHEMOTAXIS	0.00039996	0.0080302	59	IL6 CXCL8 CCL3 DYSF CCL5 VEGFA F2RL1 CXCL10 ADAM17 C3AR1 LGALS9 VEGFC PTK2B CSF1 CCR6 ANO6 CAMK1D CD74 CXCL17 IL6R CCL7 SERPINE1 CCR1 PGF S100A14
GO_PROTEIN_PROCESSING	0.00039996	0.0080302	142	CTSS C1R CPA3 ACE BIRC3 RIPK2 PRKACB PCSK1 PCSK6 P2RX7 MDM2 DHCR24 SCG5 XPNPEP3 PLGRKT MMP14 FURIN ERO1B SDE2 MME CPXM2 SRC MMP16 BAD PTCH1 CCBE1 CYFIP2 SRGN PMPCA GLI3 CPN1 IFT172 IHH CASP3 SERPINE1 XIAP AEBP1 PRKACA BIRC2 CASP2 PSEN1 DYNC2H1 KLKB1 F12 SHH
GO_POSITIVE_REGULATION_OF_RESPONSE_TO_CYTOKINE_STIMULUS	0.00040004	0.0080302	43	TSLP IFIH1 RIPK2 NLRC5 DDX58 TLR2 ADAM17 PARP9 CREBRF IRF7 PARP14 CSF1 MMP12 TRIM6 HSPA1B CXCR4 IRGM CD74 RIPK1
GO_POSITIVE_REGULATION_OF_ACTIN_FILAMENT_BUNDLE_ASSEMBLY	0.00040012	0.0080302	42	LIMCH1 CX3CL1 TGFB3 SMAD3 NRP1 LPAR1 ID1 EVL GPR65 TSC1 NF2 TGFBR1 ARHGEF10 TAC1 TPM1 ARHGEF5 CD47 S100A10 PFN2 PPM1F
GO_POSITIVE_REGULATION_OF_EPITHELIAL_TO_MESENCHYMAL_TRANSITION	0.00040016	0.0080302	38	IL1B IL6 BMP4 TGFB3 BMP2 SMAD3 JAG1 BCL9L TGFBR1 LEF1 TGFB2
GO_POSITIVE_REGULATION_OF_T_CELL_MEDIATED_IMMUNITY	0.00040028	0.0080302	35	IL1B IL6 RSAD2 TNFSF4 IL18R1 P2RX7 HLA-F IL12RB1 HSPD1 HLA-G HLA-E FCGRT TRAF6 MICB
GO_P38MAPK_CASCADE	0.00040028	0.0080302	35	IL1B DUSP10 ZC3H12A VEGFA BMP2 CYLD LGALS9 ZFP36 PTPN22 SPHK1 DUSP1 RELL1 MAP3K5 GADD45A HGF PER1 ULK4
GO_GLIAL_CELL_PROLIFERATION	0.00040032	0.0080302	34	IL1B IL6 AREG CX3CL1 LEPR PTK2B CSF1 NF2 MYB E2F1 PLAG1 IL34 SOX4 CHRM1 ASCL2
GO_ACUTE_PHASE_RESPONSE	0.00040044	0.0080302	30	IL1B PTGS2 IL6 IL1A SAA2 SAA1 APOL2 PLSCR1 TRPV1
GO_RESPONSE_TO_FLUID_SHEAR_STRESS	0.000400922	0.0080302	27	CSF2 PTGS2 TGFB3 NOS3 P2RX4 P2RX7 TFPI2 ABCA1 PTK2B GJA1 SRC ETS1
GO_CD4_POSITIVE_ALPHA_BETA_T_CELL_CYTOKINE_PRODUCTION	0.000403145	0.00805324	19	IL1B IL6 RSAD2 IL18R1
GO_CYTOPLASMIC_PATTERN_RECOGNITION_RECEPTOR_SIGNALING_PATHWAY_IN_RESPONSE_TO_VIRUS	0.000404408	0.00805705	18	IFIH1 BIRC3 DHX58 DDX58 DDX60 IRF7 RNF125
GO_REGULATION_OF_RIBONUCLEASE_ACTIVITY	0.000442576	0.00879414	7	OAS2 OAS3 OASL OAS1
GO_NEGATIVE_REGULATION_OF_LEUKOCYTE_PROLIFERATION	0.00049995	0.00970705	54	BMP4 TNFAIP3 GREM1 IDO1 PDCD1LG2 LST1 LGALS9C PELI1 LGALS9 LRRC32 GAL HLA-G LGALS9B CD274 PLA2G2A BTN2A2 DLG5 PRKAR1A SCGB1A1 ZBTB7B IHH CCL7 CASP3
GO_REACTIVE_OXYGEN_SPECIES_BIOSYNTHETIC_PROCESS	0.00049995	0.00970705	72	IL1B PTGS2 ZC3H12A GCH1 SLC7A2 NOS3 P2RX4 CTNS TICAM1 SMAD3 TRAP1 CD36 PTK2B INSR
GO_POSITIVE_REGULATION_OF_CELL_DIVISION	0.00049995	0.00970705	60	IL1B IL1A TGFB3 FGF5 VEGFA IGF2 CAT PDGFB VEGFC KIF14 PKP4 PDGFA HTR2B AURKB TGFB2 CENPV FGF2 FGFR2 PPBP SHH CDC6 PGF FGF7 DRD3 NKX3-1 SIRT2 FGF4
GO_REGULATION_OF_ALPHA_BETA_T_CELL_DIFFERENTIATION	0.00049995	0.00970705	47	ZC3H12A TNFSF4 RIPK2 NFKBIZ RUNX1 BCL6 PRDM1 IL12RB1 LGALS9 SOCS1 AP3B1 ITPKB ADA ZBTB16 PNP MYB GLI3 LOXL3 ZBTB7B IHH NFKBID SHH TBX21 NKAP
GO_POSITIVE_REGULATION_OF_PRODUCTION_OF_MOLECULAR_MEDIATOR_OF_IMMUNE_RESPONSE	0.00049995	0.00970705	68	IL1B IL6 RSAD2 TNFSF4 IL18R1 GPRC5B F2RL1 DDX58 TICAM1 HLA-F CD36 GPI HLA-G TFRC HLA-E TRIM6 IL5
GO_DEVELOPMENTAL_PROCESS_INVOLVED_IN_REPRODUCTION	0.00049995	0.00970705	626	IL1B CSF2 STC1 HEY1 PTGS2 BMP4 AREG ACE KITLG ITGB8 IL1A BIRC3 JUNB E2F8 NOS3 VEGFA AR RSPO3 RHOBTB3 TLR3 STC2 FST BCL2 NRIP1 NOTCH2 MOV10L1 SOX17 PHLDA2 BCL6 HEY2 PRDM1 AZIN2 LIMK2 FBXO5 BTBD18 DHCR24 WNT2B RGS2 IGF2 CYLC2 CDC25C PDGFB PLK4 TDRD7 TBX3 LRP6 KIT PTK2B INHBA INSR PIWIL4 ZNF449 RNF114 FANCA MMP14 NME5 SPINT1 GJA1 SHCBP1L SPATA31A6 GAMT MERTK PAQR7 BNC1 KDM3A ADA SYNE1 ADGRG1 CSF1 BC…
GO_CELLULAR_RESPONSE_TO_MECHANICAL_STIMULUS	0.00049995	0.00970705	54	IL1B PTGS2 IRF1 NFKB1 TLR3 PTGER4 PIEZO2 ITGA2 GJA1 TNFRSF10A MAP3K2 BAD SLC2A1 GCLC GADD45A CASP5 DAG1 CASP2 MAP3K1 TMEM150C MYD88 ENG EGFR
GO_CYTOPLASMIC_PATTERN_RECOGNITION_RECEPTOR_SIGNALING_PATHWAY	0.0005	0.00970705	45	TNFAIP3 IFIH1 BIRC3 DHX58 IRAK2 RIPK2 NFKBIA DDX58 DDX60 CYLD IRF7 TIFA RNF125 HSPA1B PTPN22 MAP2K6 IRGM TRAF6 IKBKG XIAP BIRC2 NOD2 SLC46A2 TLR4 RELA OTULIN HSPA1A TAB3
GO_NEGATIVE_REGULATION_OF_CYTOKINE_SECRETION	0.00050015	0.00970705	42	ZC3H12A TNFAIP3 CX3CL1 GBP1 F2RL1 PTGER4 LRRC32 PML CD200 SRGN HDAC9 PTPN22 NLRP12 BTN2A2 PYDC2 LILRA5
GO_OSTEOBLAST_PROLIFERATION	0.000503474	0.00974637	21	JUNB GREM1 BMP2 BCL2 HPSE SMAD3 EIF2AK2 CTHRC1 ITGAV
GO_HEART_TRABECULA_FORMATION	0.000535103	0.0103055	9	HEY1 ADGRG6 HEY2 SRF
GO_PROGRAMMED_CELL_DEATH_INVOLVED_IN_CELL_DEVELOPMENT	0.000535103	0.0103055	9	IL1B KITLG IL1A BCL2 KIT
GO_POSITIVE_REGULATION_OF_T_HELPER_2_CELL_CYTOKINE_PRODUCTION	0.000568117	0.0109134	6	IL6 RSAD2
GO_REGULATION_OF_BODY_FLUID_LEVELS	0.00059994	0.0112228	342	IL6 SELP CLDN1 OAS2 IRF1 C1QTNF1 VWF STATH ADAMTS18 SAA1 ENTPD1 NOS3 P2RX4 VEGFA GP1BB PRKACB KALRN F2RL1 P2RX7 HPSE TFPI2 MMRN1 FERMT3 THBD SERPIND1 PLAUR APLN SRF DOCK11 PDGFB CD36 GPI ITPK1 GPAT4 SOCS2 PDGFA CEACAM1 RAB11A ITGA2 GJA1 ALOXE3 AP3B1 WFS1 MERTK MYL9 PLSCR1 ADA SERPINA10 CAD GNA15 SH2B3 ADCY8 SRC IRF2 STAT5B SCNN1A PDGFRA ITPR3 ITGB3 CDO1 KRT1 ITPR2 TAC1 ADCY7 ADORA2A ANO6 TEC PRKA…
GO_RESPONSE_TO_ENDOGENOUS_STIMULUS	0.00059994	0.0112228	1120	IL1B STC1 PTGS2 CTSS IL6 BMP4 CLDN1 AREG FBXO32 CXCL8 STEAP2 TNFSF4 VCAM1 COL4A1 JUNB TGFB3 IGFBP5 CCL2 PEG10 NFKB1 MGARP STAT4 ACSL1 GREM1 RIPK2 RGS9 NOS3 FGF5 CCL5 P2RX4 PRKACB PCSK6 AR PIK3R3 GCNT1 ABCG1 P2RX7 CD44 CD68 STC2 FST GDF15 BMP2 GGH NSG1 TLR2 BCL2 NRIP1 NOTCH2 FAT4 NR4A1 RUNX1 FLRT2 ABCA1 ADAM17 FOXO1 TICAM1 PTGER4 SMAD3 MDM2 CSN1S1 ATP6V1B2 DHCR24 APLN STAT2 NPC1 CREBRF SESN1 SRF K…
GO_POSITIVE_REGULATION_OF_SMOOTH_MUSCLE_CELL_PROLIFERATION	0.00059994	0.0112228	58	PTGS2 IL6 BMP4 CX3CL1 IGFBP5 CCL5 MDM2 HBEGF TGM2 PDGFB NAMPT NQO2 ITGA2 SKP2 HMOX1 JUN MYB BMPR1A TRAF6 FGF2 MAP3K5 FGFR2 IL6R CALCRL SMPD3 PTAFR LDLRAP1 EGFR
GO_MYELOID_LEUKOCYTE_ACTIVATION	0.00059994	0.0112228	445	TNFAIP6 CSF2 CXCL1 CTSS IL6 UBD AMPD3 ZC3H12A CXCL8 CCL3 CX3CL1 TSLP SLC7A2 NFKB1 DYSF BST2 CCL5 NDRG1 QPCT F2RL1 CD44 TLR3 CD68 CAB39 GGH TLR2 NOTCH2 HPSE RELB C3AR1 PLAUR TICAM1 PRG2 TMEM106A CAT LGALS9 CD36 NAMPT RNASET2 LGALS3 IL15 TXNDC5 GPI FCGR2A CAMK4 HSPD1 KIT STXBP2 CEACAM1 VNN1 RAB31 HMOX1 ITGAV TNIP2 ILF2 PLSCR1 CSF1 MME CEACAM3 ALDOC PNP PIK3CD KPNB1 JUN PYGL HSPA1B MILR1 IL1RL1 TRPV…
GO_JNK_CASCADE	0.00059994	0.0112228	128	IL1B DUSP10 IL1A IRAK2 RIPK2 TNFRSF19 F2RL1 TLR3 TPD52L1 CYLD EDA2R PTGER4 ARHGEF6 PTK2B ZEB2 TF RB1CC1 MAP3K2 ANKRD6 PPEF2 PLCB1 PTPN22 ARHGEF5 DACT1 TRAF6 IKBKG MAP3K5 GADD45A FGD2 DKK1 RIPK1 PER1 NOD2 ULK4 RAP2A EPHA4 HIPK2 SLAMF1 SPAG9 EGFR MAP3K10 CD40LG TLR9 DNAJA1 MAPK8IP1 TRPV4 TLR4 WNT16 DAXX WNT5A DAB2IP TAB3 TNFSF11 MAP4K2 HRAS TNF TAB2
GO_SIGNAL_TRANSDUCTION_IN_ABSENCE_OF_LIGAND	0.00059994	0.0112228	56	IL1B CSF2 BCL2A1 CX3CL1 KITLG IL1A IFI6 BCL2 INHBA ITGAV BCL2L11 BAD HSPA1B DAPK3 SNAI2 PRDX2 CASP3 RIPK1 CASP2
GO_MAMMARY_GLAND_DEVELOPMENT	0.00059994	0.0112228	109	BMP4 OAS2 AREG TGFB3 IGFBP5 VEGFA AR KALRN ROBO1 APLN LRP5 TBX3 LRP6 GPAT4 SOCS2 NRG1 ITGA2 CSF1 BCL2L11 CAD SRC LEF1 PML STAT5B PTCH1 ARHGAP5 CDO1 GLI3 DEAF1 HOXA5 ZBTB7B FGFR2 ELF5 TBX2 MST1L APRT
GO_NEGATIVE_REGULATION_OF_OSSIFICATION	0.00059994	0.0112228	53	AREG CCL3 STATH IGFBP5 GREM1 BCL2 HOXA2 SMAD3 LRP5 CDK6 PTK2B KREMEN1 ID1 NOCT BCOR SMURF1 PTCH1 SRGN
GO_REPRODUCTION	0.00059994	0.0112228	935	IL1B TNFAIP6 PI3 CSF2 STC1 HEY1 PTGS2 BMP4 AREG ACE KITLG ITGB8 IL1A BIRC3 JUNB TGFB3 IGFBP5 E2F8 NOS3 VEGFA IDO1 WDR66 PRKACB AR KALRN RSPO3 RHOBTB3 NBN TLR3 STC2 FST OSGIN2 DNAH11 BCL2 NRIP1 NOTCH2 MOV10L1 SOX17 ANTXR2 PHLDA2 THBD BCL6 HEY2 PRDM1 PTHLH AZIN2 PLPP3 LIMK2 FBXO5 BTBD18 DHCR24 WNT2B CREBRF PSG4 RGS2 IGF2 LGALS9 CYLC2 CDC25C PDGFB NAMPT PLK4 TDRD7 APOL2 TBX3 LEPR LRP6 KIT PTK2B INHB…
GO_GLYCOPROTEIN_METABOLIC_PROCESS	0.00059994	0.0112228	258	GFPT2 MAN1C1 DSE B3GNT7 ST8SIA6 GCNT4 B3GNT5 ADAMTS9 PCSK6 GCNT1 TNIP1 BMP2 BCL2 HPSE GALNT12 GALNT10 HS6ST2 B3GALT4 NPC1 HBEGF TMEM106A ST3GAL1 IL15 DSEL ACER2 B3GNT2 MGAT4C SULF2 FBXO17 SOAT1 UST CSGALNACT2 DPY19L3 MGAT5 ST6GALNAC3 MVD MMP12 EDEM1 B4GAT1 ST3GAL4 CHST15 ITM2A GALNT6 TMEM165 LMF1 EXTL2 IDS VCAN B4GALT2 ALG1L PLCB1 HS2ST1 DPY19L2 ADAMTS12 DCN FUT9 SLC35D1 ST3GAL6 B3GAT3 GALNT13 CY…
GO_POSITIVE_REGULATION_OF_NITRIC_OXIDE_METABOLIC_PROCESS	0.000600661	0.0112228	31	IL1B PTGS2 P2RX4 TICAM1 SMAD3 TMEM106A CD36 PTK2B INSR
GO_POSITIVE_REGULATION_OF_VASCULAR_ENDOTHELIAL_GROWTH_FACTOR_PRODUCTION	0.000604717	0.0112705	19	IL1B PTGS2 IL6 IL1A HPSE C3AR1 SULF2 RORA CCBE1
GO_PULMONARY_VALVE_MORPHOGENESIS	0.000618111	0.0114917	13	HEY1 BMP4 NOS3 NOTCH2 HEY2 ROBO1 JAG1 TGFB2
GO_REGULATION_OF_PEPTIDYL_TYROSINE_AUTOPHOSPHORYLATION	0.000622665	0.0115477	4	ACE GREM1 VEGFA
GO_PHOSPHOLIPID_HOMEOSTASIS	0.000634048	0.0117299	10	LIPG TLCD1 ABCG1 ABCA1 CETP
GO_POSITIVE_REGULATION_OF_ADAPTIVE_IMMUNE_RESPONSE	0.00069993	0.0127087	72	IL1B IL6 RSAD2 TNFSF4 IL18R1 RIPK2 TNFSF13B NFKBIZ P2RX7 HLA-F IL12RB1 HSPD1 HLA-G TFRC ADA CD274 HLA-E
GO_PROTEIN_MATURATION	0.00069993	0.0127087	184	CTSS C1R CPA3 ACE BIRC3 RIPK2 PRKACB PCSK1 PCSK6 P2RX7 MDM2 DHCR24 SCG5 XPNPEP3 PLGRKT HSPD1 MMP14 FURIN TSPAN15 WFS1 ERO1B SDE2 MME CPXM2 SRC MMP16 BAD LMF1 LIAS PTCH1 CCBE1 CYFIP2 SRGN PMPCA GLI3 SORL1 CPN1 IFT172 IHH CASP3 SERPINE1 XIAP AEBP1 PRKACA BIRC2 CASP2 SOX4 CISD3 PSEN1 FKBP1B ERO1A DYNC2H1 KLKB1 F12 SERPINH1 SHH TSPAN5
GO_REGULATION_OF_NUCLEOCYTOPLASMIC_TRANSPORT	0.00069993	0.0127087	76	IL1B MX2 PTGS2 BMP4 ZC3H12A ZIC1 GTSE1 IFI27 SMAD3 MDM2 CD36 XPO4 DMAP1 APOD EMD SP100 TRIM28 GLI3 DNAJC27 PRKACA PSEN1 SHH TCF7L2 RANGAP1 PRKCD CPSF6 CDK5 NF1 PKIG
GO_MAINTENANCE_OF_LOCATION	0.00069993	0.0127087	220	IL1B IL6 ZC3H12A CCL3 CX3CL1 NFKB1 DYSF SLC30A4 ABCG1 P2RX7 NFKBIA CXCL10 NRIP1 ABCA1 DMD MEST SYNE2 TMEM38B INSIG1 CD36 CXCL11 PTK2B SOAT1 SLC25A23 PLCB4 HTR2B ITGAV JPH3 SYNE1 ANXA6 PLIN2 PML STAT5B SCARB1 VPS13C DDIT3 NFKBIE TRPV1 ITPR3 ITGB3 SRGN PLCB1 MCOLN1 CEMIP FBN2 SP100 ITPR2 ANK3 ANGPTL3 PLCG2 PLCD3 FGF2 ARHGAP21 PLCB2 SORL1 ACVR1C DAG1 OSBPL8 EPB41L3 PRKACA CLIC2 PKD2 F2RL3 F2 MORC3 F…
GO_REGULATION_OF_LIPID_TRANSPORT	0.00069993	0.0127087	65	IL1B LIPG C1QTNF1 NFKB1 P2RX4 ABCG1 P2RX7 NFKBIA ABCA1 CETP GAL ITGAV TRIAP1 MYB PTCH1 ITGB3 TAC1 MAP2K6 LRAT ABCB4 SHH NKX3-1 LDLRAP1 CRHR1 PRKCD ABCA7 HNRNPK
GO_NEGATIVE_REGULATION_OF_RESPONSE_TO_WOUNDING	0.00069993	0.0127087	55	DUSP10 C1QTNF1 ADAMTS18 NOS3 THBD PLAUR SMAD3 PDGFB KREMEN1 PDGFA CEACAM1 GJA1 SH2B3 PDGFRA CD109 KRT1 TSPAN8 FGF2 SERPINE1 F2 KLKB1 F12 EPHA4 PRKCD SERPINB2 PROS1 PROC ANXA2 PTPRS
GO_REGULATION_OF_EXTRINSIC_APOPTOTIC_SIGNALING_PATHWAY_IN_ABSENCE_OF_LIGAND	0.00070035	0.0127087	37	IL1B CSF2 CX3CL1 IL1A IFI6 BCL2 INHBA HSPA1B DAPK3 SNAI2 PRDX2
GO_MAMMARY_GLAND_MORPHOGENESIS	0.00070049	0.0127087	35	BMP4 AREG IGFBP5 AR LRP5 TBX3 LRP6 CSF1 SRC PML PTCH1 GLI3 FGFR2 TBX2
GO_IRON_ION_TRANSMEMBRANE_TRANSPORT	0.000709148	0.0128039	17	SLC25A37 STEAP2 SLC40A1 SLC25A28 SLC11A2 STEAP3 TF MCOLN1
GO_POSITIVE_REGULATION_OF_MACROPHAGE_MIGRATION	0.000709148	0.0128039	17	CCL3 CX3CL1 CCL5 P2RX4 C3AR1 MMP14 CSF1
GO_POSITIVE_REGULATION_OF_T_HELPER_1_TYPE_IMMUNE_RESPONSE	0.000721129	0.012989	13	IL1B IL18R1 RIPK2 IL12RB1
GO_PROSTAGLANDIN_TRANSPORT	0.000725765	0.0130412	12	IL1B P2RX4 P2RX7 SLCO2A1
GO_CELLULAR_RESPONSE_TO_EXOGENOUS_DSRNA	0.000739723	0.0132603	10	IFIT1 IFIH1 TLR3 DDX58 RALB
GO_REGULATION_OF_T_HELPER_1_CELL_CYTOKINE_PRODUCTION	0.000747198	0.0133624	4	IL1B IL18R1
GO_RESPONSE_TO_INTERLEUKIN_18	0.000774508	0.0138179	7	CLDN1 IL18R1 RIPK2 IL18BP PDGFB
GO_REGULATION_OF_LEUKOCYTE_APOPTOTIC_PROCESS	0.00079992	0.0140378	61	IL7R BMP4 KITLG CCL5 IDO1 P2RX7 GIMAP8 BCL6 ADAM17 IRF7 LGALS9 LGALS3 ITPKB MERTK ADA AURKB CD274 PIK3CD CD74 DOCK8 PIK3CB NOD2 NOC2L NFKBID FNIP1 SLC46A2
GO_ANTIGEN_PROCESSING_AND_PRESENTATION_OF_PEPTIDE_ANTIGEN_VIA_MHC_CLASS_I	0.00079992	0.0140378	76	ACE TAP1 PSMB9 PSMB10 NCF4 TAPBPL TAP2 HLA-F CD36 PSME2 ERAP1 TAPBP ITGAV HLA-G MR1 FCGR1A PSME1 HLA-E ERAP2 PSMB8 FCGRT PSMC4 MICB IKBKG
GO_RESPONSE_TO_EXTRACELLULAR_STIMULUS	0.00079992	0.0140378	349	IL1B LIPG STC1 PTGS2 ZC3H12A PMAIP1 ATF3 VCAM1 ACSL1 P2RX4 TNFRSF11B P2RX7 CD68 CXCL10 STC2 GDF15 BCL2 BCKDHB PANX1 ABCA1 FOXO1 MDM2 RALB WNT2B SESN1 SRF ITGA6 NR4A2 PDK2 CAT WDR45 PIM1 NAMPT IL15 PPM1D EIF2AK2 NOCT ZFP36 ITGA2 SKP2 HMOX1 ACSL4 TYMS UPP1 ADA TSC1 CAD SRC MKKS RNF152 NPRL2 CACNB3 JUN SLC2A1 CPS1 DDIT3 PSPH TXN2 TRPV1 KLF10 CD3E SLC6A4 MYBBP1A CPEB4 ACSL3 STK24 ASS1 GCLC GCLM SNAI2…
GO_REGULATION_OF_PROTEIN_LOCALIZATION	0.00079992	0.0140378	682	IL1B PTGS2 IL6 BMP4 CLEC4E SYT9 DCLK3 ZC3H12A PMAIP1 MRAP2 CCL3 TNFAIP3 CX3CL1 TSLP IL1A RSAD2 TNFSF4 IFIH1 SAA1 TGFB3 GBP1 RIPK2 CCL5 ZIC1 MYRIP AR GTSE1 ABCG1 F2RL1 P2RX7 DDX58 IFI27 TLR2 OPHN1 LGALS9C BCL2 PANX1 CYLD RHBDF2 TTN PARP9 PTGER4 SMAD3 MDM2 RALB DTX3L MYH10 LGALS9 LRP5 INSIG1 CD36 TRIM22 VEGFC SOCS1 LGALS3 LRRC32 GPI RHOQ SNX33 RAB11A CNST MMP14 GJA1 KAT7 ACSL4 XPO4 HTR2B LGALS9B DM…
GO_INTERSPECIES_INTERACTION_BETWEEN_ORGANISMS	0.00079992	0.0140378	666	CCL8 IFIT1 MMP1 ACKR3 TSPAN7 ISG20 CLDN1 OAS2 ZC3H12A CXCL8 MX1 CCL3 OAS3 OASL RSAD2 IFIH1 IFIT5 DHX58 ISG15 OAS1 CCL2 BST2 CCL5 APOBEC3G TAP1 DEFB4A TNIP1 F2RL1 IVNS1ABP P2RX7 PSMB9 NFKBIA DDX58 IFI27 TLR2 BCL2 PSMB10 KRT18 APOL1 ITGB6 SP110 TICAM1 TRIM21 TAP2 SMAD3 MDM2 STAT2 NPC1 IRF7 UNG TRIM14 TANK LGALS9 CDC25C TRIM22 EIF2AK2 HSPD1 CFI IFITM1 INSR ADAR ZFP36 PARP10 SUV39H1 FURIN ITGA2 NFIA …
GO_NEUROTRANSMITTER_METABOLIC_PROCESS	0.00079992	0.0140378	98	IL1B PTGS2 ZC3H12A GCH1 SLC7A2 NOS3 P2RX4 TLR2 TICAM1 SMAD3 ALDH7A1 TMEM106A CD36 PTK2B SDSL HNMT INSR MAOA CPS1 TRPV1 RORA SLC6A4
GO_POSITIVE_REGULATION_OF_TRANSCRIPTION_BY_RNA_POLYMERASE_II	0.00079992	0.0140378	824	IL1B PRRX1 HEY1 IL6 BMP4 IRF1 ZC3H12A HELZ2 CX3CL1 IL1A CDON ATF3 SLC40A1 JUNB TGFB3 NFKB1 NFKB2 LUM STAT4 GREM1 E2F8 RIPK2 LDB2 NLRC5 ZIC1 VEGFA AR TNIP1 F2RL1 TLR3 NFKBIA CXCL10 DDX58 BACH1 BMP2 TLR2 NRIP1 RELB NR4A1 SOX17 RUNX1 HEY2 HOXA2 FOXO1 MEIS1 ETS2 SMAD3 POU2F2 BTBD18 APLN STAT2 CREBRF IRF7 SRF ITGA6 KLF5 NR4A2 MYBL2 IGF2 LRP5 INSIG1 PDGFB NAMPT LITAF ITGA8 NR3C1 RHOQ RPS6KA5 GAL TBX3 N…
GO_REGULATION_OF_ENDOTHELIAL_CELL_DIFFERENTIATION	0.000801844	0.0140388	27	IL1B BMP4 VEGFA S1PR2 ID1 CEACAM1 JAG1
GO_REGULATION_OF_HEAT_GENERATION	0.000834986	0.0145851	11	IL1B PTGS2 APLN ARRDC3
GO_NEGATIVE_REGULATION_OF_OSTEOBLAST_PROLIFERATION	0.000885152	0.0152716	7	GREM1 BCL2 SMAD3 EIF2AK2
GO_CARTILAGE_DEVELOPMENT	0.00089991	0.0152716	138	PRRX1 STC1 BMP4 TGFBI ITGB8 LUM GREM1 CD44 EFEMP1 BMP2 RUNX1 PTHLH SMAD3 WNT2B SRF NFIB LRP6 SULF2 COL27A1 TYMS ZBTB16 MKKS ANXA6 TGFBR1 SOX5 HMGA2 BMPR1A FRZB ADAMTS12 GLI3 MATN3 SNAI2 CYTL1 VWA1 HOXA5 FGF2 CHST11 IHH SOX6 COL6A1
GO_ARTERY_DEVELOPMENT	0.00089991	0.0152716	67	PRRX1 HEY1 BMP4 MYLK VEGFA PRICKLE1 ADAMTS9 HEY2 PRDM1 ROBO1 SRF MYH10 NRP1 JAG1 TGFBR1 DLL4 TGFB2 BMPR1A GLI3 ANGPTL3 TBX2 PKD2 SNX17 SOX4 SHH NKX3-1 ENG
GO_REGULATION_OF_REACTIVE_OXYGEN_SPECIES_METABOLIC_PROCESS	0.00089991	0.0152716	126	IL1B PTGS2 BCO2 ZC3H12A GCH1 FBLN5 P2RX4 F2RL1 BCL2 CTNS FOXO1 TICAM1 SMAD3 TMEM106A TRAP1 PDGFB CD36 COQ7 PTK2B INSR NQO2 DHFR TRPV1 ASS1 CFLAR PRDX2 PTGIS CD47 GADD45A RIPK1 RNF41 BIRC2 PKD2 F2 UCP1 FYN G6PD SIRT2 EGFR PRKCD
GO_REGULATION_OF_CELL_DIVISION	0.00089991	0.0152716	105	IL1B IL1A TGFB3 KLHL13 E2F8 FGF5 VEGFA SOX17 IGF2 CAT PDGFB PLK4 VEGFC KIF14 PKP4 PDGFA RAB11A HTR2B AURKB ORC6 PTCH1 TGFB2 DCDC1 CENPV FGF2 FGFR2 PPBP TXNIP SHH CDC6 PGF FGF7 DRD3 EFHC1 NKX3-1 SIRT2 FGF4 CHMP4C MAP10 FLCN
GO_HEART_DEVELOPMENT	0.00089991	0.0152716	382	HEY1 BMP4 ADGRG6 VCAM1 SEMA3C GREM1 BVES NOS3 VEGFA PRICKLE1 ADAMTS9 CC2D2A BMP2 DNAH11 NOTCH2 FAT4 SOX17 FLRT2 HEY2 ARMC4 EDNRA PRDM1 TTN MEIS1 ROBO1 SMAD3 MDM2 APLN SRF MYH10 RGS2 PDGFB PIM1 IFT122 NRP1 TBX3 LRP6 KDM6B ID1 INSR NRG1 JAG1 PDLIM3 POPDC3 RB1CC1 GJA1 NFATC4 HTR2B DCHS1 TSC1 CAD MKKS MEGF8 SAV1 TGFBR1 MED12 SIK1 BCOR JUN DLL4 PTCH1 PDGFRA TGFB2 MAP2K1 BMPR1A HDAC9 PDLIM1 TBC1D32 ADA…
GO_EPITHELIAL_CELL_PROLIFERATION	0.00089991	0.0152716	262	BMP4 DUSP10 CLDN1 SGPP2 AREG TNFAIP3 IGFBP5 CCL2 IGFBP4 DYSF CCL5 VEGFA AR IGFBP3 COL8A1 FST BMP2 NOTCH2 NR4A1 ADAM17 ROBO1 SMAD3 APLN PDGFB CDK6 VEGFC IFT122 NRP1 NFIB KIT SULF2 ID1 CEACAM1 ZFP36 MMP14 GJA1 HMOX1 HTR2B RICTOR MMP12 MAGED1 SAV1 TGFBR1 BAD JUN SCARB1 DLL4 PTCH1 CD109 TGFB2 ITGB3 MAP2K1 PTPRK BMPR1A SNAI2 DEAF1 CFLAR HOXA5 FGF2 SEMA5A MCC NR2F2 FGFR2 IFT172 IHH PIK3CB HGF THAP1 MST…
GO_T_CELL_MEDIATED_IMMUNITY	0.00089991	0.0152716	69	IL1B IL7R IL6 RSAD2 TNFSF4 IL18R1 P2RX7 HLA-F IL12RB1 HSPD1 CEACAM1 JAG1 HLA-G HLA-E BTN3A3 BTN3A2 FCGRT TRAF6 TNFRSF1B MICB
GO_GLAND_DEVELOPMENT	0.00089991	0.0152716	314	BMP4 CLDN1 OAS2 AREG TNFAIP3 TGFB3 IGFBP5 SEMA3C NTN4 E2F8 VEGFA AR KALRN BMP2 BCL2 NOTCH2 AK4 ROBO1 SMAD3 APLN SRF TGM2 IGF2 LRP5 NRP1 TBX3 NFIB LRP6 GPAT4 SULF2 SOCS2 PDGFA INSR CEACAM1 NRG1 RB1CC1 ITGA2 HMOX1 TYMS ADA CSF1 BCL2L11 CAD SRC TGFBR1 MPST LEF1 PML STAT5B JUN CPS1 ETS1 PTCH1 PDGFRA TGFB2 ARHGAP5 MAP2K1 PNPT1 BMPR1A FRZB CDO1 GLI3 ASS1 SNAI2 PLAG1 DEAF1 CFLAR PRDX2 EDA GHRH HOXA5 ZBT…
GO_LYMPHOCYTE_ACTIVATION_INVOLVED_IN_IMMUNE_RESPONSE	0.00089991	0.0152716	127	IL6 CLEC4E ZC3H12A TNFSF4 IL18R1 RIPK2 NFKBIZ F2RL1 NBN NOTCH2 RELB BCL6 PTGER4 HLA-F UNG DOCK11 IL12RB1 LGALS9 LGALS3 HSPD1 PTK2B CEACAM1 TFRC ADA TSC1 MSH6 ITM2A LEF1 MYB RORA CCR6 LOXL3 LIG4 PLCG2 ZBTB7B IFNA16 MFNG PSEN1 CD180 NFKBID UNC13D PTPRC TBX21 CD40LG IFNB1 IFNA8 TLR4
GO_POSITIVE_REGULATION_OF_LIPID_TRANSPORT	0.00090009	0.0152716	43	IL1B LIPG C1QTNF1 P2RX4 ABCG1 P2RX7 NFKBIA ABCA1 GAL TRIAP1 MYB PTCH1 TAC1 MAP2K6 LRAT
GO_REGULATION_OF_MYOBLAST_DIFFERENTIATION	0.000900721	0.0152716	34	CCL8 BMP4 CDON PRICKLE1 IGFBP3 CXCL10 FLOT2 TBX3 DDIT3 PLCB1
GO_RESPONSE_TO_ISCHEMIA	0.000900721	0.0152716	33	CX3CL1 BVES P2RX4 P2RX7 BCL2 PANX1 EEF2K GJA1 CSF1 UCHL1 EGR1 CPEB4 MAP2K6 MAP3K5
GO_REGULATION_OF_T_HELPER_1_TYPE_IMMUNE_RESPONSE	0.000916777	0.015474	15	IL1B TNFSF4 IL18R1 RIPK2 IL12RB1
GO_HEAT_GENERATION	0.000916777	0.015474	15	IL1B PTGS2 IL1A APLN ARRDC3
GO_TOLERANCE_INDUCTION	0.000922698	0.0155042	14	TNFAIP3 IDO1 IRAK3 LGALS9 HLA-G CD274 HLA-E CD3E
GO_NEGATIVE_REGULATION_OF_PLATELET_ACTIVATION	0.000922698	0.0155042	14	C1QTNF1 ADAMTS18 NOS3 THBD PDGFB PDGFA CEACAM1 SH2B3 PDGFRA
GO_GAP_JUNCTION_ASSEMBLY	0.000939359	0.0157489	11	IL1B ACE GJA1
GO_CELL_ADHESION_MOLECULE_PRODUCTION	0.000944064	0.0157926	5	IL1B GCNT1
GO_POSITIVE_REGULATION_OF_GLIAL_CELL_MIGRATION	0.000963185	0.0160766	9	CCL3 CX3CL1 P2RX4 CSF1
GO_REGULATION_OF_TRANSFORMING_GROWTH_FACTOR_BETA_ACTIVATION	0.000995796	0.0163304	7	ITGB8 ITGB6 LRRC32 FURIN ITGAV
GO_AGING	0.0009999	0.0163304	207	PTGS2 BCL2A1 CLDN1 CX3CL1 SOD2 VCAM1 TGFB3 IGFBP5 NFKB2 CD68 BCL2 BCL6 FBXO5 KCNMB1 SRF CAT NAMPT CDK6 LITAF IL15 COQ7 TBX3 CHEK2 APEX1 TYMS HLA-G ADA NUAK1 AURKB MSH6 MME PML JUN CLN8 TACR3 HMGA2 APOD MAP2K1 PNPT1 BMPR1A SMC6 DCN ASS1 GCLC GCLM ZKSCAN3 RAD54L TNFRSF1B KRAS DKK1 TBX2 SERPINE1 DAG1 CASP2 MORC3 PSEN1 ERCC2 ERO1A ATR KRTAP4-8 HMGA1 ENG NQO1 PRKCD DNAJA3 CRYAB KYNU MPO CISD2 RELA WNT…
GO_CELL_JUNCTION_ORGANIZATION	0.0009999	0.0163304	202	IL1B LIMCH1 CLDN1 LAMB3 ACE LAMC2 TGFB3 GREM1 VEGFA F2RL1 ITGB4 OPHN1 BCL2 RUNX1 SMAD3 SRF ITGA6 PKP4 NRP1 RHOD PTK2B WDR1 CDH11 MMP14 CDH19 ITGA2 GJA1 FSCN1 TSC1 SRC NF2 TGFBR1 TGFB2 APOD PTPRK DAPK3 CDH18 PTK2 FMN1 ACTN1 RDX SNAI2 DLG5
GO_REGULATION_OF_BINDING	0.0009999	0.0163304	252	IFIT1 HEY1 BMP4 ACE CDON IFIT2 RIPK2 NFKBIA BMP2 BCL2 PHLDA2 CYLD HEY2 PLAUR TICAM1 PARP9 SMAD3 RALB DTX3L PDGFB CD36 LGALS3 NRP1 ID1 NRG1 LARP6 CTHRC1 HIP1R ITGA2 NFATC4 HMOX1 ARHGAP28 AURKB PINX1 SRC CTNNBIP1 TGFBR1 C9orf72 TRIM6 LEF1 JUN DDIT3 PTPRF HMGA2 MAP2K1 ANKRD33 ACD SP100 TRIM28 ADAM15 E2F1 DACT1 TRAF6 SORL1 DKK1 GCG LDOC1 PRKACA CLIC2 S100A10 GMNN MFNG BDNF PSEN1 ERCC2 EPHA4 TCF7L2 ST…
GO_POSITIVE_REGULATION_OF_OSSIFICATION	0.0009999	0.0163304	64	IL6 BMP4 ISG15 TGFB3 P2RX7 BMP2 SMAD3 FBXO5 LRP5 IFITM1 JAG1 CTHRC1 CTNNBIP1 ZBTB16 TGFB2 BMPR1A FBN2 NPNT TAC1 GLI3 ANO6
GO_RENAL_SYSTEM_DEVELOPMENT	0.0009999	0.0163304	199	BMP4 ACE COL4A1 GREM1 VEGFA GCNT4 GCNT1 ITGB4 BMP2 BCL2 NOTCH2 FAT4 SOX17 SMAD3 WNT2B ITGA6 CAT PDGFB ITGA8 NRP1 SULF2 PDGFA AQP11 JAG1 NFIA WFS1 DCHS1 MAGED1 BCL2L11 TSC1 EGR1 MME CTNNBIP1 ZBTB16 TGFBR1 NPHS2 MPST PTCH1 PDGFRA TGFB2 TBX18 PODXL NPNT DCN FMN1 SGPL1 GLI3 ASS1 DLG5 CFLAR BASP1 COL4A4 FGF2 TIPARP FGFR2 IL6R AHI1 PKD2 SOX4 ACAT1 CYP26A1 C1GALT1 TACSTD2 ITGA3 SHH EPHA4 WWTR1 PGF ALDH1…
GO_REGULATION_OF_LYMPHOCYTE_MIGRATION	0.0010003	0.0163304	42	CCL20 CCL3 CCL2 CCL5 CXCL10 ADAM17 PTK2B LRCH1 CD200 APOD CCR6 JAM2 STK10 DOCK8 CCL7
GO_NEGATIVE_REGULATION_OF_LEUKOCYTE_APOPTOTIC_PROCESS	0.0010007	0.0163304	36	IL7R BMP4 KITLG CCL5 IDO1 BCL6 IRF7 ITPKB MERTK ADA AURKB
GO_POSITIVE_REGULATION_OF_INTERLEUKIN_12_PRODUCTION	0.001002	0.0163304	28	IRF1 TNFSF4 RIPK2 IDO1 TLR3 TLR2 LTB LGALS9 CD36 HSPD1 IRF8 HLA-G
GO_RESPONSE_TO_VITAMIN_D	0.001002	0.0163304	28	STC1 PTGS2 CXCL10 STC2 PIM1 IL15
GO_PYRIDINE_CONTAINING_COMPOUND_METABOLIC_PROCESS	0.00100231	0.0163304	27	PTGS2 AOX1 IDO1 PARP9 NUDT17 NAMPT PNPO PARP10 AFMID NUDT13 NMRK1 PNP PDXK PTGIS PARP16
GO_PULMONARY_VALVE_DEVELOPMENT	0.00101574	0.0164779	16	HEY1 BMP4 NOS3 NOTCH2 HEY2 ROBO1 JAG1 TGFB2
GO_TOLL_LIKE_RECEPTOR_3_SIGNALING_PATHWAY	0.00101574	0.0164779	16	TNFAIP3 F2RL1 UNC93B1 TLR3 PELI1 TICAM1 TNIP2 PTPN22 WDFY1 RIPK1
GO_REGULATION_OF_GLIAL_CELL_MIGRATION	0.00103681	0.0167833	12	CCL3 CX3CL1 P2RX4 CSF1
GO_POSITIVE_REGULATION_OF_TYPE_2_IMMUNE_RESPONSE	0.00104373	0.0168591	11	IL6 RSAD2 TNFSF4 IDO1 CD74 NOD2
GO_FEVER_GENERATION	0.00108849	0.0173609	8	IL1B PTGS2 IL1A TRPV1
GO_MICROGLIAL_CELL_MIGRATION	0.00108849	0.0173609	8	CCL3 CX3CL1 P2RX4 CSF1
GO_NEGATIVE_REGULATION_OF_MAPK_CASCADE	0.00109989	0.0173609	114	IL1B BMP4 DUSP10 DUSP16 ATF3 GBP1 TNIP1 F2RL1 P2RX7 CYLD PAQR3 FOXO1 IRAK3 RGS2 RGS3 SPRY4 UCHL1 SH2B3 NF2 PPEF2 PTPN22 NLRP12 BTN2A2 PSCA DACT1 DUSP1 CAMK2N1 NDRG2 SORL1 DAG1 PER1 SEMA6A ARRB1 PRKCD PTPRC DUSP21 EPHB2 FLCN DNAJA1 MAPK8IP1 TLR4 NF1 DAB2IP DLG1 DUSP4 PRDM15 KLF4 BMP7 NUP62
GO_EMBRYO_DEVELOPMENT	0.00109989	0.0173609	688	CSF2 PRRX1 HEY1 BMP4 LAMB3 CXCL8 KITLG CDON JUNB TGFB3 SEMA3C GREM1 E2F8 NOS3 ZIC1 VEGFA ST8SIA6 PRKACB PRICKLE1 PCSK6 AR RSPO3 CC2D2A NBN EFEMP1 ITGB4 COL8A1 BMP2 NOTCH2 SOX17 PHLDA2 HEY2 HOXA2 EDNRA PRDM1 ETS2 SMAD3 APLN WNT2B SRF MYH10 IGF2 LRP5 INSIG1 PDGFB NXN PLK4 VEGFC IFT122 ITGA8 NRP1 ITPK1 TGIF2 TBX3 TRIP12 TTC39C LRP6 KIT EFNB1 KDM6B SULF2 INHBA PDGFA INSR ZEB2 NOCT TMIE CTHRC1 XRCC2 M…
GO_EMBRYONIC_PLACENTA_DEVELOPMENT	0.00109989	0.0173609	61	CSF2 HEY1 JUNB E2F8 RSPO3 PHLDA2 HEY2 PRDM1 IGF2 PDGFB PLK4 SPINT1 LEF1 MAP2K1 TRIM28 SPINT2 PLCD3 NR2F2 FGFR2 GJB5 PKD2
GO_NEGATIVE_REGULATION_OF_HEMOPOIESIS	0.00109989	0.0173609	95	BMP4 IRF1 ZC3H12A CCL3 TNFSF4 TLR3 NFKBIA RUNX1 BCL6 MEIS1 CDK6 SOCS1 PTK2B INHBA CEACAM1 ZFP36 ITPKB HLA-G ZBTB16 STAT5B WDR61 GPR171 GLI3 LOXL3 PRDX2 HOXA5 ZBTB7B CD74 IHH NFKBID SHH LILRB4 DTX1 TBX21 IFNB1 PAF1 TLR4 NF1
GO_REGULATION_OF_MUSCLE_CELL_DIFFERENTIATION	0.00109989	0.0173609	108	CCL8 BMP4 CDON SOD2 GREM1 CXCL10 GDF15 BMP2 BCL2 HEY2 SRF RGS2 IGF2 PDGFB BHLHE41 KIT NRG1 NLN MMP14 CEACAM5 SIK1 LMOD3 HDAC9 CTH CFLAR DKK1 FGFR2 MEF2A SOX6 MEGF10 BDNF SHH SPAG9 ENG G6PD AKAP6
GO_HEART_MORPHOGENESIS	0.00109989	0.0173609	171	HEY1 BMP4 ADGRG6 SEMA3C NOS3 VEGFA BMP2 DNAH11 NOTCH2 FAT4 SOX17 FLRT2 HEY2 TTN ROBO1 SMAD3 MDM2 SRF PIM1 NRP1 TBX3 INSR NRG1 JAG1 HTR2B DCHS1 MKKS MEGF8 SAV1 TGFBR1 JUN DLL4 PTCH1 TGFB2 BMPR1A ADAM15 PTK2 TPM1 SNAI2 DKK1 FGFR2 IFT172 IHH TBX2 AHI1 PKD2 SOX4 PSEN1 SHH CCDC39 GATA6 ALDH1A2 ENG KDM6A TBX21
GO_NEGATIVE_REGULATION_OF_PHOSPHORUS_METABOLIC_PROCESS	0.00109989	0.0173609	369	IL1B BMP4 DUSP10 ZC3H12A TNFAIP3 DUSP16 ATF3 SAMSN1 GBP1 GREM1 IGFBP3 TNIP1 F2RL1 P2RX7 SPOCD1 CYLD DMD PAQR3 PHACTR1 FOXO1 TRIB2 PLPP3 IRAK3 RGS2 PARP14 LRP5 PDGFB SOCS1 LGALS3 PPP1R15A ITPRIP LRP6 INHBA PDGFA RGS3 CEACAM1 SPRY4 ADAR PPP1R14A CNST PHACTR2 NCK1 ELL MGAT5 UCHL1 SH2B3 DBNDD2 NF2 NPRL2 C9orf72 JUN GMFB CHMP6 CD109 TGFB2 ELFN1 PPEF2 PTPN22 NLRP12 ADORA2A BTN2A2 PSCA PRKAR1A DACT1 DUS…
GO_GLIAL_CELL_ACTIVATION	0.00110044	0.0173609	40	IL1B IL6 CCL3 CX3CL1 TLR3 TLR2 NAMPT JUN TRPV1 ADORA2A SPHK1 NR1D1 PSEN1 EGFR PTPRC SYT11
GO_EMBRYONIC_CRANIAL_SKELETON_MORPHOGENESIS	0.00110077	0.0173609	36	PRRX1 BMP4 TGFB3 HOXA2 SMAD3 MMP14 TGFBR1 MMP16 MED12 PDGFRA WDR19 CHST11 FGFR2 MTHFD1
GO_T_HELPER_1_TYPE_IMMUNE_RESPONSE	0.00110254	0.0173609	27	IL1B TNFSF4 IL18R1 RIPK2 IL18BP RELB IL12RB1 EBI3 LEF1 IL1RL1
GO_SYNAPTIC_VESICLE_BUDDING_FROM_PRESYNAPTIC_ENDOCYTIC_ZONE_MEMBRANE	0.00113623	0.0178168	6	MX2 MX1
GO_POSITIVE_REGULATION_OF_DEVELOPMENTAL_PIGMENTATION	0.00113623	0.0178168	6	KITLG ADAMTS9 BCL2 ZEB2
GO_REGULATION_OF_UNSATURATED_FATTY_ACID_BIOSYNTHETIC_PROCESS	0.00119734	0.0184201	8	IL1B PTGS2 CD74
GO_REGULATION_OF_BLOOD_PRESSURE	0.00119988	0.0184201	117	PTGS2 CPA3 ACE SOD2 GCH1 NOS3 P2RX4 AR F2RL1 PTGS1 EDNRA SMAD3 APLN LRP5 PDGFB NAMPT VEGFC SGK1 ERAP1 NISCH ACSM3 GJA1 HMOX1 SNX5 MME MKKS ERAP2 TRPV1 TACR3
GO_SMALL_MOLECULE_METABOLIC_PROCESS	0.00119988	0.0184201	1307	IL1B GFPT2 PTGS2 CMPK2 SGPP2 BCO2 AMPD3 HAS3 PMAIP1 C1QTNF1 AOX1 GCH1 ATF3 ACSL5 SLC2A6 OAS1 IGFBP4 ENTPD1 NFKB1 LUM ACSL1 GK DYSF NOS3 DSE IDO1 B3GNT7 APOBEC3G SLC7A7 IGFBP3 ABCG1 SULT1C4 P2RX7 CD44 PSMB9 BMP2 GGH TLR2 PSMB10 CH25H PTGS1 HIBCH BCKDHB PHLDA2 PFKFB3 CTNS ABCA1 CETP APOL1 AK4 PPP1R3B MTMR7 FOXO1 SAMHD1 GTPBP1 PARP9 PTHLH SLC25A10 AZIN2 BCAT1 DHCR24 NPC1 GIMAP7 GPAT3 ALDH6A1 UNG ALD…
GO_LEUKOCYTE_MEDIATED_IMMUNITY	0.00119988	0.0184201	516	IL1B TNFAIP6 IL7R CXCL1 CTSS IL6 C1R C1S AMPD3 CCL3 ACE RSAD2 TNFSF4 IL18R1 NFKB1 BST2 QPCT KLRD1 KLRC2 F2RL1 P2RX7 CD44 NBN TLR3 CD68 CAB39 DDX58 GGH TLR2 HPSE BCL6 ADAM17 C3AR1 PLAUR TICAM1 PRG2 POU2F2 HLA-F IRF7 UNG IL12RB1 CAT LGALS9 CD36 RNASET2 LGALS3 TXNDC5 GPI FCGR2A HSPD1 KIT CFI STXBP2 CEACAM1 VNN1 JAG1 RAB31 WDR1 HMOX1 ITGAV C1QB HLA-G ILF2 TFRC MSH6 MME HLA-E CEACAM3 ALDOC PNP PIK3CD …
GO_POSITIVE_REGULATION_OF_PEPTIDE_SECRETION	0.00119988	0.0184201	207	IL1B IL6 CLEC4E CCL3 TSLP IL1A TNFSF4 IFIH1 SAA1 TGFB3 RIPK2 MYRIP ABCG1 F2RL1 P2RX7 DDX58 TLR2 LGALS9C PANX1 TTN PTGER4 APLN MYH10 LGALS9 VEGFC GPI GJA1 ACSL4 HTR2B LGALS9B MMP12 ADCY8 SRC CD274 HLA-E TRIM6 BAD IL1RL1 IL5 TGFB2 PTPN22 NLRP12 CD58 ADORA2A MCU GHRH PYDC2 LILRA5 SORL1 AKAP12 SYTL4 GCG SOX4 NOD2 TCF7L2 SCAMP5 UNC13B IL1RAP TNFRSF14 TM7SF3 EGFR ARRB1
GO_REGULATION_OF_TRANSPORT	0.00119988	0.0184201	1240	IL1B MX2 LIPG STC1 PTGS2 CTSS IL6 BMP4 CLEC4E SYT9 KCNN2 OAS2 ZC3H12A PMAIP1 MYLK C1QTNF1 CCL3 TNFAIP3 CX3CL1 TSLP IL1A RSAD2 TNFSF4 IFIH1 SAA1 TGFB3 GBP1 CCL2 NFKB1 GREM1 DYSF RIPK2 BVES RGS9 NOS3 BST2 CCL5 ZIC1 MYRIP P2RX4 VEGFA KALRN GTSE1 ABCG1 TMEM37 F2RL1 P2RX7 NFKBIA CXCL10 CAB39 STC2 DDX58 IFI27 TLR2 OPHN1 LGALS9C BCL2 PANX1 RHBDF2 ABCA1 DMD CETP EDNRA TTN ANKRD13B NALCN AZIN2 PTGER4 SMAD…
GO_ENDOCRINE_PROCESS	0.00119988	0.0184201	53	IL1B CPA3 C1QTNF1 ACE NOS3 F2RL1 APLN GAL TBX3 INHBA GJA1 MME
GO_REGULATION_OF_BONE_MINERALIZATION	0.00119988	0.0184201	53	BMP4 CCL3 STATH ISG15 TGFB3 GREM1 P2RX7 BMP2 SMAD3 PTK2B BCOR BMPR1A SRGN FBN2 ANO6
GO_INTERLEUKIN_10_PRODUCTION	0.00120048	0.0184201	39	TSLP TNFSF4 ISG15 IDO1 PDCD1LG2 F2RL1 TLR2 LGALS9C TRIB2 LGALS9 HSPD1 LGALS9B CD274 CD47 LILRA5 HGF NOD2 PRKCD CD40LG TLR9 TLR4 CD28 CLEC7A
GO_INTERFERON_BETA_PRODUCTION	0.0012006	0.0184201	37	IRF1 IFIH1 RIPK2 TLR3 DDX58 TLR2 RELB TICAM1 TRAF3 IRF7 TRIM56 REL PPM1B TRAIP POLR3B NMI TLR9 TRIM38 TLR4 TBK1 PTPRS
GO_REGULATION_OF_MACROPHAGE_MIGRATION	0.00120168	0.0184201	29	CCL3 CX3CL1 CCL5 P2RX4 C3AR1 PTK2B MTUS1 MMP14 CSF1 CD200
GO_POSITIVE_REGULATION_OF_FATTY_ACID_TRANSPORT	0.00123622	0.0189109	13	IL1B P2RX4 P2RX7 MAP2K6
GO_REGULATION_OF_FEVER_GENERATION	0.00124986	0.0190807	6	IL1B PTGS2 TNFSF11 TNF
GO_REGULATION_OF_COAGULATION	0.00129987	0.0195658	57	SELP C1QTNF1 ADAMTS18 NOS3 F2RL1 HPSE THBD PLAUR PDGFB CD36 PDGFA CEACAM1 SH2B3 PDGFRA KRT1 ANO6 TEC PRDX2 TSPAN8 SERPINE1 F2 PSEN1 KLKB1 F12 PRKCD SERPINB2 TLR4 PRKCQ PROS1 PROC ANXA2
GO_REGULATION_OF_OSTEOBLAST_DIFFERENTIATION	0.00129987	0.0195658	83	IL6 BMP4 AREG IGFBP5 GREM1 BMP2 HOXA2 SMAD3 FBXO5 LRP5 CDK6 IFITM1 ID1 NOCT JAG1 CTHRC1 CTNNBIP1 SMOC1 PTCH1 BMPR1A FBN2 NPNT PTK2 GLI3 SNAI2 FGFR2 IL6R HGF PRKACA
GO_POSITIVE_REGULATION_OF_PROTEIN_KINASE_B_SIGNALING	0.00129987	0.0195658	108	AREG C1QTNF1 CCL3 CX3CL1 KITLG IGFBP5 FGF5 P2RX4 GDF15 HPSE TNFAIP8L3 HBEGF IGF2 PDGFB KIT PDGFA INSR NRG1 RICTOR SRC TGFBR1 PIK3CD PDGFRA HIP1 PTK2 RHOG FGF2 SEMA5A FGFR2 PIK3CG PIK3CB HGF OSBPL8 TCF7L2 FYN FGF7 ENG EGFR FGF4 LIN28A MST1R
GO_NEGATIVE_REGULATION_OF_PHOSPHORYLATION	0.00129987	0.0195658	294	IL1B BMP4 DUSP10 ZC3H12A TNFAIP3 DUSP16 ATF3 SAMSN1 GBP1 GREM1 IGFBP3 TNIP1 F2RL1 P2RX7 CYLD DMD PAQR3 FOXO1 TRIB2 PLPP3 IRAK3 RGS2 PARP14 LRP5 SOCS1 ITPRIP LRP6 INHBA RGS3 CEACAM1 SPRY4 ADAR NCK1 UCHL1 SH2B3 DBNDD2 NF2 NPRL2 C9orf72 JUN GMFB CHMP6 CD109 PPEF2 PTPN22 NLRP12 ADORA2A BTN2A2 PSCA PRKAR1A DACT1 DUSP1 CAMK2N1 PMEPA1 NDRG2 FGFR1OP SORL1 MYADM GADD45A NR2F2 DKK1 GMFG DDIT4 PTPN13 CASP3 …
GO_RESPONSE_TO_OSMOTIC_STRESS	0.00129987	0.0195658	56	PTGS2 CLDN1 MYLK ICOSLG DYSF TLR3 CAB39 RELB PTK2B HNMT SLC25A23 TSC22D2 ITGA2 BAD SLC2A1 TACR3
GO_MUSCLE_CELL_MIGRATION	0.00129987	0.0195658	48	ACE IGFBP5 CCL5 IGFBP3 BCL2 MDM2 PDGFB NRP1 LPAR1 PDGFA APEX1 ITGA2 PLEKHO1 SRC ITGB3 BMPR1A TPM1 SORL1 SERPINE1 MEGF10
GO_POSITIVE_REGULATION_OF_JNK_CASCADE	0.00129987	0.0195658	84	IL1B IL1A RIPK2 TNFRSF19 F2RL1 TLR3 TPD52L1 EDA2R PTK2B ZEB2 TF RB1CC1 MAP3K2 ANKRD6 PLCB1 ARHGEF5 TRAF6 MAP3K5 GADD45A FGD2 DKK1 RIPK1 NOD2 EPHA4 HIPK2 SLAMF1 SPAG9 MAP3K10 CD40LG TLR9 MAPK8IP1 TRPV4 TLR4 WNT16 DAXX WNT5A DAB2IP TNFSF11 MAP4K2 HRAS TNF
GO_REGULATION_OF_LYMPHOCYTE_CHEMOTAXIS	0.00131022	0.0196821	19	CCL3 CCL2 CCL5 CXCL10 ADAM17 PTK2B
GO_REGULATION_OF_FATTY_ACID_TRANSPORT	0.00133279	0.0199414	14	IL1B P2RX4 P2RX7 MAP2K6
GO_RIG_I_SIGNALING_PATHWAY	0.00133279	0.0199414	14	BIRC3 DHX58 DDX58 DDX60 RNF125
GO_HYALURONAN_BIOSYNTHETIC_PROCESS	0.00135685	0.0202611	11	IL1B HAS3 NFKB1 PDGFB
GO_REGULATION_OF_DEVELOPMENTAL_PIGMENTATION	0.00139127	0.0205966	9	KITLG SPNS2 ADAMTS9 BCL2 ZEB2 BCL2L11
GO_NEUROTRANSMITTER_BIOSYNTHETIC_PROCESS	0.00139986	0.0205966	67	IL1B PTGS2 ZC3H12A GCH1 SLC7A2 NOS3 P2RX4 TICAM1 SMAD3 CD36 PTK2B INSR TRPV1 RORA SLC6A4 ASS1 PTGIS CD47
GO_CHONDROCYTE_DIFFERENTIATION	0.00139986	0.0205966	81	BMP4 TGFBI GREM1 EFEMP1 BMP2 RUNX1 PTHLH SMAD3 WNT2B NFIB SULF2 COL27A1 ZBTB16 ANXA6 TGFBR1 SOX5 HMGA2 BMPR1A ADAMTS12 GLI3 MATN3 SNAI2 CYTL1 VWA1 CHST11 IHH SOX6 COL6A1 SERPINH1 SMPD3 WNT10B
GO_INTEGRIN_MEDIATED_SIGNALING_PATHWAY	0.00139986	0.0205966	67	ITGB8 ISG15 ITGB4 NEDD9 FERMT3 ITGB6 ITGA6 ITGA8 NRP1 PTK2B CEACAM1 ITGA2 ITGAV SRC ITGB3 ADAM15 PTK2 LOXL3 ADAM11 TEC ANGPTL3 ITGAE CD47
GO_ACTIVATION_OF_MAPK_ACTIVITY	0.00139986	0.0205966	98	IL1B SAA1 TGFB3 IRAK2 RIPK2 P2RX7 S1PR2 GDF15 BMP2 KIT LPAR1 INSR NRG1 TF GRM1 AVPI1 MAP3K2 MAP2K1 MAP2K6 CXCR4 PRDX2 TRAF6 FGF2 CD74 IKBKG MAP3K5 CXCL17 PIK3CB HGF RIPK1 NOD2 MUC20 SPAG9 ARRB1 PTPRC MAP3K10 CD40LG FPR1 TLR4 DAXX WNT5A GHR DAB2IP TAB3 TNFSF11 MAP4K2 C5 TNF TAB2
GO_BIOMINERALIZATION	0.00139986	0.0205966	118	HEY1 PTGS2 BMP4 CCL3 STATH ISG15 TGFB3 GREM1 NOS3 P2RX7 BMP2 HEY2 FOXO1 PTHLH SMAD3 FBXO5 TMEM38B PTK2B SLC20A1 BCOR KLF10 BMPR1A SRGN MINPP1 FBN2
GO_INTERLEUKIN_12_PRODUCTION	0.00140042	0.0205966	42	IRF1 TNFSF4 NFKB1 RIPK2 IDO1 TLR3 TLR2 LTB IRAK3 LGALS9 CD36 HSPD1 IRF8 HLA-G PLCB1 TRAF6 CD47 LILRA5 SLAMF1 PRKCD CD40LG TLR9 TLR4 RELA MAST2 CLEC7A
GO_NEGATIVE_REGULATION_OF_T_CELL_DIFFERENTIATION	0.00140126	0.0205966	32	BMP4 IRF1 ZC3H12A TNFSF4 RUNX1 BCL6 SOCS1 GLI3 LOXL3 PRDX2 ZBTB7B CD74 IHH NFKBID SHH DTX1 TBX21 IFNB1
GO_REGULATION_OF_PIGMENT_CELL_DIFFERENTIATION	0.0014161	0.020774	5	KITLG ADAMTS9 BCL2 ZEB2
GO_POSITIVE_REGULATION_OF_UNSATURATED_FATTY_ACID_BIOSYNTHETIC_PROCESS	0.0014771	0.0214428	6	IL1B PTGS2 CD74
GO_REGULATION_OF_ENDOTHELIAL_CELL_DEVELOPMENT	0.00147945	0.0214428	10	IL1B VEGFA S1PR2
GO_INTERLEUKIN_7_MEDIATED_SIGNALING_PATHWAY	0.00147945	0.0214428	10	IL7R TSLP SOCS1 SOCS2 STAT5B
GO_REGULATION_OF_MELANOCYTE_DIFFERENTIATION	0.0014944	0.0214428	4	KITLG ADAMTS9 BCL2 ZEB2
GO_POSITIVE_REGULATION_OF_MELANOCYTE_DIFFERENTIATION	0.0014944	0.0214428	4	KITLG ADAMTS9 BCL2 ZEB2
GO_POSITIVE_REGULATION_OF_HEAT_GENERATION	0.00149829	0.0214428	9	IL1B PTGS2 APLN
GO_EPITHELIUM_DEVELOPMENT	0.00149985	0.0214428	868	IL1B PI3 STC1 HEY1 BMP4 DUSP10 CLDN1 AREG SLC40A1 COL4A1 IGFBP5 SEMA3C NTN4 GREM1 E2F8 PALLD LDB2 VEGFA PRKACB PRICKLE1 PCSK6 AR RSPO3 TNFRSF19 CC2D2A F2RL1 CD44 S1PR2 PSMB9 CXCL10 FST BMP2 OPHN1 BFSP1 BCL2 PSMB10 NOTCH2 FAT4 HPSE KRT18 SOX17 RUNX1 HEY2 ADAM17 EDNRA PRDM1 ROBO1 SMAD3 WNT2B SRF KLF5 HBEGF TMEM38B TGM2 CAT LRP5 PDGFB PLK4 TDRD7 CDK6 VEGFC IFT122 LGALS3 PSME2 PKP4 NRP1 ITPK1 GAL TBX…
GO_NEGATIVE_REGULATION_OF_RESPONSE_TO_BIOTIC_STIMULUS	0.00149985	0.0214428	56	DUSP10 TNFAIP3 DHX58 NLRC5 SAMHD1 HLA-F IRAK3 PARP14 LGALS9 CEACAM1 RNF125 ADAR HLA-G MMP12 HLA-E PRDX2 TRAFD1 MICB PPM1B
GO_CELLULAR_RESPONSE_TO_TOXIC_SUBSTANCE	0.00149985	0.0214428	165	PTGS2 IL6 ZC3H12A TNFAIP3 SOD2 GCH1 FBLN5 NFKB1 NOS3 PTGS1 FOXO1 MDM2 KCNMB1 SESN1 XRN1 CAT TRAP1 PDGFB NXN CD36 PIM1 KDM6B APEX1 DHFR HMOX1 EGR1 SRC BAD CPS1 MYB ETS1 PYCR1 ITPR2 ADCY7 HBA2 PRDX2 TP53INP1 MAP3K5 HGF RIPK1 CLIC2 FANCC SMPD3 TPO SIGMAR1 NQO1 PRKCD STK25 ALB TIMELESS IPCEF1 MPO NNT RELA NR4A3 TXNRD2 HNRNPA1 DAXX GSTK1 MET ESD HBA1 KLF4 BMP7 PAX2 PDGFD TNF B2M FXN
GO_MUSCLE_FIBER_DEVELOPMENT	0.0015006	0.0214428	41	BMP4 DNER DYSF VEGFA CHRNB1 BCL2 DMD TTN UCHL1 LMOD3 HDAC9
GO_REGULATION_OF_NITRIC_OXIDE_BIOSYNTHETIC_PROCESS	0.0015006	0.0214428	41	IL1B PTGS2 ZC3H12A P2RX4 TICAM1 SMAD3 CD36 PTK2B INSR TRPV1 ASS1 PTGIS CD47
GO_INTERLEUKIN_6_SECRETION	0.00150075	0.0214428	37	IL1B ZC3H12A IFIH1 F2RL1 DDX58 TLR2 LGALS9C TMEM106A LGALS9 LGALS9B CD200 PTPN22
GO_T_CELL_CYTOKINE_PRODUCTION	0.00150135	0.0214428	32	IL1B IL6 RSAD2 TNFSF4 IL18R1 HLA-F
GO_COLLAGEN_CATABOLIC_PROCESS	0.00150165	0.0214428	31	MMP1 MMP10 CTSS MMP14 FURIN MMP12 MMP16 CTSB ADAM15
GO_POSITIVE_REGULATION_OF_P38MAPK_CASCADE	0.00151653	0.0216142	18	IL1B ZC3H12A VEGFA BMP2 SPHK1 RELL1 MAP3K5 GADD45A
GO_GERMINAL_CENTER_FORMATION	0.00158512	0.0225026	10	TNFAIP3 NFKB2 TNFSF13B BCL6 ADAM17 ADA
GO_T_CELL_ACTIVATION_INVOLVED_IN_IMMUNE_RESPONSE	0.00159984	0.0225026	72	IL6 CLEC4E ZC3H12A TNFSF4 IL18R1 RIPK2 NFKBIZ F2RL1 RELB BCL6 PTGER4 IL12RB1 LGALS9 LGALS3 CEACAM1 TSC1 LEF1 MYB RORA
GO_BONE_REMODELING	0.00159984	0.0225026	58	IL6 TNFAIP3 TGFB3 GREM1 TNFRSF11B P2RX7 NOTCH2 LRP5 LEPR LRP6 PTK2B CTHRC1 TF GJA1 TFRC SRC
GO_MYOBLAST_DIFFERENTIATION	0.00159984	0.0225026	59	CCL8 BMP4 CDON GREM1 PRICKLE1 IGFBP3 CXCL10 FLOT2 SRF TBX3 NRG1 JAG1 DDIT3 PLCB1 MAP3K5 TBX2 PLEKHM3 SOX15 WNT10B SHH TRIP4 TCF7L2
GO_NEGATIVE_REGULATION_OF_INFLAMMATORY_RESPONSE	0.00159984	0.0225026	96	TNFAIP6 DUSP10 ZC3H12A TNFAIP3 CX3CL1 SAA1 NFKB1 PTGER4 SMAD3 METRNL ADA MVK ETS1 CD200 RORA APOD NT5E KRT1 NLRP12 ADCY7 ADORA2A CHID1 PTGIS PYDC2 TNFRSF1B CXCL17 HGF F2 NR1D1 CALCRL CUEDC2 PRKCD PTPRC SYT11
GO_EMBRYONIC_ORGAN_DEVELOPMENT	0.00159984	0.0225026	309	CSF2 PRRX1 HEY1 BMP4 CXCL8 KITLG JUNB TGFB3 E2F8 ZIC1 VEGFA RSPO3 CC2D2A EFEMP1 NOTCH2 SOX17 PHLDA2 HEY2 HOXA2 PRDM1 SMAD3 SRF IGF2 INSIG1 PDGFB PLK4 IFT122 ITGA8 TBX3 TTC39C LRP6 KIT PDGFA TMIE CTHRC1 MMP14 SPINT1 ADA LRIG1 KMT2A SH2B3 MKKS MEGF8 TGFBR1 MMP16 MED12 TRIOBP LEF1 PTCH1 PDGFRA TGFB2 FUZ HOXA4 MAP2K1 BMPR1A FRZB FBN2 TRIM28 WDR19 SPINT2 GLI3 HOXA5 PLCD3 CHST11 NR2F2 FGFR2 IFT172 IHH …
GO_COLLAGEN_METABOLIC_PROCESS	0.00159984	0.0225026	73	MMP1 MMP10 CTSS IL6 BMP4 TGFB3 P2RX7 ID1 LARP6 MMP14 FURIN ITGA2 MMP12 MMP16 MYB CTSB ADAM15
GO_REGULATION_OF_LIPID_STORAGE	0.00160369	0.0225146	27	IL6 ZC3H12A NFKB1 ABCG1 NFKBIA ABCA1 MEST CD36 ITGAV SCARB1 ITGB3
GO_POSITIVE_REGULATION_OF_FATTY_ACID_METABOLIC_PROCESS	0.00161258	0.0225972	19	IL1B PTGS2 CD74 CPT1A
GO_NEGATIVE_REGULATION_BY_HOST_OF_VIRAL_GENOME_REPLICATION	0.00161893	0.0226439	4	CCL8 ZC3H12A
GO_REGULATION_OF_PROSTAGLANDIN_SECRETION	0.00163274	0.0227947	8	IL1B P2RX4 P2RX7 MAP2K6
GO_CHEMOKINE_BIOSYNTHETIC_PROCESS	0.0016483	0.0229691	13	IL1B IL6 TLR3 TICAM1 HMOX1 EGR1
GO_RESPONSE_TO_NITROGEN_COMPOUND	0.00169983	0.0233859	743	IL1B IFIT1 STC1 PTGS2 IL6 PMAIP1 AREG TNFAIP3 TNFSF4 IFIH1 VCAM1 COL4A1 JUNB IGFBP5 NFKB1 MGARP STAT4 RIPK2 RGS9 P2RX4 PRKACB PIK3R3 GCNT1 P2RX7 TLR3 NFKBIA CD68 STC2 GDF15 DDX58 GGH NSG1 TLR2 NR4A1 PANX1 THBD PELI1 ABCA1 FOXO1 TICAM1 MDM2 ATP6V1B2 RALB IRAK3 STAT2 NPC1 SESN1 KLF5 TMEM38B NR4A2 RGS2 PDK2 XRN1 IGF2 CAT FDX1 CD36 NAMPT SOCS1 BTG2 EEF2K RHOQ RAB12 RGS17 GAL AGRN LRP6 CASP7 PTK2B HNM…
GO_REGULATION_OF_FAT_CELL_DIFFERENTIATION	0.00169983	0.0233859	92	PTGS2 IL6 DUSP10 ZC3H12A MEDAG BMP2 FOXO1 TRIB2 SMAD3 KLF5 LRP5 INSIG1 METRNL NOCT JAG1 ZFP36 ZBTB16 SAV1 DDIT3 RORA FRZB E2F1 SNAI2 TRIO CCDC85B ZBTB7B
GO_BLOOD_VESSEL_ENDOTHELIAL_CELL_MIGRATION	0.00169983	0.0233859	71	PTGS2 GREM1 NOS3 P2RX4 VEGFA PIK3R3 NR4A1 ADAM17 ROBO1 SRF CLEC14A PDGFB VEGFC NRP1 PTK2B ID1 HMOX1 STARD13 SCARB1 DLL4 ETS1 HDAC9
GO_CRANIAL_SKELETAL_SYSTEM_DEVELOPMENT	0.00169983	0.0233859	51	PRRX1 BMP4 TGFB3 HOXA2 SMAD3 INSIG1 MMP14 MEGF8 TGFBR1 MMP16 MED12 COLEC10 PDGFRA TGFB2 WDR19 GLI3 CHST11 FGFR2 MTHFD1 FOXN3 IFT140 FGF4
GO_POSITIVE_REGULATION_OF_LEUKOCYTE_MEDIATED_IMMUNITY	0.00169983	0.0233859	81	IL1B IL6 RSAD2 TNFSF4 IL18R1 F2RL1 P2RX7 DDX58 TICAM1 HLA-F IL12RB1 HSPD1 HLA-G TFRC HLA-E STAT5B
GO_POSITIVE_REGULATION_OF_NUCLEOCYTOPLASMIC_TRANSPORT	0.0017	0.0233859	45	IL1B PTGS2 ZC3H12A ZIC1 GTSE1 SMAD3 MDM2 XPO4 DMAP1 EMD TRIM28 GLI3 PRKACA PSEN1 SHH TCF7L2 PRKCD CPSF6
GO_POSITIVE_REGULATION_OF_INTERFERON_GAMMA_PRODUCTION	0.0017	0.0233859	45	IL1B TNFSF4 IL18R1 RIPK2 TLR3 IL12RB1 EBI3 LGALS9 CD276 HSPD1 IRF8 CD3E PTPN22
GO_BRANCHING_INVOLVED_IN_MAMMARY_GLAND_DUCT_MORPHOGENESIS	0.00171181	0.0235053	20	AREG AR LRP5 TBX3 LRP6 CSF1 SRC PML
GO_HEMIDESMOSOME_ASSEMBLY	0.00174159	0.0238706	8	LAMB3 LAMC2 ITGB4 ITGA6
GO_REGULATION_OF_ICOSANOID_SECRETION	0.00176257	0.0241142	12	IL1B P2RX4 P2RX7 MAP2K6
GO_BLOOD_VESSEL_ENDOTHELIAL_CELL_DIFFERENTIATION	0.0017703	0.0241759	7	HEY1 HEY2 NRP1
GO_POSITIVE_REGULATION_OF_NIK_NF_KAPPAB_SIGNALING	0.00179982	0.0243649	51	IL1B TNFSF15 IL18R1 GREM1 TLR3 TLR2 LGALS9 EIF2AK2 TNFRSF10A NLRP12 RBCK1 EDA SPHK1 TRAF6 AGO1 CARD10 NOD2 EGFR TLR9 NFAT5 TLR4 RELA
GO_LYMPHOCYTE_APOPTOTIC_PROCESS	0.00179982	0.0243649	52	IL7R BMP4 CCL5 IDO1 P2RX7 GIMAP8 BCL6 LGALS9 LGALS3 TRAF3IP2 ADA AURKB BCL2L11 CD274 GLI3 CD74 DOCK8 RIPK1 NOC2L NFKBID FNIP1 SLC46A2 DNAJA3
GO_REGULATION_OF_EPITHELIAL_TO_MESENCHYMAL_TRANSITION	0.00179982	0.0243649	64	IL1B IL6 BMP4 TGFB3 GREM1 BMP2 SMAD3 JAG1 BCL9L TGFBR1 LEF1 TGFB2 FUZ
GO_POSITIVE_REGULATION_OF_RECEPTOR_SIGNALING_PATHWAY_VIA_STAT	0.00179982	0.0243649	66	CSF2 IL7R IL6 TSLP CCL5 STAP2 PARP9 PARP14 SOCS1 IL15 KIT PTK2B MGAT5
GO_NEGATIVE_REGULATION_OF_ALPHA_BETA_T_CELL_ACTIVATION	0.00180252	0.0243649	29	ZC3H12A TNFSF4 LGALS9C RUNX1 BCL6 LGALS9 SOCS1 LGALS9B CD274 ADORA2A GLI3 LOXL3 ZBTB7B IHH SHH TNFRSF14 TBX21
GO_NUCLEOTIDE_BINDING_DOMAIN_LEUCINE_RICH_REPEAT_CONTAINING_RECEPTOR_SIGNALING_PATHWAY	0.00180361	0.0243649	28	TNFAIP3 BIRC3 IRAK2 RIPK2 NFKBIA CYLD HSPA1B PTPN22 MAP2K6 IRGM TRAF6 IKBKG XIAP BIRC2 NOD2 SLC46A2 TLR4 RELA OTULIN HSPA1A TAB3
GO_POSITIVE_REGULATION_OF_PROTEIN_AUTOPHOSPHORYLATION	0.00180977	0.0244043	22	ACE GREM1 VEGFA NBN PDGFB TNKS1BP1 VEGFC PDGFA SRC
GO_NEGATIVE_REGULATION_OF_CELL_JUNCTION_ASSEMBLY	0.00182834	0.0245665	16	IL1B ACE MMP14 SRC APOD FAM107A
GO_REGULATION_OF_NUCLEASE_ACTIVITY	0.00182834	0.0245665	16	OAS2 OAS3 OASL OAS1
GO_MUSCLE_TISSUE_DEVELOPMENT	0.00189981	0.025249	263	BMP4 MSC MYLK CDON ATF3 DNER IGFBP5 SEMA3C GREM1 BVES VEGFA ADAMTS9 BMP2 BCL2 HEY2 TTN MEIS1 SMAD3 SRF MYH10 KLF5 RGS2 PIM1 BTG2 ITGA8 TBX3 KDM6B NRG1 NLN POPDC3 BCL9L GJA1 GPCPD1 TSC1 EGR1 ZBTB18 SAV1 TGFBR1 LEF1 SIK1 DLL4 PDGFRA TGFB2 EMD LMOD3 BMPR1A ANKRD33 HDAC9 DCN CHRNA1 TPM1 PRKAR1A CFLAR CBY1 FGF2 TIPARP NR2F2 DKK1 FGFR2 IHH MEF2A TBX2 SOX6 RIPK1 MYOZ2 MEGF10 OBSL1 SOX15 PKD2 WNT10B SHH …
GO_REGULATION_OF_SMALL_GTPASE_MEDIATED_SIGNAL_TRANSDUCTION	0.00189981	0.025249	223	KITLG CDON KALRN F2RL1 PREX2 OPHN1 NOTCH2 ARHGAP18 ABCA1 BCL6 RASGRF2 FAM13B ROBO1 ARHGEF9 ARHGEF40 EPS8 ARHGEF17 KIF14 RHOQ NRP1 ARHGEF6 RHOD CGNL1 LPAR1 NRG1 SPRY4 ARHGAP12 GPR65 ITPKB STARD13 ADGRG1 CSF1 ARHGAP28 SRC SSX2IP TGFB2 ARHGAP5 ARHGEF10 MYO9B LPAR6 RDX GPR174 ARHGEF5 SIPA1L1 TRIO RALGPS2 FGD6 RHOG RHOJ ARHGAP21 RHOU KRAS FGD2 GNA13 SH3BP1 EPOR CCDC125 F2RL3 P2RY10 ITGA3 NGEF ARHGAP11…
GO_DRUG_METABOLIC_PROCESS	0.00189981	0.025249	375	IL1B PTGS2 AMPD3 ZC3H12A AOX1 GCH1 SLC7A2 ACSL1 NOS3 DSE P2RX4 IDO1 SULT1C4 BMP2 TLR2 CTNS AK4 TICAM1 SMAD3 NR4A2 TMEM106A CAT CD36 ST3GAL1 SNCAIP MTHFD2L DSEL PTK2B SDSL INSR UST PNPO SLC27A5 PLA2G4A NT5C1B MAOA DHFR TYMS GAMT KDM3A ADA CYP46A1 ALDH1L2 CAD EGR1 MTAP MPST STAT5B CPS1 ADH7 TRPV1 TGFB2 PYCR1 RORA SUCLG1 TACR3 VCAN PDXK NT5E CHPT1 ALDH2 ABCC1 CD320 DCN CTH ASS1 HBA2 PRDX2 IDUA ALDH1…
GO_GLYCOPROTEIN_BIOSYNTHETIC_PROCESS	0.00189981	0.025249	216	GFPT2 MAN1C1 DSE B3GNT7 ST8SIA6 GCNT4 B3GNT5 GCNT1 TNIP1 BCL2 GALNT12 GALNT10 HS6ST2 B3GALT4 NPC1 HBEGF TMEM106A ST3GAL1 IL15 DSEL ACER2 B3GNT2 MGAT4C SOAT1 UST CSGALNACT2 DPY19L3 MGAT5 ST6GALNAC3 MVD B4GAT1 ST3GAL4 CHST15 ITM2A GALNT6 TMEM165 LMF1 EXTL2 VCAN B4GALT2 ALG1L PLCB1 HS2ST1 DPY19L2 DCN FUT9 SLC35D1 ST3GAL6 B3GAT3 GALNT13 CYTL1 FUT10 CHST11 B3GALT5 MFNG PSEN1 PMM2 C1GALT1 TMTC1 ALG13 T…
GO_POSITIVE_REGULATION_OF_CHEMOKINE_PRODUCTION	0.00190076	0.025249	39	IL1B IL6 TSLP RIPK2 TLR3 TLR2 ADAM17 TICAM1 LGALS9 EIF2AK2 HMOX1 EGR1 IL1RL1
GO_NEGATIVE_REGULATION_OF_T_CELL_PROLIFERATION	0.00190076	0.025249	39	BMP4 IDO1 PDCD1LG2 LGALS9C PELI1 LGALS9 LRRC32 HLA-G LGALS9B CD274 PLA2G2A BTN2A2 DLG5 PRKAR1A SCGB1A1 ZBTB7B IHH CASP3 SHH TNFRSF14
GO_SEMI_LUNAR_VALVE_DEVELOPMENT	0.00190266	0.025249	29	HEY1 BMP4 NOS3 NOTCH2 HEY2 ROBO1 JAG1 DLL4 TGFB2 SNAI2 TNFRSF1B
GO_NEGATIVE_REGULATION_OF_BIOMINERALIZATION	0.00191032	0.0253058	22	HEY1 CCL3 STATH GREM1 NOS3 HEY2 PTK2B BCOR SRGN
GO_RESPONSE_TO_INTERLEUKIN_7	0.00192483	0.0254532	17	IL7R TSLP SOCS1 SOCS2 STAT5B
GO_POSITIVE_REGULATION_OF_VASCULAR_ENDOTHELIAL_GROWTH_FACTOR_RECEPTOR_SIGNALING_PATHWAY	0.00198309	0.0261357	11	IL1B VEGFA ITGB3
GO_CELLULAR_RESPONSE_TO_OXYGEN_LEVELS	0.0019998	0.0261357	156	STC1 PTGS2 PMAIP1 MGARP NDRG1 VEGFA PSMB9 STC2 BACH1 BCL2 PSMB10 AK4 FOXO1 MDM2 KCNMB1 NAMPT EEF2K PSME2 LPAR1 SUV39H1 HMOX1 TSC1 EGR1 SRC PSME1 CACNB3 BAD GNGT1 RORA PSMB8 CPEB4 E2F1 PSMC4 CFLAR PTGIS
GO_BONE_MINERALIZATION	0.0019998	0.0261357	84	PTGS2 BMP4 CCL3 STATH ISG15 TGFB3 GREM1 P2RX7 BMP2 PTHLH SMAD3 TMEM38B PTK2B BCOR KLF10 BMPR1A SRGN MINPP1 FBN2 ANO6 FGFR2 ERCC2 CCR1 SBNO2 SMPD3 WNT10B
GO_POSITIVE_REGULATION_OF_REACTIVE_OXYGEN_SPECIES_METABOLIC_PROCESS	0.0019998	0.0261357	66	IL1B PTGS2 ZC3H12A P2RX4 F2RL1 TICAM1 SMAD3 TMEM106A PDGFB CD36 PTK2B INSR NQO2
GO_RESPONSE_TO_FATTY_ACID	0.0019998	0.0261357	57	PTGS2 CLDN1 ZC3H12A TNFSF4 ACSL1 TLR2 PTGER4 CAT CD36 NFATC4 SRC BAD CPS1 E2F1 ASS1 CPT1A PTGFR UCP1 PTAFR
GO_RESPONSE_TO_PEPTIDE_HORMONE	0.0019998	0.0261357	295	IL1B PTGS2 AREG IGFBP5 NFKB1 MGARP STAT4 PRKACB PIK3R3 GCNT1 STC2 GDF15 GGH TLR2 NR4A1 FOXO1 MDM2 ATP6V1B2 STAT2 NR4A2 PDK2 IGF2 CAT SOCS1 BTG2 EEF2K RHOQ RAB12 GAL LRP6 SOCS2 INSR CEACAM1 APEX1 RAB31 GJA1 NCK1 PTPRE TSC1 CAD EGR1 ADCY8 HADH SRC GKAP1 STAT5B SLC2A1 CPS1 TRPV1 TNFSF10 PNPT1 SOGA1 HDAC9 CDO1 PTK2 ADCY7 ASS1 GCLC ATP6V1C1 PRKAR1A CFLAR ADCY3 ZBTB7B SORL1 ACVR1C LPIN2 FOXO3 GCG DAG1 …
GO_NEGATIVE_REGULATION_OF_LYMPHOCYTE_DIFFERENTIATION	0.0020008	0.0261357	40	BMP4 IRF1 ZC3H12A TNFSF4 RUNX1 BCL6 SOCS1 INHBA GLI3 LOXL3 PRDX2 ZBTB7B CD74 IHH NFKBID SHH DTX1 TBX21 IFNB1
GO_REGULATORY_T_CELL_DIFFERENTIATION	0.00201086	0.0262215	22	DUSP10 IRF1 TNFSF4 RUNX1 BCL6 LGALS9 SOCS1 FANCA HLA-G
GO_POSITIVE_REGULATION_OF_MACROPHAGE_DERIVED_FOAM_CELL_DIFFERENTIATION	0.00205044	0.0266913	14	CSF2 NFKB1 CD36 CSF1 PLA2G2A
GO_ACTIN_FILAMENT_BASED_PROCESS	0.00209979	0.027214	490	STC1 CXCL1 LIMCH1 MYO1B KCNN2 CX3CL1 TGFB3 PALLD THSD7A BST2 F2RL1 RHOBTB3 S1PR2 OPHN1 BCL2 NOTCH2 FMNL1 NEDD9 ADD3 ARHGAP18 DMD BCL6 PHACTR1 CDC42EP3 TTN SYNE2 PTGER4 SMAD3 LIMK2 WASF3 SRF MYH10 EPS8 ARHGEF17 RHOQ NRP1 RHOD CGNL1 FMNL2 KIT PTK2B LPAR1 ID1 PDGFA MLST8 ATP2C1 NISCH ARHGAP12 PDLIM3 TF HIP1R WDR1 EVL GJA1 GPR65 NCK1 RICTOR TRPM7 FSCN1 ARHGAP28 SEMA3E TSC1 SRC MKKS NF2 SCN3B TGFBR1 N…
GO_MESENCHYME_DEVELOPMENT	0.00209979	0.027214	190	IL1B HEY1 IL6 BMP4 KITLG TGFB3 SEMA3C GREM1 NOS3 BMP2 BCL2 HEY2 EDNRA ROBO1 SMAD3 MDM2 NRP1 LRP6 FAM83D EFNB1 NRG1 ZEB2 JAG1 SEMA3D BCL9L HTR2B DCHS1 SEMA3E TGFBR1 LEF1 TGFB2 FUZ HMGA2 BMPR1A FRZB FBXL17 TRIM28 ACTG2 ADAM15 LOXL3 SNAI2 DLG5 BASP1 HOXA5 FGFR2 TBX2 HGF DAG1 PKD2 ADIPOR1 PEF1 SEMA6A SHH TCF7L2 WWTR1 ALDH1A2
GO_POSITIVE_REGULATION_OF_STRESS_FIBER_ASSEMBLY	0.00210147	0.027214	36	LIMCH1 TGFB3 SMAD3 NRP1 LPAR1 EVL GPR65 TSC1 NF2 TGFBR1 ARHGEF10 TAC1 TPM1 ARHGEF5 CD47 S100A10 PFN2 PPM1F
GO_PEPTIDE_HORMONE_PROCESSING	0.00211459	0.0273368	21	CPA3 ACE PCSK1 PCSK6 SCG5 FURIN ERO1B MME
GO_MDA_5_SIGNALING_PATHWAY	0.00214041	0.0276231	9	IFIH1 DHX58 DDX60 IRF7
GO_LYMPHOCYTE_HOMEOSTASIS	0.00219978	0.0278492	48	PMAIP1 TNFAIP3 SPNS2 SLC40A1 TNFSF13B P2RX7 BCL2 DOCK11 LGALS9 ADA BCL2L11 STAT5B SKIL GPR174 CD74 CASP3
GO_EPITHELIAL_TO_MESENCHYMAL_TRANSITION	0.00219978	0.0278492	102	IL1B HEY1 IL6 BMP4 TGFB3 GREM1 BMP2 HEY2 SMAD3 LRP6 FAM83D JAG1 BCL9L TGFBR1 LEF1 TGFB2 FUZ HMGA2 TRIM28 ADAM15 LOXL3 SNAI2 DLG5 FGFR2 HGF DAG1 ADIPOR1 PEF1 TCF7L2 WWTR1
GO_ACUTE_INFLAMMATORY_RESPONSE	0.00219978	0.0278492	75	IL1B PTGS2 IL6 IL1A TNFSF4 SAA2 SAA1 VCAM1 APOL2 VNN1 PLSCR1 CTNNBIP1 HLA-E TRPV1 TAC1 ASS1 ANO6 IL6R PIK3CG PTGES F2 KLKB1 F12
GO_CELL_CYCLE_G1_S_PHASE_TRANSITION	0.00219978	0.0278492	172	CCL2 E2F8 GTSE1 BACH1 BCL2 ADAM17 POLE2 MDM2 FBXO5 BCAT1 MCM7 CDC25C TNKS1BP1 CDK6 BTG2 PSME2 KIF14 CHEK2 MCM2 FAM83D INHBA APEX1 RRM2 DHFR SKP2 MCM6 TYMS E2F6 CCNA1 TRIAP1 MCM3 PSME1 CDKN3 ORC6 PML MCM10 PRIM2 TFDP1 PLCB1 E2F1 CRLF3 BTN2A2 RDX RPA1 DACT1 FAM107A MTBP RHOU GADD45A RIPK1 PKD2 CASP2 GMNN SOX4 CDC6 CDC7 MYO16 EGFR POLE TFDP3 JADE1 PAF1 STXBP4 RPA4 CNOT4
GO_POSITIVE_REGULATION_OF_CYTOKINE_BIOSYNTHETIC_PROCESS	0.00219978	0.0278492	51	IL1B IL6 IRF1 IL1A TLR3 TICAM1 LTB EBI3 CD276 HMOX1 EGR1 STAT5B CD3E TRAF6 CD74 AKAP12 PSEN1 PTAFR PTPRC TLR9 TLR4 RELA PRKCQ CD28 WNT5A TBK1 CLEC7A
GO_CHEMOKINE_PRODUCTION	0.00219978	0.0278492	58	IL1B IL6 TSLP TNFSF4 RIPK2 F2RL1 TLR3 TLR2 ADAM17 TICAM1 LGALS9 EIF2AK2 HMOX1 EGR1 IL1RL1 APOD
GO_FOCAL_ADHESION_ASSEMBLY	0.00219978	0.0278492	57	LIMCH1 GREM1 VEGFA BCL2 SMAD3 NRP1 RHOD PTK2B MMP14 ITGA2 TSC1 SRC APOD PTPRK DAPK3 PTK2 FMN1 ACTN1 FAM107A S100A10 FERMT2 PPM1F
GO_SMOOTH_MUSCLE_CELL_MIGRATION	0.00220066	0.0278492	42	ACE IGFBP5 CCL5 IGFBP3 BCL2 MDM2 PDGFB NRP1 LPAR1 PDGFA APEX1 ITGA2 SRC ITGB3 BMPR1A TPM1 SORL1 SERPINE1
GO_DENDRITIC_CELL_DIFFERENTIATION	0.00220176	0.0278492	33	CSF2 UBD F2RL1 NOTCH2 RELB LGALS9 CAMK4 HLA-G
GO_PRI_MIRNA_TRANSCRIPTION_BY_RNA_POLYMERASE_II	0.00220176	0.0278492	34	BMP4 BMP2 SMAD3 APLN SRF KLF5 PDGFB NR3C1 NFIB NFATC4 JUN ETS1 TGFB2 BMPR1A
GO_SALIVARY_GLAND_DEVELOPMENT	0.00220242	0.0278492	30	TGFB3 SEMA3C NTN4 TGM2 NRP1 NFIB PDGFA TGFB2 SNAI2 EDA FGFR2 LAMA1 HGF DAG1 SHH FGF7 NKX3-1 EGFR
GO_REGULATION_OF_ENDOCRINE_PROCESS	0.00220242	0.0278492	30	IL1B C1QTNF1 F2RL1 APLN GAL INHBA GJA1
GO_T_HELPER_1_CELL_CYTOKINE_PRODUCTION	0.00227247	0.0285905	6	IL1B IL18R1
GO_REGULATION_OF_CALCIDIOL_1_MONOOXYGENASE_ACTIVITY	0.00227247	0.0285905	6	IL1B NFKB1
GO_POSITIVE_REGULATION_OF_RIG_I_SIGNALING_PATHWAY	0.00227247	0.0285905	6	DHX58 DDX60
GO_SMOOTH_MUSCLE_CELL_DIFFERENTIATION	0.00230092	0.0288662	41	HEY1 BMP4 SOD2 VEGFA HEY2 SRF PDGFB ITGA8 KIT NFATC4 TMEM204
GO_NEGATIVE_REGULATION_OF_OSTEOBLAST_DIFFERENTIATION	0.00230207	0.0288662	32	AREG IGFBP5 GREM1 HOXA2 SMAD3 LRP5 CDK6 ID1 NOCT PTCH1
GO_PROSTAGLANDIN_SECRETION	0.00232484	0.0291032	10	IL1B P2RX4 P2RX7 MAP2K6
GO_INTEGRIN_ACTIVATION	0.00233621	0.0291968	16	SELP CX3CL1 FERMT3 PTGER4 KIF14 SRC
GO_CELLULAR_RESPONSE_TO_ATP	0.00235445	0.0293272	9	PTGS2 P2RX4 P2RX7 TRPV1
GO_SYNAPTIC_VESICLE_BUDDING	0.00235445	0.0293272	9	MX2 MX1 AP3B1
GO_TOLL_LIKE_RECEPTOR_2_SIGNALING_PATHWAY	0.00239469	0.0295485	8	TNFAIP3 RIPK2 F2RL1 TLR2 TNIP2
GO_CYTOKINE_METABOLIC_PROCESS	0.00239976	0.0295485	83	IL1B IL6 IRF1 IL1A TNFSF15 NFKB1 TLR3 TRIB2 TICAM1 LTB IRF7 EBI3 CD276 INHBA ZFP36 HMOX1 EGR1 STAT5B CD3E NLRP12 TRAF6 CD74 AKAP12 PSEN1 NMI PTAFR IL1RAP PTPRC TLR9 TLR4 RELA PRKCQ CD28 WNT5A TBK1 MAST2 CLEC7A
GO_PLATELET_ACTIVATION	0.00239976	0.0295485	100	IL6 SELP C1QTNF1 VWF ADAMTS18 SAA1 NOS3 GP1BB FERMT3 THBD SRF PDGFB PDGFA CEACAM1 MERTK MYL9 PLSCR1 GNA15 SH2B3 SRC PDGFRA ITPR3 ITGB3 ITPR2 TEC PLCG2 GNA13 PIK3CG PIK3CB F2RL3 F2 FYN PEAR1 ARRB1 FIBP PRKCD CD40LG TLR4 CLEC1B PRKCQ DGKE PIK3CA COL1A2
GO_CONTRACTILE_ACTIN_FILAMENT_BUNDLE_ASSEMBLY	0.00239976	0.0295485	70	LIMCH1 TGFB3 PHACTR1 PTGER4 SMAD3 SRF NRP1 PTK2B LPAR1 EVL GPR65 ARHGAP28 TSC1 SRC MKKS NF2 TGFBR1 ARHGEF10 ALMS1 TAC1 TPM1 ARHGEF5 CD47 S100A10 PFN2 TACSTD2 PPM1F ARRB1 FRMD7 CORO2B STMN1 TNFAIP1 MET PXN SH3PXD2B PPM1E LIMK1 ARHGEF10L PPP1R9A INPP5K
GO_DEFENSE_RESPONSE_TO_BACTERIUM	0.00239976	0.0295485	153	CCL20 GBP4 IL6 CLEC4E SELP STATH ISG15 RIPK2 DEFB4A F2RL1 P2RX7 TLR3 TLR2 NOTCH2 GBP2 ADAM17 PRG2 LALBA CD36 IL22RA1 IRF8 MR1 OPTN HLA-E PLA2G2A DEFB126 DEFB106A IRGM IL6R SERPINE1 PPBP F2 DEFB115 NOD2 MYD88 CTSG UNC13B S100A14 DEFB105A TNFRSF14 SIRT2 MPEG1 PRKCD SYT11 TLR9 MPO
GO_POSITIVE_REGULATION_OF_TYROSINE_PHOSPHORYLATION_OF_STAT_PROTEIN	0.00239976	0.0295485	51	CSF2 IL6 TSLP CCL5 STAP2 PARP9 PARP14 IL15 KIT
GO_CELLULAR_RESPONSE_TO_CHEMICAL_STRESS	0.00239976	0.0295485	226	PTGS2 IL6 ZC3H12A MYLK TNFAIP3 SOD2 GCH1 FBLN5 DYSF NOS3 CAB39 BCL2 RELB NCF4 FOXO1 MDM2 DAPK1 NR4A2 PDK2 CAT TRAP1 CD36 PYROXD1 KDM6B VNN1 SLC25A23 APEX1 DHFR NME5 HMOX1 TSC1 SRC PML BAD JUN SLC2A1 DDIT3 MYB HSPA1B ETS1 PDGFRA PYCR1 PTPRK PNPT1 STK24 TPM1 CFLAR PRDX2 TP53INP1 MAP3K5 CASP3 FOXO3 HGF RIPK1 MSRA PKD2 ERO1A FANCC UCP1 SMPD3 FYN SIGMAR1 NONO G6PD SIRT2 EGFR NQO1 PRKCD STK25 PARP1 RBM…
GO_POSITIVE_REGULATION_OF_INSULIN_LIKE_GROWTH_FACTOR_RECEPTOR_SIGNALING_PATHWAY	0.00243052	0.0298742	10	IGFBP5 IGFBP4 AR IGFBP3 GHRH
GO_REGULATION_OF_VASCULOGENESIS	0.00243417	0.0298742	7	HEY1 HEY2 CEACAM1
GO_SKELETAL_SYSTEM_DEVELOPMENT	0.00249975	0.0304945	363	PRRX1 STC1 BMP4 TGFBI SPNS2 ITGB8 TGFB3 LUM GREM1 TNFRSF11B P2RX7 CD44 EFEMP1 FST BMP2 NOTCH2 FAT4 RUNX1 HOXA2 MEIS1 PTHLH ETS2 PTGER4 SMAD3 WNT2B SRF TMEM38B IGF2 LRP5 INSIG1 TBX3 NFIB LRP6 KIT SULF2 COL27A1 CDH11 MMP14 GJA1 TYMS MBTD1 DCHS1 PAPSS1 TLL1 SH2B3 CSRNP1 SRC ZBTB16 MKKS ANXA6 MEGF8 TGFBR1 MMP16 MED12 PDGFRA TGFB2 FUZ SOX5 HMGA2 VCAN HOXA4 BMPR1A FRZB ADAMTS12 FBN2 WDR19 FMN1 SGPL1 GL…
GO_RECEPTOR_INTERNALIZATION	0.00249975	0.0304945	74	MX2 ACKR3 CXCL8 MX1 GREM1 VEGFA OPHN1 ANKRD13B APLN CD36 CEACAM1 RAB31 HTR2B TFRC ARR3 ITGB3
GO_CARDIAC_SEPTUM_MORPHOGENESIS	0.00249975	0.0304945	51	HEY1 BMP4 SEMA3C NOS3 DNAH11 NOTCH2 HEY2 ROBO1 MDM2 NRP1 TBX3 JAG1 SAV1 TGFBR1 TGFB2 BMPR1A
GO_POSITIVE_REGULATION_OF_REACTIVE_OXYGEN_SPECIES_BIOSYNTHETIC_PROCESS	0.00250175	0.0304945	36	IL1B PTGS2 P2RX4 TICAM1 SMAD3 CD36 PTK2B INSR
GO_REGULATION_OF_T_CELL_APOPTOTIC_PROCESS	0.00250501	0.0304945	28	IL7R BMP4 CCL5 IDO1 GIMAP8 LGALS9 LGALS3 ADA CD274
GO_MYELOID_DENDRITIC_CELL_DIFFERENTIATION	0.00253936	0.0308128	16	CSF2 UBD NOTCH2 RELB CAMK4 TRAF6 BATF3 PSEN1
GO_POSITIVE_REGULATION_OF_DEFENSE_RESPONSE_TO_VIRUS_BY_HOST	0.00253936	0.0308128	16	ZC3H12A APOBEC3G DDX58 PARP9 DTX3L IL12RB1 TRAF3IP2 TRIM6
GO_ANTIGEN_PROCESSING_AND_PRESENTATION_OF_ENDOGENOUS_PEPTIDE_ANTIGEN	0.00257546	0.0312005	13	TAP1 TAP2 HLA-F ERAP1 TAPBP HLA-G HLA-E ERAP2 FCGRT MICB
GO_TYPE_B_PANCREATIC_CELL_PROLIFERATION	0.00259202	0.0313505	12	SGPP2 IGFBP5 IGFBP4 IGFBP3 NR4A1 BAD
GO_REGULATION_OF_LYMPHOCYTE_APOPTOTIC_PROCESS	0.00260078	0.0313995	42	IL7R BMP4 CCL5 IDO1 P2RX7 GIMAP8 BCL6 LGALS9 LGALS3 ADA AURKB CD274 CD74 DOCK8 NOC2L NFKBID FNIP1 SLC46A2
GO_NEGATIVE_REGULATION_OF_INTERFERON_GAMMA_PRODUCTION	0.00260835	0.0313995	25	ZC3H12A TNFSF4 PDCD1LG2 LGALS9C LGALS9 INHBA LGALS9B CD274 IL1RL1 SCGB1A1
GO_MATERNAL_PLACENTA_DEVELOPMENT	0.00260861	0.0313995	24	STC1 PTGS2 JUNB STC2 PRDM1 GJA1 CTSB PTGIS NR2F2 EPOR LDOC1
GO_NOTCH_SIGNALING_INVOLVED_IN_HEART_DEVELOPMENT	0.00264187	0.0317489	10	HEY1 NOTCH2 HEY2 JAG1 DLL4 SNAI2
GO_INTERLEUKIN_10_SECRETION	0.00267551	0.0321019	9	ISG15 F2RL1 LGALS9C LGALS9 LGALS9B CD274 LILRA5
GO_NEGATIVE_REGULATION_OF_CD4_POSITIVE_ALPHA_BETA_T_CELL_ACTIVATION	0.00271876	0.0325465	21	ZC3H12A TNFSF4 LGALS9C RUNX1 BCL6 LGALS9 LGALS9B CD274 LOXL3 ZBTB7B
GO_REGULATION_OF_HEMATOPOIETIC_STEM_CELL_PROLIFERATION	0.00272124	0.0325465	8	ACE KITLG PIM1 EIF2AK2
GO_T_HELPER_1_CELL_DIFFERENTIATION	0.00274754	0.0328089	10	TNFSF4 IL18R1 RIPK2 RELB LEF1
GO_CELLULAR_RESPONSE_TO_INTERFERON_ALPHA	0.00278253	0.0330728	9	IFIT3 IFIT2
GO_SMALL_GTPASE_MEDIATED_SIGNAL_TRANSDUCTION	0.00279972	0.0330728	387	KITLG CDON RASGEF1B RHEBL1 KALRN F2RL1 RHOBTB3 PREX2 OPHN1 NOTCH2 DIRAS3 SHC3 ARHGAP18 ABCA1 RAPGEF5 BCL6 CDC42EP3 RASGRF2 RAB30 FAM13B ROBO1 RALB DHCR24 ARHGEF9 DOCK11 ARHGEF40 EPS8 ARHGEF17 KIF14 RHOQ NRP1 ARHGEF6 RAB12 RHOD CGNL1 LPAR1 NRG1 SPRY4 NISCH ARHGAP12 RAB11A RAB31 GPR65 HMOX1 RAB39B ITPKB STARD13 ADGRG1 CSF1 ARHGAP28 SRC RAB9A CTNNAL1 SSX2IP KPNB1 JUN RAB3C RAB32 TGFB2 ARHGAP5 ARHGEF…
GO_CELLULAR_CARBOHYDRATE_METABOLIC_PROCESS	0.00279972	0.0330728	186	HAS3 PMAIP1 C1QTNF1 GBE1 IGFBP4 GK DYSF B3GNT7 B3GNT5 IGFBP3 PHLDA2 PFKFB3 PPP1R3B MTMR7 FOXO1 LALBA PDK2 IGF2 ITPK1 B3GNT2 LEPR PTK2B INSR AOAH NLN RBKS RB1CC1 CSGALNACT2 IDNK TFF3 SRC SIK1 BAD SLC2A1 PYGL HRH1 IMPA1 RORA SOGA1 HS2ST1 ABHD10 PPP1R3E ANGPTL3 IDUA PGD PHKB GNE DDIT4 GCG PFKFB4 NR1D1 SCARB2 UGP2 GPD2 PRKAG2 ADIPOR1 GCGR PTAFR PPP1R2 POMK
GO_REGULATION_OF_HUMORAL_IMMUNE_RESPONSE	0.00279972	0.0330728	47	IL1B C1R C1S SPNS2 C3AR1 CFI C1QB CR1L
GO_POSITIVE_REGULATION_OF_SECRETION	0.00279972	0.0330728	298	IL1B IL6 CLEC4E SYT9 C1QTNF1 CCL3 TSLP IL1A TNFSF4 IFIH1 SAA1 TGFB3 RIPK2 MYRIP P2RX4 ABCG1 F2RL1 P2RX7 DDX58 TLR2 LGALS9C PANX1 TTN PTGER4 HLA-F APLN MYH10 LGALS9 VEGFC GPI GAL INHBA GJA1 ACSL4 HTR2B SNX5 STXBP5 LGALS9B MMP12 ADCY8 SRC RAB9A CD274 HLA-E TRIM6 STAM BAD MYB IL1RL1 IL5 TRPV1 TGFB2 SLC6A4 PTPN22 NLRP12 CD58 ACSL3 TAC1 ADORA2A MAP2K6 MCU GHRH PYDC2 LILRA5 SORL1 AKAP12 SYTL4 GCG SOX4 …
GO_NEGATIVE_REGULATION_OF_IMMUNE_EFFECTOR_PROCESS	0.00279972	0.0330728	82	IL7R DUSP10 ZC3H12A TNFSF4 DHX58 TGFB3 BST2 BCL6 HLA-F IRAK3 LGALS9 LGALS3 CEACAM1 RNF125 HMOX1 HLA-G HLA-E TGFB2 LOXL3 ZBTB7B CD47 MICB PPM1B
GO_POSITIVE_REGULATION_OF_BLOOD_VESSEL_ENDOTHELIAL_CELL_MIGRATION	0.00280224	0.0330728	33	PTGS2 NOS3 P2RX4 VEGFA ADAM17 PDGFB VEGFC NRP1 HMOX1 ETS1 HDAC9 RHOJ FGF2
GO_POSITIVE_REGULATION_OF_INTERLEUKIN_6_SECRETION	0.00280758	0.0330728	26	IL1B IFIH1 F2RL1 DDX58 TLR2 LGALS9C LGALS9 LGALS9B
GO_MONONUCLEAR_CELL_DIFFERENTIATION	0.00280927	0.0330728	24	CSF2 BMP4 PIR VEGFA IRF7 CDK6 CSF1 CTNNBIP1 JUN
GO_ACTOMYOSIN_STRUCTURE_ORGANIZATION	0.00289971	0.0338992	129	LIMCH1 TGFB3 PHACTR1 TTN PTGER4 SMAD3 SRF MYH10 NRP1 PTK2B LPAR1 WDR1 EVL GPR65 TRPM7 ARHGAP28 TSC1 SRC MKKS NF2 TGFBR1 PDGFRA TMOD2 CAPN9 ARHGEF10 ALMS1 LMOD3 TAC1 ANLN TPM1 ARHGEF5 PRKAR1A CFLAR CD47 MYPN MEF2A EPB41L3 MYOZ2 OBSL1 S100A10 PFN2 TACSTD2 PPM1F EPB41L2 ARRB1 FRMD7 CORO2B STMN1 TNFAIP1 MET CAPN3 PXN CNN3 SH3PXD2B MYH14 PPM1E CDC42BPA TMOD4 LDB3 LIMK1 LMOD1 ARHGEF10L PPP1R9A INPP5K E…
GO_REGULATION_OF_LYMPHOCYTE_MEDIATED_IMMUNITY	0.00289971	0.0338992	98	IL1B IL7R IL6 RSAD2 TNFSF4 IL18R1 P2RX7 BCL6 HLA-F IL12RB1 LGALS9 HSPD1 CEACAM1 HLA-G TFRC HLA-E STAT5B
GO_UROGENITAL_SYSTEM_DEVELOPMENT	0.00289971	0.0338992	223	BMP4 ACE COL4A1 GREM1 VEGFA GCNT4 AR GCNT1 ITGB4 BMP2 BCL2 NOTCH2 FAT4 SOX17 SMAD3 WNT2B ITGA6 CAT PDGFB ITGA8 NRP1 SULF2 PDGFA AQP11 JAG1 NFIA WFS1 DCHS1 MAGED1 BCL2L11 TSC1 EGR1 MME CTNNBIP1 ZBTB16 TGFBR1 NPHS2 MPST PTCH1 PDGFRA TGFB2 TBX18 PODXL NPNT DCN FMN1 SGPL1 GLI3 ASS1 PLAG1 DLG5 CFLAR BASP1 COL4A4 FGF2 TIPARP FGFR2 IL6R AHI1 PKD2 SOX4 ACAT1 CYP26A1 C1GALT1 TACSTD2 ITGA3 SHH EPHA4 WWTR1 …
GO_REGULATION_OF_MITOCHONDRIAL_MEMBRANE_POTENTIAL	0.00290116	0.0338992	41	BCO2 PMAIP1 IFI6 P2RX7 BCL2 CTNS SRC BAD TRPV1 PYCR1 DCN ADORA2A GCLC GCLM
GO_POSITIVE_REGULATION_OF_ALPHA_BETA_T_CELL_DIFFERENTIATION	0.00290203	0.0338992	36	TNFSF4 RIPK2 NFKBIZ RUNX1 IL12RB1 LGALS9 SOCS1 AP3B1 ITPKB ADA ZBTB16 PNP MYB GLI3 ZBTB7B IHH NFKBID SHH
GO_CELL_SURFACE_RECEPTOR_SIGNALING_PATHWAY_INVOLVED_IN_HEART_DEVELOPMENT	0.00290931	0.0339314	25	HEY1 BMP4 BMP2 NOTCH2 SOX17 HEY2 JAG1 DLL4 BMPR1A SNAI2 DKK1
GO_ECTOPIC_GERM_CELL_PROGRAMMED_CELL_DEATH	0.00295421	0.0344017	6	IL1B KITLG IL1A KIT
GO_POSITIVE_REGULATION_OF_FAT_CELL_DIFFERENTIATION	0.0029997	0.0347697	47	PTGS2 ZC3H12A MEDAG BMP2 KLF5 LRP5 METRNL NOCT ZFP36 ZBTB16 SAV1 FRZB SNAI2 ZBTB7B
GO_ACTIN_FILAMENT_ORGANIZATION	0.0029997	0.0347697	258	LIMCH1 MYO1B CX3CL1 TGFB3 F2RL1 RHOBTB3 BCL2 NEDD9 ADD3 ARHGAP18 PHACTR1 CDC42EP3 TTN PTGER4 SMAD3 WASF3 SRF EPS8 RHOQ NRP1 RHOD CGNL1 PTK2B LPAR1 ID1 MLST8 ARHGAP12 PDLIM3 TF HIP1R WDR1 EVL GPR65 NCK1 RICTOR FSCN1 ARHGAP28 TSC1 SRC MKKS NF2 TGFBR1 TRIOBP C9orf72 GMFB TMOD2 BIN1 HIP1 ARHGEF10 ALMS1 LMOD3 TAC1 FMN1 ACTN1 RDX TPM1 DPYSL3 ARHGEF5 RND3 AIF1L FAM107A RHOG CD47 RHOJ SEMA5A FSCN3 MYADM …
GO_TEMPERATURE_HOMEOSTASIS	0.0029997	0.0347697	131	IL1B PTGS2 IL1A IL18R1 ACSL1 VEGFA UCP2 ADAM17 FOXO1 APLN G0S2 ARRDC3 CD36 IL15 LEPR KDM6B ID1 GJA1 KDM3A EGR1 HADH FH DDIT3 NOVA1 TRPV1 ALMS1 DIO2 MAP2K6 CXCR4 ZBTB7B TLE3 HOXC10 PEMT GATM MFAP2 NR1D1 ADIPOR1 UCP1 LNPEP WNT10B
GO_ORGAN_INDUCTION	0.00303921	0.0351733	17	BMP4 AR BMP2 ROBO1 WNT2B
GO_TOLL_LIKE_RECEPTOR_7_SIGNALING_PATHWAY	0.00306821	0.0353501	5	RSAD2 UNC93B1
GO_NEGATIVE_REGULATION_BY_HOST_OF_VIRAL_PROCESS	0.00309803	0.0353501	7	CCL8 ZC3H12A LTF
GO_REGULATION_OF_NATURAL_KILLER_CELL_CHEMOTAXIS	0.00309803	0.0353501	7	CCL3 CCL2 CCL5 CCL7
GO_OSTEOBLAST_DIFFERENTIATION	0.00309969	0.0353501	150	IL6 BMP4 AREG CCL3 JUNB IGFBP5 GREM1 IGFBP3 BMP2 HOXA2 PTHLH SMAD3 FBXO5 IGF2 CAT LRP5 CDK6 IFITM1 ID1 NOCT ADAR JAG1 CTHRC1 CTNNBIP1 SMOC1 LEF1 PTCH1 VCAN BMPR1A MYBBP1A FBN2 NPNT PTK2 GLI3 SNAI2 FBL FGFR2 IL6R IHH ASF1A COL6A1 HGF PRKACA WNT10B SHH WWTR1
GO_APPENDAGE_DEVELOPMENT	0.00309969	0.0353501	122	PRRX1 BMP4 SEMA3C GREM1 ITGB4 NOTCH2 ITGA6 IFT122 TBX3 LRP6 KREMEN1 BCL2L11 ZBTB16 SMOC1 MEGF8 LEF1 PTCH1 TGFB2 BMPR1A TBC1D32 AFF3 FBN2 WDR19 FMN1 GLI3 HOXC10 CHST11 NR2F2 DKK1 FGFR2 IFT172 IHH TBX2 SOX4 PSEN1 DYNC2H1 ALX4 SHH ZNF358 ALDH1A2 IFT140 FGF4
GO_REGULATION_OF_CYSTEINE_TYPE_ENDOPEPTIDASE_ACTIVITY	0.00309969	0.0353501	158	PTGS2 PMAIP1 TNFSF15 IFI6 BIRC3 TNFAIP8 RIPK2 VEGFA CD44 PSMB9 PLAUR ROBO1 SMAD3 MDM2 DHCR24 DAPK1 LGALS9 ACER2 HSPD1 HIP1R TNFRSF10A BCL2L11 TRIAP1 SRC LEF1 PML BAD HIP1 TNFSF10 CYFIP2 NLRP12 BCL2L13 ADORA2A CFLAR BLID MAP3K5 ACVR1C CASP5 XIAP HGF RIPK1 BIRC2 FYN PPM1F NKX3-1 FNIP1 ARRB1 BCL2L10
GO_ENDOTHELIAL_CELL_DEVELOPMENT	0.00310124	0.0353501	40	IL1B STC1 CLDN1 VEGFA F2RL1 S1PR2 ID1
GO_REGULATION_OF_MONOOXYGENASE_ACTIVITY	0.00310124	0.0353501	39	IL1B GCH1 NFKB1 NOS3 PTK2B DHFR HTR2B SCARB1
GO_NEGATIVE_REGULATION_OF_RESPONSE_TO_CYTOKINE_STIMULUS	0.00310124	0.0353501	40	IL6 NLRC5 CCL5 F2RL1 SAMHD1 ROBO1 IRAK3 PARP14 ADAR MMP12 SH2B3
GO_ENDOCARDIAL_CUSHION_DEVELOPMENT	0.00310155	0.0353501	37	HEY1 BMP4 NOS3 BMP2 HEY2 ROBO1 MDM2 JAG1 DCHS1 TGFBR1 TGFB2 BMPR1A SNAI2
GO_CALCIUM_MEDIATED_SIGNALING_USING_INTRACELLULAR_CALCIUM_SOURCE	0.00314881	0.0358344	16	CCL20 SELP VCAM1 PRKACA PTGFR FKBP1B PTPRC
GO_PERK_MEDIATED_UNFOLDED_PROTEIN_RESPONSE	0.00315779	0.0358822	15	CXCL8 ATF3 CCL2 PPP1R15A NCK1 DDIT3
GO_NEGATIVE_REGULATION_OF_COAGULATION	0.0032016	0.0362812	37	C1QTNF1 ADAMTS18 NOS3 THBD PLAUR PDGFB PDGFA CEACAM1 SH2B3 PDGFRA KRT1 TSPAN8 SERPINE1 F2 KLKB1 F12 PRKCD SERPINB2 PROS1 PROC ANXA2
GO_BROWN_FAT_CELL_DIFFERENTIATION	0.00320256	0.0362812	33	PTGS2 DUSP10 LAMB3 ARL4A ALDH6A1 ITGA6 RGS2 METRNL
GO_NEGATIVE_REGULATION_OF_MACROPHAGE_DERIVED_FOAM_CELL_DIFFERENTIATION	0.00321062	0.0363177	9	ABCG1 NFKBIA ABCA1 CETP ITGAV ITGB3
GO_COENZYME_BIOSYNTHETIC_PROCESS	0.00329967	0.0372129	97	PTGS2 GCH1 ACSL5 ACSL1 IDO1 PARP9 PDK2 NAMPT COQ7 MOCOS PNPO PARP10 DHFR AFMID ACSL4 PDHA1 NMRK1 LIAS COQ10B PDXK ACSL3 PPTC7 SCD5 DCAKD PTGIS PARP16 PDSS1 TPK1 MTHFD1 ACAT1 COQ6 PDPR PDP2 KYNU NUDT12 GPHN ACACA PCBD1 CBR4 FDXR QDPR
GO_MUSCLE_SYSTEM_PROCESS	0.00329967	0.0372129	301	IL1B STC1 PTGS2 KCNN2 ZC3H12A MYLK FBXO32 IGFBP5 DYSF SSPN NOS3 CHRNE P2RX4 DTNA SNTB1 CHRNB1 DMD HEY2 EDNRA FOXO1 TTN SMAD3 SRF TMEM38B RGS2 IL15 KIT SULF2 ITGA2 GJA1 HMOX1 HTR2B GAMT MYL5 MYL9 ADA MKKS ANXA6 SCN3B TMOD2 TRPV1 BIN1 TACR3 EMD LMOD3 MYOT DAPK3 NPNT ACTG2 PTK2 CHRNA1 TPM1 MAP2K6 CXCR4 NMUR1 CFLAR SPHK1 TNFRSF1B ATP1B1 RAP1GDS1 PIK3CG MEF2A FOXO3 GATM DAG1 MYOZ2 PRKACA CLIC2 KCNMA1 …
GO_REGULATION_OF_PLATELET_ACTIVATION	0.00332293	0.037363	21	SELP C1QTNF1 ADAMTS18 NOS3 THBD PDGFB PDGFA CEACAM1 SH2B3 PDGFRA
GO_BASEMENT_MEMBRANE_ORGANIZATION	0.00332293	0.037363	21	CTSS LAMB3 COL4A1 NTN4 FLRT2 SPINT2 DAG1 MEGF9
GO_EXOCYTOSIS	0.00339966	0.0380148	600	TNFAIP6 CCL8 CXCL1 CTSS SYT9 SELP AMPD3 CCL3 STEAP2 TNFAIP2 VWF TGFB3 STX11 NFKB1 BST2 CCL5 VEGFA EXOC6 QPCT PCDH7 F2RL1 P2RX7 CD44 CD68 CAB39 GGH TLR2 HPSE MMRN1 FERMT3 C3AR1 TTN PLAUR PRG2 SCFD2 RALB HLA-F MYH10 IGF2 CAT LGALS9 PDGFB CD36 GTPBP2 VEGFC RNASET2 LGALS3 TXNDC5 GPI RAB12 FCGR2A KIT STXBP2 PDGFA CEACAM1 VNN1 TF LGALS3BP RAB11A RAB31 WDR1 PHACTR2 HMOX1 ITGAV APBA1 STXBP5 ILF2 MME NSF …
GO_RESPONSE_TO_OXIDATIVE_STRESS	0.00339966	0.0380148	297	PTGS2 IL6 ZC3H12A AREG TNFAIP3 SOD2 GCH1 FBLN5 NOS3 STC2 BCL2 PTGS1 NCF4 FOXO1 MDM2 DHCR24 DAPK1 SESN1 NR4A2 PDK2 CAT TRAP1 CD36 PYROXD1 PTK2B KDM6B VNN1 APEX1 DHFR MMP14 NME5 HMOX1 ADA TSC1 SRC PML BAD JUN CLN8 MYB TXN2 HSPA1B LIAS ETS1 PDGFRA PYCR1 APOD PTPRK PNPT1 ACOX2 PDLIM1 KRT1 STK24 TPM1 GCLC GCLM HBA2 CFLAR PRDX2 DUSP1 TP53INP1 SCGB1A1 MICB MAP3K5 MTF1 CASP3 FOXO3 HGF RIPK1 MSRA PKD2 PSE…
GO_EXOCRINE_SYSTEM_DEVELOPMENT	0.0034017	0.0380148	37	TGFB3 SEMA3C NTN4 TGM2 IGF2 NRP1 NFIB PDGFA INSR TGFB2 SNAI2 EDA FGFR2 LAMA1 HGF DAG1 SHH FGF7 NKX3-1 EGFR
GO_TRAIL_ACTIVATED_APOPTOTIC_SIGNALING_PATHWAY	0.0034087	0.0380148	6	ATF3 TNFRSF10C TNFRSF10A
GO_ENERGY_HOMEOSTASIS	0.00341091	0.0380148	25	AMPD3 MRAP2 FOXO1 CD36 LEPR METRNL
GO_REGULATION_OF_TYPE_2_IMMUNE_RESPONSE	0.00341126	0.0380148	24	IL6 RSAD2 TNFSF4 IDO1 BCL6
GO_NEGATIVE_REGULATION_OF_CD4_POSITIVE_ALPHA_BETA_T_CELL_PROLIFERATION	0.00342223	0.0380512	5	LGALS9C LGALS9 LGALS9B CD274
GO_REGULATION_OF_TOLERANCE_INDUCTION	0.00342466	0.0380512	9	IDO1 IRAK3 HLA-G CD274 CD3E
GO_ANGIOGENESIS_INVOLVED_IN_WOUND_HEALING	0.00344443	0.0382144	17	TNFAIP3 CX3CL1 HPSE SRF ETS1 ITGB3 CXCR4 PIK3CB SERPINE1 DAG1
GO_T_CELL_MIGRATION	0.00349965	0.0387126	47	CCL20 CCL3 CCL2 CCL5 CXCL10 ADAM17 CXCL11 LRCH1 PIK3CD CD200 APOD CCR6
GO_NEGATIVE_REGULATION_OF_LEUKOCYTE_DIFFERENTIATION	0.00349965	0.0387126	71	BMP4 IRF1 ZC3H12A CCL3 TNFSF4 TLR3 RUNX1 BCL6 CDK6 SOCS1 INHBA CEACAM1 HLA-G GLI3 LOXL3 PRDX2 ZBTB7B CD74 IHH NFKBID SHH LILRB4 DTX1 TBX21 IFNB1 TLR4 NF1
GO_POSITIVE_REGULATION_OF_MONOOXYGENASE_ACTIVITY	0.00351406	0.0388148	23	IL1B GCH1 PTK2B DHFR HTR2B SCARB1
GO_CARDIAC_CHAMBER_MORPHOGENESIS	0.00359964	0.0394321	87	HEY1 BMP4 ADGRG6 SEMA3C NOS3 DNAH11 NOTCH2 HEY2 ROBO1 MDM2 SRF NRP1 TBX3 NRG1 JAG1 SAV1 TGFBR1 DLL4 TGFB2 BMPR1A
GO_SMALL_MOLECULE_BIOSYNTHETIC_PROCESS	0.00359964	0.0394321	492	IL1B PTGS2 AMPD3 HAS3 GCH1 ATF3 NFKB1 DSE IDO1 ABCG1 BMP2 CH25H PTGS1 FOXO1 SAMHD1 SLC25A10 BCAT1 DHCR24 UNG PDK2 GPT2 INSIG1 NUDT17 PDGFB COQ7 MTHFD2L GPI DSEL NUDT16 ACER2 LEPR PTK2B PNPLA8 CEACAM1 UST PNPO NLN SLC27A5 PLA2G4A CSAD NT5C1B ACSM3 DHFR PLCB4 NME5 ALOXE3 PMVK GAMT ITPKB NUDT13 UPP1 KDM3A ADA CYP46A1 MVD CAD EGR1 MVK OSBPL6 CHST15 MTAP ALDOC PNP SIK1 MCAT KPNB1 CPS1 PSPH LIAS HRH1 C…
GO_REGULATION_OF_ACTIN_FILAMENT_BUNDLE_ASSEMBLY	0.00359964	0.0394321	68	LIMCH1 CX3CL1 TGFB3 PTGER4 SMAD3 NRP1 LPAR1 ID1 EVL GPR65 ARHGAP28 TSC1 MKKS NF2 TGFBR1 ARHGEF10 ALMS1 TAC1 RDX TPM1 ARHGEF5 CD47 S100A10 PFN2 TACSTD2 PPM1F FRMD7 CORO2B
GO_MYOTUBE_DIFFERENTIATION	0.00359964	0.0394321	71	CCL8 CDON DNER CXCL10 GDF15 BCL2 PTGFRN KLF5 BHLHE41 NLN MMP14 PLEKHO1 KCNH1 CEACAM5 SIK1 LMOD3 HDAC9 TANC1 CFLAR SMYD3 BDNF WNT10B SHH
GO_RESPIRATORY_SYSTEM_DEVELOPMENT	0.00359964	0.0394321	143	BMP4 HSD11B1 MSC TGFB3 IGFBP5 NOS3 VEGFA WNT2B SRF TMEM38B NFIB LRP6 ID1 PDGFA TNS3 MMP14 ADA MME SAV1 LEF1 PDGFRA CCBE1 MAP2K1 BMPR1A GLI3 ASS1 LOXL3 DLG5 BASP1 EDA HOXA5 KRAS FGFR2 LAMA1 DAG1 LIPA SMPD3 ITGA3 SHH CCDC39 GATA6 FGF7 ALDH1A2 LHX3 EGFR HHIP TIMELESS SEC24B PHEX
GO_REGULATION_OF_CELL_ADHESION_MOLECULE_PRODUCTION	0.00360144	0.0394321	3	IL1B FLOT1
GO_HEMATOPOIETIC_STEM_CELL_PROLIFERATION	0.00366711	0.0400926	15	ACE KITLG RUNX1 WNT2B PIM1 EIF2AK2
GO_SUBSTRATE_ADHESION_DEPENDENT_CELL_SPREADING	0.00369963	0.0401961	56	LAMB3 GBP1 NTN4 BVES NEDD9 FERMT3 KIF14 ITGA8 NRP1 ITGAV MERTK SRC TRIOBP ITGB3 PTK2 MYADM MEGF9 S100A10 TACSTD2 FERMT2 UNC13D
GO_REGULATION_OF_REACTIVE_OXYGEN_SPECIES_BIOSYNTHETIC_PROCESS	0.00369963	0.0401961	59	IL1B PTGS2 ZC3H12A P2RX4 CTNS TICAM1 SMAD3 TRAP1 CD36 PTK2B INSR TRPV1 ASS1 CFLAR PTGIS CD47
GO_POSITIVE_REGULATION_OF_ALPHA_BETA_T_CELL_ACTIVATION	0.00369963	0.0401961	47	TNFSF4 RIPK2 NFKBIZ RUNX1 IL12RB1 EBI3 LGALS9 SOCS1 AP3B1 ITPKB ADA ZBTB16 HLA-E PNP MYB CD3E GLI3 ZBTB7B IHH NFKBID SHH PTPRC NKAP PRKCQ CD28 IL12A MALT1
GO_POSITIVE_REGULATION_OF_ANIMAL_ORGAN_MORPHOGENESIS	0.00369963	0.0401961	62	BMP4 TNFAIP3 SEMA3C GREM1 VEGFA AR BMP2 ROBO1 WNT2B PIM1 JAG1 CSF1 MAGED1 TGFBR1 TGFB2 CFLAR BASP1 DKK1 FGFR2
GO_REGULATION_OF_CD4_POSITIVE_ALPHA_BETA_T_CELL_DIFFERENTIATION	0.00370333	0.0401961	32	ZC3H12A TNFSF4 RIPK2 NFKBIZ RUNX1 BCL6 IL12RB1 LGALS9 SOCS1 MYB LOXL3 ZBTB7B
GO_MYELOID_CELL_APOPTOTIC_PROCESS	0.00371486	0.0402631	23	IL6 KITLG CCL5 BCL2 ADAM17 IRF7 ITPKB PIK3CD
GO_DECIDUALIZATION	0.00375825	0.0406747	16	STC1 PTGS2 JUNB STC2 GJA1 CTSB PTGIS EPOR
GO_NEGATIVE_REGULATION_OF_T_CELL_APOPTOTIC_PROCESS	0.00376897	0.040732	15	IL7R BMP4 CCL5 IDO1 ADA
GO_NEGATIVE_REGULATION_OF_MAP_KINASE_ACTIVITY	0.00379962	0.0408201	54	IL1B BMP4 DUSP10 DUSP16 PAQR3 IRAK3 RGS2 RGS3 SPRY4 UCHL1 SH2B3
GO_REGULATION_OF_CD4_POSITIVE_ALPHA_BETA_T_CELL_ACTIVATION	0.00380114	0.0408201	42	ZC3H12A TNFSF4 RIPK2 NFKBIZ LGALS9C RUNX1 BCL6 IL12RB1 LGALS9 SOCS1 LGALS9B CD274 MYB LOXL3 ZBTB7B
GO_TRABECULA_MORPHOGENESIS	0.00380266	0.0408201	36	HEY1 ADGRG6 SLC40A1 GREM1 HEY2 SRF NRG1 TGFBR1 DLL4 TGFB2 BMPR1A FBN2
GO_CELL_MIGRATION_INVOLVED_IN_SPROUTING_ANGIOGENESIS	0.00380304	0.0408201	34	PTGS2 GREM1 VEGFA PIK3R3 NR4A1 ROBO1 SRF CLEC14A NRP1 HMOX1 STARD13 DLL4 HDAC9 RHOJ FGF2
GO_GRANULOCYTE_MACROPHAGE_COLONY_STIMULATING_FACTOR_PRODUCTION	0.00380973	0.0408201	8	IL1B DDX58
GO_TRANSFORMING_GROWTH_FACTOR_BETA_ACTIVATION	0.00380973	0.0408201	8	ITGB8 ITGB6 LRRC32 FURIN ITGAV
GO_POSITIVE_REGULATION_OF_HETEROTYPIC_CELL_CELL_ADHESION	0.00386181	0.0413192	11	IL1B CD44
GO_DEFENSE_RESPONSE_TO_GRAM_POSITIVE_BACTERIUM	0.00389961	0.0416051	61	GBP4 IL6 RIPK2 DEFB4A P2RX7 TLR2 GBP2 ADAM17 LALBA CD36
GO_VASCULOGENESIS	0.00389961	0.0416051	49	HEY1 ACKR3 ITGB8 JUNB VEGFA SOX17 HEY2 CEACAM1 ITGAV
GO_REGULATION_OF_MICROGLIAL_CELL_ACTIVATION	0.0039614	0.0422044	16	IL6 CCL3 CX3CL1 SPHK1 NR1D1 PTPRC SYT11
GO_CELLULAR_RESPONSE_TO_NITROGEN_COMPOUND	0.0039996	0.0423856	465	IL1B IFIT1 STC1 PTGS2 IFIH1 VCAM1 COL4A1 IGFBP5 NFKB1 MGARP RIPK2 RGS9 P2RX4 PRKACB PIK3R3 P2RX7 TLR3 GDF15 DDX58 NSG1 NR4A1 FOXO1 MDM2 ATP6V1B2 RALB SESN1 KLF5 TMEM38B NR4A2 PDK2 XRN1 IGF2 FDX1 CD36 NAMPT SOCS1 EEF2K RHOQ RAB12 AGRN CASP7 ID1 SOCS2 INSR CEACAM1 APEX1 RAB31 SLC38A9 GJA1 NCK1 HTR2B PTPRE BCL2L11 TSC1 EGR1 GNA15 ADCY8 SRC HRH4 GKAP1 STAT5B CPS1 HRH1 PDGFRA TRPV1 KLF10 SLC6A4 SOGA1 …
GO_RESPONSE_TO_GROWTH_FACTOR	0.0039996	0.0423856	458	IL1B BMP4 CLDN1 CXCL8 VCAM1 TGFB3 CCL2 PEG10 LUM GREM1 FGF5 CCL5 VEGFA PCSK6 CD44 FST GDF15 BMP2 NOTCH2 FAT4 NR4A1 FLRT2 ADAM17 ROBO1 SMAD3 MDM2 APLN CAT MCM7 PDGFB VEGFC EEF2K LRRC32 ITGA8 NR3C1 NRP1 RGMB SULF2 ID1 INSR SPRY4 ZFP36 HTRA3 FURIN BCL9L SPINT1 TMEM204 CAD EGR1 SRC ANOS1 MEGF8 TGFBR1 LEF1 PML STAT5B JUN CPS1 DLL4 SKIL SMURF1 PDGFRA CD109 TRPV1 TGFB2 FUZ SOX5 ITGB3 CCBE1 HTRA4 EMD CYF…
GO_ROOF_OF_MOUTH_DEVELOPMENT	0.0039996	0.0423856	62	PRRX1 MSC TGFB3 INSIG1 LRRC32 TBX3 LRP6 INHBA CSRNP1 TGFBR1 LEF1 BCOR PDGFRA TGFB2 BMPR1A SGPL1 GLI3 LOXL3 SNAI2 TIPARP IFT172 TBX2 ALX4 SHH
GO_REGULATION_OF_INTERLEUKIN_1_SECRETION	0.0040044	0.0423856	31	ZC3H12A CCL3 TNFAIP3 SAA1 RIPK2 P2RX7 PANX1 LGALS9 PML NLRP12 PYDC2 LILRA5 NOD2 TLR4 LPL AIM2 WNT5A ORM2
GO_CARDIAC_NEURAL_CREST_CELL_MIGRATION_INVOLVED_IN_OUTFLOW_TRACT_MORPHOGENESIS	0.00401227	0.0423856	5	BMP4 SEMA3C BMP7
GO_INTERLEUKIN_1_ALPHA_PRODUCTION	0.00401227	0.0423856	5	CX3CL1 P2RX7 PANX1
GO_CELLULAR_RESPONSE_TO_EXTRACELLULAR_STIMULUS	0.00409959	0.0430531	170	PTGS2 ZC3H12A PMAIP1 ATF3 VCAM1 P2RX4 P2RX7 CD68 BCL2 FOXO1 MDM2 RALB WNT2B SESN1 SRF ITGA6 NR4A2 PDK2 WDR45 PIM1 NAMPT IL15 PPM1D EIF2AK2 SKP2 HMOX1 UPP1 TSC1 RNF152 NPRL2 CACNB3 JUN SLC2A1 TXN2 TRPV1 KLF10 MYBBP1A CPEB4 STK24
GO_SPECIFICATION_OF_SYMMETRY	0.00409959	0.0430531	89	BMP4 GREM1 PCSK6 CC2D2A DNAH11 NOTCH2 SOX17 ARMC4 SMAD3 SRF TBX3 MKKS MEGF8 DDIT3 TBC1D32 RFX3 LRRC6 IFT172 IHH TBX2 AHI1 PKD2 PSEN1 DYNC2H1 SHH IFT74 CCDC39 ALDH1A2 IFT140 ENG TBX21 AP1B1 CFAP53 DPCD DNAH5 MMP21 WNT5A NBL1 PSKH1 HIF1A RNF207
GO_NEGATIVE_REGULATION_OF_NF_KAPPAB_TRANSCRIPTION_FACTOR_ACTIVITY	0.00409959	0.0430531	57	ZC3H12A TNFAIP3 IRAK2 NLRC5 NFKBIA CYLD PELI1 TRAF3 TRIM21 IRAK3 CAT PARP10 CD200 NLRP12 RBCK1 PRDX2 PTGIS PYDC2 TRAIP NFKBID COMMD1 ARRB1 TLR9 DAP OTULIN AIM2 DAB2IP KLF4 BMP7 FAF1
GO_POSITIVE_REGULATION_OF_GLIOGENESIS	0.00409959	0.0430531	58	IL1B IL6 CCL3 CX3CL1 P2RX4 BMP2 TLR2 SPINT1 CSF1 MYB BIN1 E2F1 CXCR4 PLAG1 TNFRSF1B IL34 DAG1 NKX6-2
GO_ESTABLISHMENT_OF_ENDOTHELIAL_BARRIER	0.0041111	0.0430531	26	IL1B CLDN1 VEGFA F2RL1 S1PR2
GO_LABYRINTHINE_LAYER_BLOOD_VESSEL_DEVELOPMENT	0.00412074	0.0430531	13	HEY1 JUNB HEY2 PLCD3
GO_REVERSE_CHOLESTEROL_TRANSPORT	0.00412074	0.0430531	13	LIPG ABCG1 ABCA1 CETP SCARB1
GO_REGULATION_OF_CELL_CELL_ADHESION_MEDIATED_BY_INTEGRIN	0.00412131	0.0430531	10	CCL5 FERMT3 ADA DPP4 PODXL CD3E
GO_REGULATION_OF_HORMONE_BIOSYNTHETIC_PROCESS	0.00413223	0.0431072	19	IL1B NFKB1 STC2 BMP2 EGR1
GO_POSITIVE_REGULATION_OF_CALCIUM_ION_IMPORT	0.00416455	0.0433841	16	STC1 CCL3 CCL2 PDGFB LGALS3
GO_HEPATICOBILIARY_SYSTEM_DEVELOPMENT	0.00419958	0.0435468	98	CLDN1 TNFAIP3 E2F8 NOTCH2 SOX17 AK4 SMAD3 SULF2 CEACAM1 RB1CC1 ITGA2 HMOX1 TYMS ADA CAD MPST JUN CPS1 PTCH1 PNPT1 FRZB GLI3 ASS1 CFLAR KRAS IHH PTPN3 HGF PKD2 ACAT1 CCDC39 GATA6 ALDH1A2 EGFR RELA NF1 HMGCS1 QDPR PIK3CA MET
GO_CELLULAR_RESPONSE_TO_ABIOTIC_STIMULUS	0.00419958	0.0435468	216	IL1B PTGS2 IRF1 MYLK NFKB1 DYSF TLR3 CAB39 RELB PTGER4 MDM2 GPR52 TANK PIEZO2 TNKS1BP1 NAMPT CHEK2 SLC25A23 DDB2 ITGA2 GJA1 NFATC4 OPN1SW TNFRSF10A N4BP1 SDE2 AURKB GRM1 EGR1 MME SWI5 TRIAP1 MAP3K2 RS1 BAD SLC2A1 GNGT1 TRPV1 HMGA2 PTPRK MCOLN1 GCLC CAMKMT LIG4 SNAI2 TP53INP1 GADD45A CASP5 CASP3 CRY2 DAG1 PKD2 CASP2 MAP3K1 TMEM150C MYD88 NOC2L ATR PTAFR ENG TLK2 EGFR PARP1 CRYAB CNGA1 TRPV4 TLR4 X…
GO_FATTY_ACID_DERIVATIVE_TRANSPORT	0.00420336	0.0435468	33	IL1B ACE P2RX4 P2RX7 SLCO2A1 PNPLA8 PLA2G4A PLA2G2A ABCC1 MAP2K6
GO_MACROPHAGE_DIFFERENTIATION	0.00420336	0.0435468	33	CSF2 BMP4 VEGFA TLR2 GAB3 IL15 INHBA CSF1 TSPAN2
GO_ALPHA_BETA_T_CELL_PROLIFERATION	0.00421687	0.0436266	23	IRF1 TNFSF4 RIPK2 LGALS9C EBI3 LGALS9 IL15 LGALS9B CD274 HLA-E CD3E ZBTB7B DOCK2 TNFRSF14 PTPRC MAPK8IP1 CD28
GO_CELLULAR_RESPONSE_TO_ENDOGENOUS_STIMULUS	0.00429957	0.0441828	942	IL1B STC1 PTGS2 CTSS BMP4 CLDN1 FBXO32 CXCL8 TNFSF4 VCAM1 COL4A1 JUNB TGFB3 IGFBP5 CCL2 PEG10 NFKB1 MGARP ACSL1 GREM1 RIPK2 RGS9 FGF5 CCL5 P2RX4 PRKACB PCSK6 AR PIK3R3 P2RX7 CD44 FST GDF15 BMP2 NSG1 NRIP1 NOTCH2 FAT4 NR4A1 RUNX1 FLRT2 ADAM17 FOXO1 PTGER4 SMAD3 MDM2 ATP6V1B2 APLN NPC1 CREBRF SESN1 KLF5 TMEM38B NR4A2 PDK2 XRN1 IGF2 FDX1 MCM7 CD36 NAMPT SOCS1 EEF2K LRRC32 ITGA8 NR3C1 RHOQ RAB12 CHEK…
GO_REGULATION_OF_MUSCLE_ORGAN_DEVELOPMENT	0.00429957	0.0441828	95	BMP4 CDON GREM1 BMP2 BCL2 HEY2 MEIS1 SMAD3 RGS2 PIM1 NRG1 NLN GJA1 SAV1 TGFBR1 LEF1 LMOD3 BMPR1A HDAC9 FGF2 DKK1 FGFR2 TBX2 SOX6 RIPK1 MEGF10 SOX15 WNT10B SHH GATA6 G6PD SIRT2 AKAP6
GO_REGULATION_OF_EXTRINSIC_APOPTOTIC_SIGNALING_PATHWAY_VIA_DEATH_DOMAIN_RECEPTORS	0.00430043	0.0441828	43	PMAIP1 TNFAIP3 ATF3 NOS3 LGALS3 ITPRIP HMOX1 TNFRSF10A ZSWIM2 SKIL TNFSF10 SP100 CFLAR SERPINE1 HGF RIPK1
GO_REGULATION_OF_CELL_SUBSTRATE_JUNCTION_ASSEMBLY	0.00430043	0.0441828	43	LIMCH1 GREM1 VEGFA SMAD3 NRP1 RHOD MMP14 TSC1 SRC APOD DAPK3 PTK2 FMN1 FAM107A S100A10 PPM1F
GO_NEGATIVE_REGULATION_OF_CELL_SUBSTRATE_ADHESION	0.00430172	0.0441828	38	CX3CL1 GBP1 BCL6 ACER2 JAG1 MMP14 SEMA3E MMP12 SRC NF2 APOD ADAM15 FAM107A SERPINE1 TBCD TACSTD2 CORO2B
GO_MAMMARY_GLAND_DUCT_MORPHOGENESIS	0.00431424	0.0441828	24	AREG AR LRP5 TBX3 LRP6 CSF1 SRC PML PTCH1
GO_REGULATION_OF_CHRONIC_INFLAMMATORY_RESPONSE	0.00431769	0.0441828	6	TNFAIP3 CCL5 IDO1
GO_NATURAL_KILLER_CELL_CYTOKINE_PRODUCTION	0.00431769	0.0441828	6	HLA-F HLA-G HLA-E
GO_REGULATION_OF_ODONTOGENESIS_OF_DENTIN_CONTAINING_TOOTH	0.00435398	0.0444935	8	BMP4 TNFRSF11B BMP2 CSF1
GO_PROSTANOID_BIOSYNTHETIC_PROCESS	0.0043677	0.0445126	16	IL1B PTGS2 PTGS1 PNPLA8 PTGIS CD74 PTGES
GO_ASTROCYTE_ACTIVATION	0.0043677	0.0445126	16	IL1B IL6 ADORA2A NR1D1 PSEN1 EGFR
GO_POSITIVE_REGULATION_OF_TYPE_I_INTERFERON_PRODUCTION	0.00439956	0.0447383	56	IRF1 IFIH1 DHX58 NFKB1 NFKB2 RIPK2 TLR3 DDX58 TLR2 TICAM1 IRF7 HSPD1 MMP12 POLR3E PTPN22 POLR3H PLCG2 POLR2L POLR3B MYD88
GO_REGULATION_OF_MACROPHAGE_ACTIVATION	0.00440176	0.0447383	38	IL6 ZC3H12A CCL3 CX3CL1 SLC7A2 HSPD1 TNIP2 IL1RL1 CD200 RORA SPHK1 CD74 NR1D1 PTPRC SHPK SYT11 TLR4
GO_MYELOID_LEUKOCYTE_CYTOKINE_PRODUCTION	0.00441014	0.044763	27	TGFB3 GPRC5B DDX58 BCL6 TICAM1 IRAK3 CD36 KIT HMOX1 HLA-G TGFB2 CD74 CUEDC2 TLR4 NR4A3 WNT5A
GO_POSITIVE_REGULATION_OF_LYMPHOCYTE_MEDIATED_IMMUNITY	0.00449955	0.045602	66	IL1B IL6 RSAD2 TNFSF4 IL18R1 P2RX7 HLA-F IL12RB1 HSPD1 HLA-G TFRC HLA-E STAT5B
GO_ENDOCRINE_HORMONE_SECRETION	0.00450496	0.045602	31	IL1B C1QTNF1 APLN GAL TBX3 INHBA GJA1
GO_PLACENTA_BLOOD_VESSEL_DEVELOPMENT	0.00451807	0.0456733	23	HEY1 ITGB8 JUNB NOTCH2 HEY2 SPINT1 MAP2K1 PLCD3 NR2F2 PKD2
GO_PYRIDINE_NUCLEOTIDE_METABOLIC_PROCESS	0.00452443	0.0456761	22	PTGS2 IDO1 PARP9 NUDT17 NAMPT PARP10 AFMID NUDT13 NMRK1 PTGIS PARP16
GO_REGULATION_OF_POSITIVE_CHEMOTAXIS	0.00463196	0.0466363	20	CXCL8 VEGFA F2RL1 SMAD3 VEGFC ITGA2
GO_POSITIVE_REGULATION_OF_ACUTE_INFLAMMATORY_RESPONSE	0.00463196	0.0466363	20	IL1B PTGS2 IL6 HLA-E TAC1 PIK3CG KLKB1 F12
GO_CARDIAC_NEURAL_CREST_CELL_DIFFERENTIATION_INVOLVED_IN_HEART_DEVELOPMENT	0.00464705	0.0467255	7	BMP4 SEMA3C JAG1
GO_INTERFERON_GAMMA_SECRETION	0.00466012	0.0467943	17	ZC3H12A ISG15 F2RL1 LGALS9 BTN3A1 BTN3A2 PTPN22
GO_CELL_CELL_SIGNALING	0.00469953	0.0470878	1120	IL1B TNFAIP6 CCL20 CCL8 PTGS2 IL6 BMP4 SYT9 KCNN2 AREG C1QTNF1 CCL3 TNFAIP3 CX3CL1 CCL16 CCL2 IGFBP4 STX11 NFKB1 GREM1 FGF5 CCL5 MYRIP CHRNE P2RX4 DTNA PRICKLE1 PCSK1 LYPD6 GPRC5B AR KALRN RSPO3 P2RX7 S1PR2 PSMB9 CD68 CHRNB1 CXCL10 GDF15 BMP2 PCDHB14 NSG1 TLR2 OPHN1 PSMB10 SHC3 SOX17 PANX1 CYLD RUNX1 PCDH1 FOXO1 LTB PTHLH SMAD3 PLPP3 LALBA PCDHB10 APLN WNT2B KCNMB1 SCG5 KCNC4 KCNMB4 SRF KLF5 SLC1…
GO_AORTA_DEVELOPMENT	0.00470188	0.0470878	41	HEY1 MYLK PRICKLE1 ADAMTS9 HEY2 PRDM1 ROBO1 SRF MYH10 JAG1 DLL4 TGFB2 BMPR1A TBX2 PKD2 SNX17 SOX4 NKX3-1 ENG SEC24B
GO_REGULATION_OF_VITAMIN_D_BIOSYNTHETIC_PROCESS	0.00478938	0.0477357	8	IL1B NFKB1 SNAI2
GO_ERYTHROCYTE_HOMEOSTASIS	0.00479952	0.0477357	80	BMP4 AMPD3 ISG15 VEGFA BCL6 SLC11A2 SRF CDK6 KIT INHBA ADAR ZFP36 HMOX1 SH2B3 DYRK3 STAT5B HSPA1B ETS1 HOXA5 CASP3 SOX6 FOXO3 SLC25A38 ERCC2 C15orf41 HIPK2 ACIN1 G6PD
GO_SMOOTHENED_SIGNALING_PATHWAY	0.00479952	0.0477357	99	PRRX1 BMP4 CDON ZIC1 PRKACB CC2D2A ARMC9 IFT122 DISP2 GPC2 MEGF8 PTCH1 FUZ RORA CD3E EVC2 TBC1D32 FBXL17 WDR19 GLI3 DLG5 FGFR2 IFT172 IHH IFT81 PRKACA DYNC2H1 WNT10B SHH HIPK2 IFT140 HHIP MAP3K10
GO_O_GLYCAN_PROCESSING	0.0048024	0.0477357	37	B3GNT7 GCNT4 B3GNT5 GCNT1 GALNT12 GALNT10 ST3GAL1 B3GNT2 ST3GAL4 GALNT6 GALNT13 C1GALT1 XXYLT1 MUC20 GALNT14
GO_MYOBLAST_FUSION	0.00481107	0.0477357	27	CCL8 CDON CXCL10 GDF15 PTGFRN PLEKHO1 KCNH1 TANC1 CFLAR
GO_BRANCHING_INVOLVED_IN_BLOOD_VESSEL_MORPHOGENESIS	0.00481107	0.0477357	27	COL4A1 VEGFA EDNRA SRF NRP1 NFATC4 SEMA3E LEF1 DLL4 GNA13 IHH SHH NOTCH4 ENG
GO_POSITIVE_REGULATION_OF_MORPHOGENESIS_OF_AN_EPITHELIUM	0.00481107	0.0477357	27	BMP4 GREM1 VEGFA AR WNT2B GJA1 MAGED1
GO_DICHOTOMOUS_SUBDIVISION_OF_AN_EPITHELIAL_TERMINAL_UNIT	0.00483833	0.0479429	5	AREG SEMA3C NRP1
GO_ENZYME_LINKED_RECEPTOR_PROTEIN_SIGNALING_PATHWAY	0.00489951	0.0484851	675	IL1B BMP4 AREG IFI6 COL4A1 TGFB3 IGFBP5 PEG10 IGFBP4 GREM1 FGF5 VEGFA EPS15L1 PCSK6 AR KALRN PIK3R3 IGFBP3 EFEMP1 FST GDF15 BMP2 NOTCH2 FAT4 SHC3 RHBDF2 NCF4 REPS2 FLRT2 ADAM17 FOXO1 PLAUR ROBO1 SMAD3 ATP6V1B2 APLN HBEGF PDK2 IGF2 PDGFB VEGFC SOCS1 LRRC32 ITGA8 RHOQ NRP1 RPS6KA5 TGIF2 PTPRG KIT EFNB1 PTK2B RGMB SULF2 INHBA ID1 SOCS2 PDGFA INSR CEACAM1 NRG1 SPRY4 EPHB6 TF LIFR HIP1R HTRA3 FURIN BC…
GO_POSITIVE_REGULATION_OF_SMOOTH_MUSCLE_CELL_MIGRATION	0.00491622	0.0485865	24	IGFBP5 CCL5 BCL2 MDM2 PDGFB NRP1 LPAR1 ITGA2 SRC
GO_TYROSINE_PHOSPHORYLATION_OF_STAT_PROTEIN	0.0049995	0.0493446	60	CSF2 IL6 TSLP CCL5 STAP2 PARP9 PARP14 SOCS1 IL15 KIT SH2B3 NF2
GO_REGULATION_OF_GERMINAL_CENTER_FORMATION	0.00507435	0.0500176	5	TNFAIP3 TNFSF13B BCL6 ADA
GO_NEGATIVE_REGULATION_OF_CYSTEINE_TYPE_ENDOPEPTIDASE_ACTIVITY	0.00509949	0.0501996	64	PTGS2 IFI6 BIRC3 TNFAIP8 VEGFA CD44 PLAUR MDM2 DHCR24 TRIAP1 SRC LEF1 ADORA2A CFLAR XIAP HGF BIRC2 FNIP1 ARRB1 CRYAB
GO_DERMATAN_SULFATE_PROTEOGLYCAN_METABOLIC_PROCESS	0.00511429	0.0502793	11	DSE DSEL UST CSGALNACT2 VCAN DCN B3GAT3 IDUA
GO_POSITIVE_REGULATION_OF_T_CELL_MIGRATION	0.00513543	0.0504212	21	CCL20 CCL5 CXCL10 ADAM17
GO_POSITIVE_REGULATION_OF_GRANULOCYTE_MACROPHAGE_COLONY_STIMULATING_FACTOR_PRODUCTION	0.00519235	0.0508914	5	IL1B DDX58
GO_REGULATION_OF_MYELOID_CELL_DIFFERENTIATION	0.00519948	0.0508914	148	CSF2 CCL3 KITLG ISG15 TLR3 NFKBIA NOTCH2 RUNX1 MEIS1 IRF7 CDK6 LGALS3 CAMK4 PTK2B INHBA CEACAM1 JAG1 ZFP36 CD101 ITPKB MYL9 CSF1 KMT2A CTNNBIP1 ZBTB16 LEF1 STAT5B JUN HSPA1B ETS1 IL5 KLF10 WDR61 GPR171 HOXA5 TRAF6 CD74 AGO1 IL34 FOXO3 RIPK1 MOV10 RNF41 CCR1 LILRB4 ACIN1 KMT2B PAF1 TLR4 NR4A3 CNOT4 NF1 PRKCQ TNRC6C HSPA1A
GO_NEGATIVE_REGULATION_OF_ADAPTIVE_IMMUNE_RESPONSE	0.00520364	0.0508914	36	IL7R ZC3H12A TNFSF4 SAMSN1 BCL6 HLA-F CEACAM1 HLA-G IL1RL1 LOXL3 ZBTB7B TNFRSF14 PTPRC TBX21 IFNB1
GO_POSITIVE_REGULATION_OF_MUSCLE_CELL_DIFFERENTIATION	0.00529947	0.0516219	60	CCL8 BMP4 CDON SOD2 GREM1 GDF15 BCL2 KIT NRG1 MMP14
GO_RESPONSE_TO_METAL_ION	0.00529947	0.0516219	231	PTGS2 SYT9 CLDN1 IL1A SLC40A1 VCAM1 JUNB NDRG1 P2RX4 SLC30A4 TNFRSF11B P2RX7 GGH BCL2 TTN SLC11A2 MDM2 NPC1 KCNMB1 KCNMB4 CAT CPNE5 EEF2K KIT PTK2B SLC25A23 TF NFATC4 HMOX1 ITPKB KCNH1 ADCY8 BAD JUN CPS1 ITPR3 MCOLN1 ANK3 ADCY7 ASS1 CLIC4 SYT3 GCLC LIG4 DUSP1 KCNMB3 MEF2A CPNE9 MTF1 CASP3 PTGES PKD2 SYT8 KCNMA1 TXNIP SYT12 SLC30A1 PEF1 SMPD3 SHH KCNIP2 G6PD SLC25A13 EGFR NQO1 UROS SLC41A1 SYT11 P…
GO_EMBRYONIC_MORPHOGENESIS	0.00529947	0.0516219	401	PRRX1 BMP4 LAMB3 CDON TGFB3 GREM1 ZIC1 PRKACB PRICKLE1 AR RSPO3 CC2D2A EFEMP1 ITGB4 COL8A1 NOTCH2 SOX17 HOXA2 ETS2 SMAD3 APLN WNT2B SRF IGF2 LRP5 INSIG1 VEGFC IFT122 ITGA8 TGIF2 TBX3 TTC39C LRP6 KDM6B INHBA ZEB2 TMIE CTHRC1 MMP14 SPINT1 ITGA2 GJA1 HTR2B ITGAV LRIG1 BCL2L11 TSC1 ZBTB16 MKKS MEGF8 NF2 TGFBR1 MMP16 MED12 TRIOBP LEF1 DLL4 LIAS PTCH1 PDGFRA TGFB2 FUZ TBX18 HMGA2 ITGB3 HOXA4 BMPR1A FRZ…
GO_REGULATION_OF_NITRIC_OXIDE_SYNTHASE_ACTIVITY	0.00530584	0.0516219	31	IL1B GCH1 NOS3 PTK2B DHFR HTR2B SCARB1
GO_POSITIVE_REGULATION_OF_LYMPHOCYTE_MIGRATION	0.00531435	0.0516379	26	CCL20 CCL3 CCL5 CXCL10 ADAM17 PTK2B
GO_NEGATIVE_REGULATION_OF_MUSCLE_ADAPTATION	0.00533362	0.0517582	8	IGFBP5 NOS3 FOXO1 SMAD3
GO_ANTIGEN_PROCESSING_AND_PRESENTATION_OF_ENDOGENOUS_ANTIGEN	0.00536926	0.0520368	17	TAP1 TAP2 HLA-F ERAP1 TAPBP HLA-G HLA-E ERAP2 FCGRT MICB CD74
GO_REGULATION_OF_T_HELPER_2_CELL_CYTOKINE_PRODUCTION	0.00538941	0.0520608	10	IL6 RSAD2 TBX21 IFNB1
GO_PEPTIDYL_TYROSINE_MODIFICATION	0.00539946	0.0520608	252	CSF2 IL6 AREG ACE KITLG TSLP SAMSN1 GREM1 RIPK2 CCL5 VEGFA GPRC5B CD44 EFEMP1 STAP2 NEDD9 ADAM17 TTN PARP9 HBEGF PARP14 IGF2 PDGFB CD36 SOCS1 IL15 NRP1 EIF2AK2 KIT PTK2B STYK1 PDGFA INSR NRG1 MLST8 EPHB6 MERTK RICTOR ROR1 FCGR1A SH2B3 SRC DYRK3 NF2 AFAP1L2 PDGFRA CHMP6 IL5 ITGB3 CD3E MAP2K1 PTK2 MAP2K6 TEC FGFR1OP CD74 LILRA5 SRMS FGFR2 IL6R HGF LRP8 BDNF PSEN1 EPHA4 FYN FGF7 HIPK2 TNFRSF14 EGFR …
GO_T_CELL_DIFFERENTIATION_IN_THYMUS	0.00539946	0.0520608	56	IL7R BMP4 BCL2 ADAM17 SRF CDK6 CAMK4 VNN1 ITPKB ADA STAT5B CD3E CCR6 GLI3 LIG4 CD74 DOCK2 IHH NFKBID SHH NCAPH2 DNAJA3 PTPRC NKAP EGR3 CD28 JMJD6 FOXN1 PRKDC
GO_SUPRAMOLECULAR_FIBER_ORGANIZATION	0.00539946	0.0520608	437	LIMCH1 NEFM MYO1B CX3CL1 FBLN5 TGFB3 LUM GREM1 F2RL1 NAV3 RHOBTB3 BCL2 NEDD9 ADD3 ARHGAP18 PHACTR1 CDC42EP3 TTN PTGER4 SMAD3 MDM2 FBXO5 KIF2C WASF3 SRF MYH10 EPS8 CD36 RHOQ NRP1 RHOD CGNL1 PTK2B LPAR1 ID1 MLST8 EML2 ARHGAP12 PDLIM3 TF RAB11A HIP1R WDR1 EVL MAP1S GPR65 NCK1 RICTOR FSCN1 CLIP1 ARHGAP28 WDR73 TSC1 SRC MKKS NF2 TGFBR1 TRIOBP C9orf72 KPNB1 GMFB HSPA1B PDGFRA TMOD2 CAPN9 TGFB2 BIN1 HIP…
GO_POSITIVE_REGULATION_OF_COMPLEMENT_ACTIVATION	0.00546885	0.0526623	3	IL1B C6
GO_POSITIVE_REGULATION_OF_PROSTAGLANDIN_BIOSYNTHETIC_PROCESS	0.00547945	0.0526968	4	IL1B PTGS2 CD74
GO_ION_HOMEOSTASIS	0.00559944	0.0537567	551	CCL8 LIPG STC1 ACKR3 CCL14 C1QTNF1 CCL3 CX3CL1 SLC25A37 STEAP2 TLCD1 SLC7A8 IFI6 SLC40A1 SAA1 CCL5 P2RX4 SLC30A4 ABCG1 F2RL1 P2RX7 CXCL10 STC2 SLC25A28 BCL2 ABCA1 DMD CCRL2 CETP EDNRA C3AR1 SLC11A2 ATP13A3 STEAP3 PTGER4 SMAD3 ATP6V1B2 COX19 SLC12A7 TMEM38B TGM2 PDK2 CD36 CXCL11 LRP6 PTK2B LPAR1 ATP2C1 SLC25A23 AQP11 TF PLCB4 GJA1 GPR65 HMOX1 HTR2B SNX5 WFS1 ITGAV TRPM7 TFRC JPH3 GRM1 GNA15 ADCY8 …
GO_INTERFERON_BETA_SECRETION	0.00560399	0.0537567	4	IFIH1 DDX58
GO_CHRONIC_INFLAMMATORY_RESPONSE	0.00563871	0.0540209	14	TNFAIP3 VCAM1 CCL5 IDO1 VNN1 GJA1
GO_MONOCYTE_AGGREGATION	0.00566439	0.0541977	5	IL1B CD44
GO_CARDIAC_NEURAL_CREST_CELL_DEVELOPMENT_INVOLVED_IN_OUTFLOW_TRACT_MORPHOGENESIS	0.00568117	0.0542892	6	BMP4 SEMA3C JAG1
GO_ORGANOPHOSPHATE_BIOSYNTHETIC_PROCESS	0.00569943	0.0543254	390	PTGS2 CMPK2 AMPD3 GCH1 ACSL5 ACSL1 GK NOS3 IDO1 PIK3R3 AK4 MTMR7 PARP9 PIGZ GPAT3 TMEM38B PDK2 PIGV PDGFB NAMPT MTHFD2L PTK2B GPAT4 PDGFA SAMD8 MOCOS PNPO PLA2G4A PARP10 STARD10 RRM2 PLCB4 NME5 AFMID ACSL4 PMVK HTR2B TYMS ITPKB UPP1 PLSCR1 ADA MVD PAPSS1 CAD ADCY8 PDHA1 MVK PIGW NMRK1 PNP PIK3CD SERINC4 CPS1 PYGL SGMS2 HRH1 SERINC5 IMPA1 SUCLG1 PDXK CHPT1 PLA2G2A PLCB1 ACSL3 SBF1 PLD2 ADCY7 PFAS …
GO_CONNECTIVE_TISSUE_DEVELOPMENT	0.00569943	0.0543254	177	PRRX1 STC1 BMP4 TGFBI ITGB8 LUM GREM1 CD44 EFEMP1 BMP2 RUNX1 PTHLH SMAD3 WNT2B ARRDC3 SRF LRP5 PDGFB NFIB LRP6 SULF2 COL27A1 TYMS CSF1 EGR1 ZBTB16 MKKS ANXA6 TGFBR1 SOX5 HMGA2 BMPR1A FRZB ADAMTS12 GLI3 MATN3 SNAI2 CFLAR CYTL1 VWA1 HOXA5 FGF2 SORL1 CHST11 IL6R IHH SOX6 COL6A1 ACAT1 SERPINH1 SMPD3 WNT10B EBF2 FGF4 TRPV4 RELA GPLD1 AMER1 THBS3 BMP6 CHRDL2 WNT5A PIK3CA ANXA2 HOXA3 NOG LTBP3 SH3PXD2B …
GO_CORONARY_VASCULATURE_DEVELOPMENT	0.00580406	0.055135	35	BMP4 VEGFA PRICKLE1 HEY2 PRDM1 APLN SRF MYH10 NRP1 MEGF8 TGFBR1
GO_OXIDOREDUCTION_COENZYME_METABOLIC_PROCESS	0.00580464	0.055135	33	PTGS2 IDO1 PARP9 NUDT17 NAMPT COQ7 PARP10 AFMID NUDT13 NMRK1 COQ10B PPTC7 PTGIS PARP16 PDSS1
GO_VENTRICULAR_SEPTUM_MORPHOGENESIS	0.00580639	0.055135	30	HEY1 BMP4 NOS3 HEY2 ROBO1 TBX3 SAV1 TGFBR1 TGFB2
GO_HEART_TRABECULA_MORPHOGENESIS	0.0058192	0.0551869	24	HEY1 ADGRG6 HEY2 SRF NRG1 TGFBR1 DLL4 TGFB2 BMPR1A
GO_NEGATIVE_REGULATION_OF_INTERLEUKIN_1_PRODUCTION	0.0058403	0.0553171	21	ZC3H12A TNFAIP3 CX3CL1 CEACAM1 PML NLRP12 PYDC2
GO_HYPEROSMOTIC_RESPONSE	0.0058758	0.0555551	17	CLDN1 ICOSLG TLR3 HNMT SLC25A23 SLC2A1 TACR3
GO_PROTEIN_O_LINKED_GLYCOSYLATION	0.00589941	0.0555551	69	B3GNT7 ST8SIA6 GCNT4 B3GNT5 GCNT1 GALNT12 GALNT10 B3GALT4 ST3GAL1 IL15 B3GNT2 B4GAT1 ST3GAL4 GALNT6 GALNT13 B3GALT5 MFNG C1GALT1 TMTC1 XXYLT1 MUC20 POMK PGM3 GALNT14 GALNTL6 B3GALNT2 TMTC4 OGT B3GALT1 POFUT1 FKRP MUC15 GALNT5
GO_RESPONSE_TO_HYDROGEN_PEROXIDE	0.00589941	0.0555551	100	IL6 AREG TNFAIP3 BCL2 FOXO1 MDM2 CAT TRAP1 PTK2B KDM6B APEX1 HMOX1 ADA SRC BAD JUN MYB ETS1 PYCR1 STK24 HBA2 DUSP1 MAP3K5 CASP3 HGF RIPK1 TXNIP FKBP1B SMPD3 FYN SIGMAR1 NQO1 PRKCD STK25 CRYAB RELA NR4A3 TRPA1 KPNA4 MET HBA1 KLF4 PAX2 PDGFD
GO_BLOOD_VESSEL_REMODELING	0.0059065	0.0555551	30	ACE SEMA3C NOS3 RSPO3 MDM2 TGM2 CEACAM1 JAG1 DLL4
GO_REGULATION_OF_BONE_REMODELING	0.00590827	0.0555551	29	IL6 TNFAIP3 GREM1 TNFRSF11B P2RX7 LEPR TF TFRC SRC ITGB3
GO_POSITIVE_REGULATION_OF_CELL_MIGRATION_INVOLVED_IN_SPROUTING_ANGIOGENESIS	0.0059098	0.0555551	12	PTGS2 VEGFA NRP1 HMOX1 HDAC9 RHOJ FGF2
GO_POSITIVE_REGULATION_OF_MYOBLAST_DIFFERENTIATION	0.00594628	0.0558281	14	CCL8 CDON IGFBP3 PLCB1 MAP3K5
GO_REGULATION_OF_T_HELPER_1_CELL_DIFFERENTIATION	0.00597758	0.056052	4	TNFSF4 RIPK2
GO_CELLULAR_RESPONSE_TO_PEPTIDE	0.0059994	0.0561614	263	IL1B VCAM1 NFKB1 MGARP RIPK2 PRKACB PIK3R3 GDF15 NR4A1 FOXO1 MDM2 ATP6V1B2 KLF5 NR4A2 PDK2 IGF2 CD36 NAMPT SOCS1 EEF2K RHOQ RAB12 ID1 SOCS2 INSR CEACAM1 APEX1 RAB31 GJA1 NCK1 PTPRE BCL2L11 TSC1 ADCY8 SRC GKAP1 STAT5B CPS1 KLF10 SOGA1 HDAC9 PTPN22 ABCC1 PTK2 ADCY7 ASS1 GCLC ATP6V1C1 PRKAR1A CFLAR ADCY3 ZBTB7B CHMP5 SORL1 LPIN2 FOXO3 GCG LDOC1 OSBPL8 PRKACA PRKAR2B RAP1B PSEN1 NOD2 APRT ATP6V1E2 AT…
GO_BODY_MORPHOGENESIS	0.0060042	0.0561614	35	CDON TGFB3 CRISPLD1 IFT122 LRP6 CSRNP1 LEF1 PDGFRA FUZ SGPL1 TIPARP DKK1 IHH DAG1
GO_IN_UTERO_EMBRYONIC_DEVELOPMENT	0.00609939	0.0567441	257	CSF2 HEY1 JUNB TGFB3 E2F8 NOS3 VEGFA ST8SIA6 AR RSPO3 NBN BMP2 NOTCH2 SOX17 PHLDA2 HEY2 EDNRA PRDM1 SMAD3 SRF MYH10 IGF2 PDGFB NXN PLK4 TBX3 XRCC2 SPINT1 ELL UBR3 APBA1 ADA BCL2L11 TGFBR1 LEF1 BCOR PSPH SKIL PTCH1 PDGFRA MAP2K1 CMIP BMPR1A TRIM28 WDR19 LPAR6 SPINT2 DHX35 GLI3 PSMC4 LIG4 CCDC24 ASF1B TRAF6 PLCD3 HSD17B2 CHST11 NR2F2 FGFR2 GNA13 IHH SOX6 PEMT GJB5 PKD2 MFNG ERCC2 GJB3 SLC30A1 HES3 …
GO_REGULATION_OF_CELL_DEVELOPMENT	0.00609939	0.0567441	615	IL1B PRRX1 HEY1 IL6 BMP4 DUSP10 CCL3 CX3CL1 CDON PLXNA4 GBP1 SEMA3C P2RX4 VEGFA ZSWIM4 GPRC5B KALRN S1PR2 BMP2 TLR2 BCL2 NOTCH2 NEDD9 FLRT2 PAQR3 BCL6 HEY2 PHACTR1 HOXA2 MEIS1 PTHLH ROBO1 MDM2 SRF ITGA6 ENC1 RGS2 CPNE5 DENND5A VEGFC NEGR1 EEF2K BHLHE41 KIF14 NRP1 TGIF2 PTPRG BEND6 KIT PTK2B KREMEN1 LPAR1 ID1 SOCS2 NRG1 ZEB2 UST JAG1 SEMA3D RAB11A WDR1 XRCC2 NRCAM SPINT1 OMG NFATC4 NCK1 ZHX2 TENM3…
GO_TUBE_CLOSURE	0.00609939	0.0567441	60	BMP4 PRKACB PRICKLE1 CC2D2A IFT122 LRP6 ZEB2 CTHRC1 SPINT1 TSC1 MED12 LIAS PTCH1 TGFB2 FUZ SPINT2 DEAF1 TRAF6 IFT172 MTHFD1 CASP3 PRKACA
GO_EMBRYONIC_APPENDAGE_MORPHOGENESIS	0.00609939	0.0567441	89	PRRX1 BMP4 GREM1 NOTCH2 IFT122 TBX3 LRP6 BCL2L11 ZBTB16 MEGF8 LEF1 PTCH1 TGFB2 BMPR1A TBC1D32 AFF3 FBN2 WDR19 GLI3 HOXC10 CHST11 DKK1 IHH TBX2 PSEN1 DYNC2H1 ALX4 SHH ZNF358 ALDH1A2 IFT140 FGF4
GO_T_CELL_APOPTOTIC_PROCESS	0.00610427	0.0567441	36	IL7R BMP4 CCL5 IDO1 GIMAP8 LGALS9 LGALS3 ADA BCL2L11 CD274 GLI3 DOCK8 RIPK1 NFKBID SLC46A2 DNAJA3 PRKCQ LGALS16 WNT5A
GO_REGULATION_OF_TYPE_I_INTERFERON_MEDIATED_SIGNALING_PATHWAY	0.00613312	0.0568714	22	NLRC5 SAMHD1 USP18 IRF7 ADAR MMP12 TRIM6
GO_ATRIOVENTRICULAR_VALVE_DEVELOPMENT	0.00613312	0.0568714	22	HEY1 BMP2 HEY2 MDM2 DCHS1 TGFB2 BMPR1A
GO_BRANCHING_INVOLVED_IN_SALIVARY_GLAND_MORPHOGENESIS	0.00616722	0.0571172	18	SEMA3C NTN4 TGM2 NRP1 PDGFA SNAI2 FGFR2 LAMA1 HGF DAG1 SHH FGF7
GO_POSITIVE_REGULATION_OF_CELLULAR_COMPONENT_ORGANIZATION	0.00619938	0.0572034	800	IL1B CSF2 CCL8 MMP1 LIMCH1 IL6 SYT9 CLDN1 HAS3 PMAIP1 CX3CL1 IL1A THBS2 PLXNA4 TGFB3 MGARP GREM1 VEGFA AR KALRN F2RL1 NAV3 P2RX7 NBN GDF15 BCL2 NEDD9 FLRT2 ABCA1 BCL6 GBP5 CDC42EP3 PLAUR ROBO1 SMAD3 RALB APLN SRF ITGA6 ENC1 DOCK11 RGS2 IGF2 LRP5 EPS8 CPNE5 PDGFB CD36 PLK4 NEGR1 EEF2K AMIGO2 SLF1 PPP1R15A RHOQ NRP1 RPS6KA5 AGRN KIT PTK2B LPAR1 ID1 INSR ZEB2 MLST8 TF RAB11A RAB31 HIP1R WDR1 EVL DDB…
GO_INTERLEUKIN_2_PRODUCTION	0.00619938	0.0572034	47	IL1B TNFAIP3 IL1A GBP1 RIPK2 NAV3 RUNX1 ZFP36 PNP STAT5B CD3E
GO_METAL_ION_HOMEOSTASIS	0.00619938	0.0572034	442	CCL8 STC1 ACKR3 CCL14 C1QTNF1 CCL3 CX3CL1 SLC25A37 STEAP2 SLC7A8 SLC40A1 SAA1 CCL5 P2RX4 SLC30A4 F2RL1 P2RX7 CXCL10 STC2 SLC25A28 BCL2 DMD CCRL2 EDNRA C3AR1 SLC11A2 ATP13A3 STEAP3 PTGER4 SMAD3 COX19 SLC12A7 TMEM38B TGM2 CD36 CXCL11 LRP6 PTK2B LPAR1 ATP2C1 SLC25A23 TF PLCB4 GJA1 GPR65 HMOX1 HTR2B SNX5 WFS1 ITGAV TRPM7 TFRC JPH3 GRM1 GNA15 ADCY8 HRH4 GPR157 ANXA6 CACNB3 PML TMEM165 DDIT3 SCNN1A PDG…
GO_DICHOTOMOUS_SUBDIVISION_OF_TERMINAL_UNITS_INVOLVED_IN_SALIVARY_GLAND_BRANCHING	0.00626917	0.0577764	3	SEMA3C NRP1
GO_REGULATION_OF_PROTEIN_MODIFICATION_BY_SMALL_PROTEIN_CONJUGATION_OR_REMOVAL	0.00629937	0.0579835	164	ZC3H12A TNFAIP3 BIRC3 ISG15 DYSF RIPK2 PRICKLE1 TNIP1 IVNS1ABP PELI1 TICAM1 TRIM21 FBXO5 DTX3L ARRDC3 TANK NXN TRIP12 U2AF2 PARP10 SKP2 WFS1 N4BP1 EGR1 PINX1 SVBP TGFBR1 HSPA1B RPL5 UBE2S PTPN22 TBC1D7 PRMT3 GCLC SPHK1 TRAF6 FAM107A UBE2C MTBP XIAP OTUD4 BIRC2 SOX4 PSEN1 NOD2 PEF1 NMI FYN RNF180 UBXN2A COMMD1 ARRB1 FEM1B DNAJA1 FKBP1A RELA CDK5 DAXX AMER1 HSPA1A NPM1 CAPN3 OGT MALT1 DCUN1D3
GO_NEGATIVE_REGULATION_OF_MYELOID_CELL_APOPTOTIC_PROCESS	0.00632452	0.0581438	12	KITLG CCL5 BCL2 IRF7 ITPKB
GO_IMMUNOGLOBULIN_PRODUCTION	0.00639936	0.0585442	77	IL7R IL6 TNFSF4 TNFSF13B NBN BCL6 SAMHD1 POU2F2 UNG GPI HSPD1 TRAF3IP2 TFRC MSH6 HLA-E ITM2A IL5 CCR6
GO_RESPONSE_TO_CAMP	0.00639936	0.0585442	69	STC1 AREG JUNB IGFBP5 THBD FDX1 EEF2K PTK2B APEX1 JUN CPS1 PNPT1 CDO1 ITPR2 ASS1 DUSP1 PIK3CG AQP8 BIRC2 PKD2 PER1 RAP1B WNT10B PTAFR AKAP6 HCN4
GO_POSITIVE_REGULATION_OF_CELL_SUBSTRATE_ADHESION	0.00639936	0.0585442	73	CX3CL1 VEGFA COL8A1 NEDD9 SMAD3 ITGA6 CD36 CDK6 NRP1 PTK2B ABI3BP CSF1 TSC1 TRIOBP CD3E NPNT FMN1 ECM2 MYADM NINJ1 PLEKHA2 DAG1 S100A10 ITGA3 PPM1F UNC13D
GO_REGULATION_OF_ACUTE_INFLAMMATORY_RESPONSE	0.00640577	0.0585442	32	IL1B PTGS2 IL6 HLA-E TAC1 PIK3CG KLKB1 F12
GO_NEGATIVE_REGULATION_OF_SMOOTH_MUSCLE_CELL_PROLIFERATION	0.00640705	0.0585442	31	TNFAIP3 SOD2 TGFB3 IGFBP5 IGFBP3 APLN IL15 HMOX1 CTNNBIP1 APOD TPM1 NDRG2
GO_POSITIVE_REGULATION_OF_APOPTOTIC_DNA_FRAGMENTATION	0.00642006	0.0585918	2	IL6 ST20
GO_PROSTANOID_METABOLIC_PROCESS	0.00643475	0.0586546	22	IL1B PTGS2 PTGS1 PNPLA8 PTGIS CD74 PTGES
GO_POSITIVE_REGULATION_OF_STEROID_BIOSYNTHETIC_PROCESS	0.00647114	0.0588435	11	IL1B ABCG1
GO_POSITIVE_REGULATION_OF_CHEMOKINE_BIOSYNTHETIC_PROCESS	0.00647114	0.0588435	11	IL1B TLR3 TICAM1 HMOX1 EGR1
GO_SENSORY_SYSTEM_DEVELOPMENT	0.00649935	0.0590286	246	BMP4 CDON ADAMTS18 COL4A1 VEGFA CC2D2A EFEMP1 COL8A1 BFSP1 BCL2 NOTCH2 CTNS PRDM1 MEIS1 SMAD3 LIMK2 WNT2B SRF MYH10 LRP5 TDRD7 IFT122 NRP1 TGIF2 LRP6 INHBA ZEB2 JAG1 MERTK ZHX2 TENM3 SMOC1 NF2 TGFBR1 RS1 JUN DLL4 CLN8 SKIL GNGT1 PDGFRA TGFB2 RPGRIP1 MDM1 TBC1D32 FBN2 WDR19 GLI3 CLIC4 RHOJ NINJ1 IHH TBX2 LAMA1 AHI1 CRYGS CASP2 MFAP2 PSEN1 GPD2 SHH ALDH1A2 HIPK2 CRYBA4 IFT140 EGFR MIP CRYAB EPHB2 S…
GO_SEBACEOUS_GLAND_DEVELOPMENT	0.00666112	0.0604247	6	ZDHHC21 ASH1L KRT76 RBPJ FA2H SMAD4
GO_ORGANONITROGEN_COMPOUND_BIOSYNTHETIC_PROCESS	0.00669933	0.060698	1191	IL1B GFPT2 PTGS2 CMPK2 IL6 PRR16 SGPP2 AMPD3 HAS3 ZC3H12A IL1A GCH1 MAN1C1 ACSL5 IGFBP5 NFKB1 LUM ACSL1 NOS3 CCL5 DSE IDO1 B3GNT7 ST8SIA6 GCNT4 B3GNT5 PCSK1 MRPL23 GCNT1 TNIP1 P2RX7 TLR3 BCL2 ABTB1 ABCA1 DMD AK4 GALNT12 GALNT10 TRIB2 SAMD4A HS6ST2 TICAM1 GTPBP1 B3GALT4 PARP9 SLC11A2 AZIN2 PLPP3 MRPL24 BCAT1 PIGZ NPC1 GPAT3 DAPK1 ENC1 HBEGF ALDH7A1 NR4A2 TMEM106A RGS2 PDK2 XRN1 PIGV GPT2 TRAP1 PDG…
GO_DENDRITIC_CELL_CYTOKINE_PRODUCTION	0.00676318	0.0612027	10	BST2 TLR3 DDX58 TICAM1 KIT
GO_GLIAL_CELL_DEVELOPMENT	0.00679932	0.0614557	77	IL1B IL6 ADGRG6 NDRG1 TLR2 WASF3 ADAM22 CDK6 LPAR1 NRG1 ROR1 MED12 TSPAN2 ARHGEF10 ADORA2A KRAS DAG1 NKX6-2 SOX4 NR1D1 PSEN1 ERCC2 SHH SIRT2 EGFR TLR4 CDK5 NF1
GO_NEGATIVE_REGULATION_OF_REGULATORY_T_CELL_DIFFERENTIATION	0.00684932	0.061759	4	IRF1 TNFSF4 CTLA4
GO_REGULATION_OF_ADIPONECTIN_SECRETION	0.00684932	0.061759	4	IL1B RAB11FIP1
GO_POSITIVE_REGULATION_OF_ORGANELLE_ORGANIZATION	0.00689931	0.0619873	410	IL1B CSF2 LIMCH1 SYT9 PMAIP1 CX3CL1 IL1A TGFB3 MGARP VEGFA F2RL1 NAV3 P2RX7 NBN BCL2 BCL6 CDC42EP3 PLAUR SMAD3 RALB IGF2 LRP5 PDGFB PLK4 SLF1 NRP1 RPS6KA5 PTK2B LPAR1 ID1 INSR MLST8 HIP1R WDR1 EVL SHCBP1L GPR65 KAT7 NCK1 RICTOR FSCN1 CLIP1 OPTN KMT2A AURKB PPP3CC BCL2L11 TSC1 SRC WBP2 NF2 TGFBR1 PML BAD VPS13C GMFB MYB HSPA1B PRDM7 ATG13 SMURF1 IL5 BIN1 FUZ TFDP1 RANBP1 ARHGEF10 TNFSF10 LMOD3 PLC…
GO_RENAL_TUBULE_DEVELOPMENT	0.00689931	0.0619873	66	BMP4 COL4A1 GREM1 VEGFA BMP2 BCL2 NOTCH2 FAT4 WNT2B AQP11 JAG1 DCHS1 MAGED1 CTNNBIP1 PTCH1 NPNT FMN1 GLI3 FGF2 AHI1 PKD2 ACAT1 TACSTD2 SHH WWTR1 PGF
GO_RESPONSE_TO_LEAD_ION	0.00690706	0.0619873	16	PTGS2 CLDN1 CAT
GO_NEURAL_TUBE_PATTERNING	0.00691591	0.0619873	27	BMP4 PRKACB SOX17 IFT122 LRP6 PTCH1 TBC1D32 WDR19 GLI3 PRKACA PSEN1 SHH HES3 IFT140
GO_TYPE_2_IMMUNE_RESPONSE	0.00691591	0.0619873	27	IL6 RSAD2 TNFSF4 IDO1 BCL6
GO_RESPONSE_TO_INTERFERON_BETA	0.00694794	0.0622002	20	IRF1 BST2 TLR3 XAF1 IFITM1 PLSCR1 TRIM6 PNPT1 IRGM
GO_POSITIVE_REGULATION_OF_INTERFERON_ALPHA_PRODUCTION	0.00699017	0.0624367	17	IFIH1 RIPK2 TLR3 DDX58 IRF7 HSPD1 MMP12
GO_B_CELL_ACTIVATION	0.0069993	0.0624367	179	IL7R IL6 TNFAIP3 TNFSF4 SAMSN1 VCAM1 ICOSLG BST2 TNFSF13B NBN BCL2 NOTCH2 CYLD PELI1 TPD52 BCL6 ADAM17 TICAM1 POU2F2 UNG DOCK11 HSPD1 KIT PTK2B INHBA MMP14 TNIP2 TFRC ADA MSH6 ITM2A PIK3CD LEF1 BAD STAT5B IL5 CCR6 HDAC9
GO_POSITIVE_REGULATION_OF_SMALL_GTPASE_MEDIATED_SIGNAL_TRANSDUCTION	0.0069993	0.0624367	48	KITLG CDON F2RL1 NOTCH2 ROBO1 LPAR1 NRG1 GPR65 ITPKB ADGRG1 CSF1 SRC LPAR6 GPR174 KRAS EPOR F2RL3 P2RY10 ARRB1 FRMD7
GO_NEGATIVE_REGULATION_OF_CELL_MATRIX_ADHESION	0.00702318	0.0625754	24	BCL6 ACER2 JAG1 MMP14 SEMA3E MMP12 SRC NF2 APOD ADAM15 FAM107A SERPINE1
GO_EMBRYO_DEVELOPMENT_ENDING_IN_BIRTH_OR_EGG_HATCHING	0.00709929	0.0629612	434	CSF2 PRRX1 HEY1 BMP4 JUNB TGFB3 SEMA3C E2F8 NOS3 VEGFA ST8SIA6 PRKACB PRICKLE1 AR RSPO3 CC2D2A NBN BMP2 NOTCH2 SOX17 PHLDA2 HEY2 HOXA2 EDNRA PRDM1 SMAD3 SRF MYH10 IGF2 PDGFB NXN PLK4 IFT122 ITPK1 TBX3 LRP6 SULF2 ZEB2 CTHRC1 XRCC2 MMP14 SPINT1 ACSL4 ELL MBTD1 UBR3 APBA1 DCHS1 RICTOR ADA BCL2L11 TSC1 MEGF8 TGFBR1 MMP16 MED12 LEF1 BCOR PSPH LIAS SKIL PTCH1 PDGFRA TGFB2 FUZ TBX18 HOXA4 MAP2K1 CMIP BM…
GO_REGULATION_OF_CALCIUM_ION_TRANSPORT	0.00709929	0.0629612	183	STC1 PTGS2 MYLK CCL3 CX3CL1 CCL2 DYSF RGS9 NOS3 CCL5 P2RX4 P2RX7 CXCL10 STC2 BCL2 DMD TMEM38B PDGFB CXCL11 LGALS3 PTK2B GJA1 WFS1 JPH3 SESTD1 CACNB3 PML BIN1 CEMIP ADORA2A CXCR4 STIM2 PLCG2 LILRA5 ATP1B1 PIK3CG GCG PRKACA CLIC2 PKD2 F2RL3 F2 CCR1 FKBP1B SLC30A1 MYO5A RCVRN FYN DRD3 THADA CRHR1 G6PD AKAP6
GO_CARBOHYDRATE_BIOSYNTHETIC_PROCESS	0.00709929	0.0629612	140	HAS3 ATF3 GBE1 NFKB1 B3GNT7 ST8SIA6 B3GNT5 PPP1R3B FOXO1 SLC25A10 LALBA PDK2 IGF2 PDGFB GPI B3GNT2 LEPR PTK2B INSR NLN CSGALNACT2 ST3GAL4 CHST15 ALDOC SIK1 SLC2A1 HRH1 IMPA1 SOGA1 HS2ST1 PPP1R3E PGD CHST11 B3GALT5 GCG CRTC2 NR1D1 UGP2 GPD2 SMPD3 PTAFR G6PD SLC25A13
GO_NEGATIVE_REGULATION_OF_EPITHELIAL_CELL_MIGRATION	0.0071	0.0629612	45	STC1 DUSP10 ADAMTS9 PTPRG EVL STARD13 SVBP DLL4 SP100 DCN FGF2 MCC NR2F2 CARD10 PFN2 ADIPOR1 TACSTD2
GO_POSITIVE_REGULATION_OF_GLIAL_CELL_PROLIFERATION	0.00715397	0.0633649	12	IL1B IL6 MYB E2F1 PLAG1
GO_BLEB_ASSEMBLY	0.00718406	0.0635565	8	MYLK P2RX7 LPAR1 ANLN ANO6
GO_CALCIUM_DEPENDENT_CELL_CELL_ADHESION_VIA_PLASMA_MEMBRANE_CELL_ADHESION_MOLECULES	0.0072036	0.0636544	37	SELP PCDHB14 PCDHB10 ATP2C1 PCDHB16 CDH11 CDH19 PCDHB3 DCHS1 PCDHB13 CDH18
GO_RESPONSE_TO_ABIOTIC_STIMULUS	0.00729927	0.064424	808	IL1B STC1 PTGS2 CTSS CLDN1 IRF1 PMAIP1 MYLK IL1A VCAM1 JUNB TGFB3 ICOSLG NFKB1 MGARP DYSF NOS3 NDRG1 VEGFA P2RX7 TLR3 PSMB9 NFKBIA CXCL10 CAB39 STC2 BACH1 BMP2 TLR2 BCL2 PSMB10 RELB UCP2 THBD CTNS DMD AK4 ADAM17 DNAJB4 EDNRA FOXO1 TTN SLC11A2 PTGER4 SMAD3 MDM2 KCNMB1 GPR52 SRF NR4A2 TANK CAT PIEZO2 TNKS1BP1 NAMPT VEGFC BTG2 EEF2K PSME2 PPM1D CHEK2 ETV1 GMPR HSPD1 KIT PTK2B HNMT LPAR1 METRNL MLST8…
GO_NEGATIVE_REGULATION_OF_RESPIRATORY_BURST_INVOLVED_IN_INFLAMMATORY_RESPONSE	0.00733627	0.0646745	3	DUSP10 SLAMF8
GO_REGULATION_OF_STRIATED_MUSCLE_CELL_DIFFERENTIATION	0.00739926	0.0650771	71	CCL8 BMP4 GREM1 CXCL10 GDF15 BMP2 BCL2 RGS2 BHLHE41 NRG1 NLN MMP14 CEACAM5 SIK1 LMOD3 HDAC9 CFLAR DKK1 SOX6 BDNF SHH G6PD AKAP6
GO_INOSITOL_LIPID_MEDIATED_SIGNALING	0.00739926	0.0650771	125	SELP CCL5 F2RL1 CA8 PREX2 TNFAIP8L3 CAT PDGFB KIT PDGFA INSR CEACAM1 PLCB4 HTR2B ROR1 KCNH1 SRC PIK3CD PDGFRA TGFB2 PLCB1 DCN PTK2 PLD2 BTN2A2 NYAP1 PLCG2 IER3 PLCD3 PLCB2 PIK3CG PLD1 PTPN13 PIK3CB HGF EPOR F2 PTAFR FYN PLCB3 NKX3-1 PLCD4 PEAR1 SIRT2 FBXL2 EGFR FSHR WNT16 NF1 CD28 CBL PIK3C2B PIK3CA DAB2IP OGT KLF4 PDGFD TNF PIP4K2B
GO_NEGATIVE_REGULATION_OF_INTERLEUKIN_1_SECRETION	0.0074105	0.0650997	11	ZC3H12A TNFAIP3 PML NLRP12 PYDC2
GO_REGULATION_OF_RHO_PROTEIN_SIGNAL_TRANSDUCTION	0.00749925	0.065672	96	KALRN F2RL1 PREX2 OPHN1 ABCA1 BCL6 RASGRF2 ROBO1 ARHGEF9 ARHGEF40 EPS8 ARHGEF17 NRP1 ARHGEF6 LPAR1 GPR65 ADGRG1 ARHGEF10 MYO9B LPAR6 GPR174 ARHGEF5 TRIO FGD6 FGD2 CCDC125 F2RL3 P2RY10 ITGA3 NGEF MCF2L ECT2L ARRB1 CDC42SE2 MCF2 ARHGEF11 FLCN PLEKHG5 STMN1 ARHGEF39 TNFAIP1 CDC42SE1 ARHGEF19
GO_REGULATION_OF_RAS_PROTEIN_SIGNAL_TRANSDUCTION	0.00749925	0.065672	157	KITLG KALRN F2RL1 PREX2 OPHN1 NOTCH2 ABCA1 BCL6 RASGRF2 ROBO1 ARHGEF9 ARHGEF40 EPS8 ARHGEF17 KIF14 NRP1 ARHGEF6 LPAR1 NRG1 SPRY4 GPR65 ITPKB ADGRG1 CSF1 SSX2IP TGFB2 ARHGEF10 MYO9B LPAR6 RDX GPR174 ARHGEF5 TRIO RALGPS2 FGD6 KRAS FGD2 EPOR CCDC125 F2RL3 P2RY10 ITGA3 NGEF MCF2L ECT2L ARRB1 EPHB2 CDC42SE2 MCF2 ARHGEF11 FLCN PLEKHG5 STMN1 ARHGEF39 TNFAIP1 CDC42SE1 NF1 ARHGEF19 CBL MET DAB2IP OGT RASG…
GO_REGULATION_OF_MYOTUBE_DIFFERENTIATION	0.007503	0.065672	40	CCL8 CXCL10 GDF15 BCL2 BHLHE41 NLN MMP14 CEACAM5 SIK1 LMOD3 HDAC9 CFLAR
GO_POSITIVE_REGULATION_OF_TOLERANCE_INDUCTION	0.00751061	0.065672	8	IDO1 IRAK3 HLA-G CD274 CD3E
GO_POSITIVE_REGULATION_OF_IMMUNOGLOBULIN_SECRETION	0.00759846	0.0663257	9	IL6 TNFSF4 GPI HLA-E IL5
GO_REGULATION_OF_CARDIOCYTE_DIFFERENTIATION	0.00760304	0.0663257	39	BMP4 SEMA3C GREM1 PRICKLE1 BMP2 SOX17 HEY2 RGS2 NRG1 TGFB2 DKK1 SOX6 GATA6 G6PD AKAP6 EGFR
GO_RESPONSE_TO_STEROL	0.00763052	0.0664882	23	CCL3 ABCA1 INSIG1 LRP6 INHBA PMVK TGFBR1 GRAMD1A PTCH1 RORA DAG1 LRP8 GRAMD1C GPLD1 HMGCS1 CCR5
GO_POSITIVE_REGULATION_OF_STRIATED_MUSCLE_CELL_DIFFERENTIATION	0.00770308	0.0670293	40	CCL8 BMP4 GREM1 GDF15 BCL2 NRG1 MMP14
GO_REGULATION_BY_VIRUS_OF_VIRAL_PROTEIN_LEVELS_IN_HOST_CELL	0.00772639	0.0670293	6	IFIT1 DYNLT1
GO_ATRIOVENTRICULAR_VALVE_FORMATION	0.00772831	0.0670293	8	HEY1 HEY2 DCHS1
GO_HEPATOCYTE_DIFFERENTIATION	0.00772831	0.0670293	8	E2F8 ITGA2 CPS1 FRZB
GO_POSTSYNAPTIC_NEUROTRANSMITTER_RECEPTOR_INTERNALIZATION	0.00774167	0.0670677	15	MX2 MX1 OPHN1 ITGB3
GO_KIDNEY_MORPHOGENESIS	0.00779922	0.0674884	64	BMP4 GREM1 VEGFA GCNT4 GCNT1 BMP2 BCL2 FAT4 WNT2B DCHS1 MAGED1 CTNNBIP1 PTCH1 NPNT FMN1 GLI3 BASP1 FGF2 AHI1 PKD2 SOX4 TACSTD2 SHH WWTR1 PGF
GO_REGULATION_OF_VASCULAR_SMOOTH_MUSCLE_CELL_PROLIFERATION	0.0079087	0.068357	30	SOD2 TGFB3 IGFBP5 MDM2 APLN PDGFB NQO2 HMOX1 JUN BMPR1A TPM1 FGF2 MAP3K5
GO_NEPHRON_DEVELOPMENT	0.0079992	0.0690598	95	BMP4 GREM1 VEGFA BMP2 BCL2 NOTCH2 FAT4 WNT2B PDGFB SULF2 AQP11 JAG1 DCHS1 MAGED1 EGR1 CTNNBIP1 NPHS2 PTCH1 PDGFRA PODXL NPNT FMN1 GLI3 CFLAR BASP1 COL4A4 FGF2 IL6R AHI1 PKD2 ACAT1 TACSTD2 ITGA3 SHH WWTR1 PGF MTSS1 NUP107 COL4A3 DLG1 NOG BMP7 PAX2 PDGFD WT1 SOX8 ADIPOQ FOXC2 HES5 KLF15 FOXD1 NID1 CALB1 KIF26B WNT6 FOXC1 ILK
GO_POSITIVE_REGULATION_OF_TRANSFORMING_GROWTH_FACTOR_BETA1_PRODUCTION	0.00809465	0.0697235	4	CX3CL1 LUM FURIN
GO_ARTERIAL_ENDOTHELIAL_CELL_DIFFERENTIATION	0.00809465	0.0697235	4	HEY1 HEY2
GO_NEGATIVE_REGULATION_OF_MEMBRANE_DEPOLARIZATION	0.00814255	0.0700558	5	IFI6 BCL2 SRC
GO_MAMMARY_GLAND_BRANCHING_INVOLVED_IN_PREGNANCY	0.00821918	0.0706251	4	AR WNT4 MED1 ESR1
GO_NEGATIVE_REGULATION_OF_CHONDROCYTE_DIFFERENTIATION	0.00822753	0.0706251	16	BMP4 GREM1 EFEMP1 PTHLH TGFBR1 ADAMTS12 SNAI2
GO_POSITIVE_REGULATION_OF_BONE_MINERALIZATION	0.00831164	0.0712656	29	BMP4 ISG15 TGFB3 P2RX7 BMP2 SMAD3 BMPR1A FBN2 ANO6
GO_REGULATION_OF_PROTEIN_DEUBIQUITINATION	0.0083476	0.0714809	9	ZC3H12A TNIP1 TRIM21 TANK
GO_REGULATION_OF_OSTEOCLAST_PROLIFERATION	0.00837857	0.0714809	5	TNFAIP3 GREM1
GO_DIVALENT_INORGANIC_CATION_HOMEOSTASIS	0.00839916	0.0714809	357	CCL8 STC1 ACKR3 CCL14 C1QTNF1 CCL3 CX3CL1 SAA1 CCL5 P2RX4 SLC30A4 F2RL1 P2RX7 CXCL10 STC2 BCL2 DMD CCRL2 EDNRA C3AR1 ATP13A3 PTGER4 SMAD3 TMEM38B TGM2 CD36 CXCL11 LRP6 PTK2B LPAR1 ATP2C1 SLC25A23 PLCB4 GJA1 GPR65 HTR2B WFS1 ITGAV TRPM7 JPH3 GRM1 GNA15 ADCY8 HRH4 GPR157 ANXA6 CACNB3 PML TMEM165 DDIT3 PDGFRA TRPV1 ITPR3 SLC39A6 CCR6 PLCB1 MCOLN1 CEMIP GRINA LPAR6 ITPR2 ANK3 TAC1 CXCR4 GPR174 MCU ST…
GO_STEM_CELL_DIFFERENTIATION	0.00839916	0.0714809	174	BMP4 ACE KITLG SEMA3C GREM1 PRICKLE1 PSMB9 PSMB10 SOX17 RUNX1 EDNRA SRF CDK6 PSME2 NRP1 LRP6 EIF2AK2 KIT EFNB1 NRG1 ZEB2 JAG1 SEMA3D HTR2B KDM3A SEMA3E KMT2A PSME1 TRIM6 MYB PDGFRA TGFB2 SOX5 HMGA2 BMPR1A FRZB PSMB8 FBXL17 PSMC4 SNAI2 FGFR2 TBX2 SOX6 ERCC2 PEF1 TACSTD2 SEMA6A SHH GATA6 ALDH1A2 PTPRC LIN28A SEMA6C POU6F2 TCOF1
GO_GLYCOSYLATION	0.00839916	0.0714809	168	GFPT2 MAN1C1 B3GNT7 ST8SIA6 GCNT4 B3GNT5 GCNT1 GALNT12 GALNT10 B3GALT4 PIGZ NPC1 PIGV ST3GAL1 IL15 ACER2 B3GNT2 MGAT4C DPY19L3 MGAT5 ST6GALNAC3 MVD B4GAT1 ST3GAL4 GALNT6 TMEM165 LMF1 GLT6D1 EXTL2 B4GALT2 ALG1L DPY19L2 FUT9 ST3GAL6 B3GAT3 GALNT13 FUT10 B3GALT5 MFNG PSEN1 PMM2 C1GALT1 TMTC1 ALG13 XXYLT1 MUC20 POMK MAN1A1 PGM3 MAN2A2 MPI GALNT14 SYVN1 ALG6 GALNTL6 B3GALNT2 ALG8 TMTC4 FUT4 OGT B3GALT…
GO_MOLTING_CYCLE_PROCESS	0.00839916	0.0714809	59	IGFBP5 LDB2 TNFRSF19 FST BCL2 HPSE GAL INHBA PDGFA LRIG1 SAV1 CD109 TGFB2 FUZ EDA DKK1 FGFR2 ERCC2 MYO5A WNT10B ALX4 SHH FGF7 DSG4 EGFR RELA NF1 WNT5A FOXN1 TNF SPINK5
GO_CEREBRAL_CORTEX_TANGENTIAL_MIGRATION	0.00840336	0.0714809	3	ROBO1 NRP1
GO_CARDIAC_MUSCLE_FIBER_DEVELOPMENT	0.00845423	0.0718323	11	BMP4 VEGFA TTN
GO_NEGATIVE_REGULATION_OF_BIOSYNTHETIC_PROCESS	0.00849915	0.0721323	1027	CSF2 PRRX1 HEY1 IL6 BMP4 MSC IRF1 ZC3H12A ATF3 TNFSF4 JUNB IGFBP5 NFKB1 NFKB2 GREM1 E2F8 LDB2 VEGFA PRICKLE1 AR FST IFI27 BACH1 BMP2 NRIP1 NOTCH2 DNAJB5 RELB CTNS RUNX1 BCL6 HEY2 HOXA2 PRDM1 FOXO1 TRIB2 SAMD4A PARP9 ETS2 SMAD3 MDM2 FBXO5 DAPK1 IRF7 ZNFX1 SRF KLF5 ENC1 HBEGF NR4A2 RGS2 XRN1 CC2D1B IGF2 INSIG1 TRAP1 PDGFB CD36 TRIM22 CDK6 BTG2 NFIL3 BHLHE41 DEPDC1 NR3C1 RPS6KA5 TGIF2 ACER2 TBX3 NFI…
GO_POSITIVE_REGULATION_OF_INTERLEUKIN_10_PRODUCTION	0.00862761	0.0731399	25	TSLP TNFSF4 TLR2 LGALS9C LGALS9 HSPD1 LGALS9B CD274 LILRA5 HGF NOD2 CD40LG TLR9 TLR4 CD28 CLEC7A
GO_NEGATIVE_REGULATION_OF_CHOLESTEROL_STORAGE	0.00867013	0.0733324	3	ABCG1 ABCA1
GO_REGULATION_OF_RESPONSE_TO_INTERFERON_GAMMA	0.00869477	0.0733324	18	NLRC5 PARP9 PARP14 SOCS1 IFNGR2 IRGM
GO_REGENERATION	0.00869913	0.0733324	115	PRRX1 DUSP10 CLDN1 DYSF BCL2 PTGFRN KLF5 SULF2 KREMEN1 DHFR OMG HMOX1 TYMS CAD JUN PTCH1 PTPRF APOD MAP2K1 PNPT1 ADAM15 STK24 GLI3 NREP TEC CFLAR PTPN12 NINJ1 IHH PTPN3 HGF DAG1 SOX15 FKBP1B WNT10B EPHA4 PGF
GO_NUCLEOSIDE_PHOSPHATE_BIOSYNTHETIC_PROCESS	0.00869913	0.0733324	174	PTGS2 CMPK2 AMPD3 ACSL5 ACSL1 NOS3 IDO1 AK4 PARP9 GPAT3 PDK2 NAMPT MTHFD2L GPAT4 PARP10 RRM2 NME5 AFMID ACSL4 TYMS UPP1 ADA PAPSS1 CAD ADCY8 PDHA1 NMRK1 PNP SUCLG1 ACSL3 ADCY7 PFAS SCD5 DCAKD PAICS ADCY3 PTGIS PARP16 ADSL MTHFD1 LDHC ACAT1 APRT TK1 CMPK1 PRKAG2 SHMT1 PDPR RCVRN PDP2 ADCY2 SLC25A13 VPS9D1 ENTPD8 PARP1 KYNU PRPS2 NUDT12 FLCN
GO_REGULATION_OF_PHAGOCYTOSIS	0.00869913	0.0733324	63	IL1B CCL2 DYSF F2RL1 TLR2 CD36 IL15 RAB31 ITGA2 ITGAV MERTK SCARB1 ANO6 SPHK1 CAMK1D CD47 DOCK2 IL15RA
GO_AORTA_MORPHOGENESIS	0.00873494	0.0735517	23	HEY1 MYLK ADAMTS9 HEY2 SRF JAG1 DLL4 TGFB2 BMPR1A TBX2 SOX4 ENG SEC24B
GO_CELLULAR_RESPONSE_TO_STEROL	0.00876031	0.0736682	15	ABCA1 INSIG1 LRP6 INHBA GRAMD1A PTCH1 RORA DAG1 LRP8 GRAMD1C GPLD1 HMGCS1
GO_GTP_METABOLIC_PROCESS	0.00876839	0.0736682	19	AMPD3 AK4 GTPBP1 GIMAP7 RHOQ NME5
GO_IMMUNOGLOBULIN_SECRETION	0.00879588	0.0738037	18	IL6 TNFSF4 TNFSF13B POU2F2 GPI TRAF3IP2 HLA-E IL5 TRAF6
GO_REGULATION_OF_PROTEIN_EXPORT_FROM_NUCLEUS	0.00881764	0.0738037	28	IL1B GTSE1 IFI27 MDM2 XPO4 EMD SP100 DNAJC27 PRKACA TCF7L2 RANGAP1
GO_EXTRACELLULAR_MATRIX_ASSEMBLY	0.00881764	0.0738037	28	LAMB3 HAS3 FBLN5 NTN4 SMAD3 IHH DAG1 MEGF9 SMPD3
GO_PROGRAMMED_NECROTIC_CELL_DEATH	0.00882382	0.0738037	26	BIRC3 TLR3 CYLD PELI1 TICAM1 ITPK1 TRPM7 PYGL RBCK1 CFLAR MAP3K5 RIPK1 BIRC2
GO_REGULATION_OF_ANIMAL_ORGAN_MORPHOGENESIS	0.00889911	0.0743126	189	BMP4 TNFAIP3 SEMA3C NTN4 GREM1 VEGFA PRICKLE1 AR TNFRSF11B RSPO3 PSMB9 BMP2 BCL2 PSMB10 ROBO1 WNT2B PIM1 PSME2 NFIB SULF2 PDGFA CEACAM1 JAG1 CTHRC1 ROR1 CSF1 MAGED1 PSME1 TGFBR1 MED12 BCOR SMURF1 TGFB2 BMPR1A PSMB8 ANKRD6 PSMC4 SNAI2 CFLAR DACT1 BASP1 DKK1 FGFR2 TBX2 AHI1 HGF
GO_SYNCYTIUM_FORMATION	0.00890445	0.0743126	37	CCL8 CDON CXCL10 GDF15 PTGFRN PLEKHO1 KCNH1 CD109 TANC1 CFLAR
GO_POSITIVE_REGULATION_OF_I_KAPPAB_PHOSPHORYLATION	0.00896638	0.0747463	4	CX3CL1 CX3CR1
GO_POLYSACCHARIDE_BIOSYNTHETIC_PROCESS	0.0089991	0.074853	48	HAS3 GBE1 NFKB1 B3GNT7 B3GNT5 PPP1R3B IGF2 PDGFB B3GNT2 INSR CSGALNACT2 HS2ST1 PPP1R3E NR1D1 UGP2 SMPD3 NDST4 PPP1R3C
GO_CELLULAR_RESPONSE_TO_REACTIVE_OXYGEN_SPECIES	0.0089991	0.074853	107	IL6 TNFAIP3 SOD2 GCH1 FBLN5 NOS3 FOXO1 MDM2 PDK2 TRAP1 CD36 KDM6B APEX1 DHFR SRC JUN MYB ETS1 PDGFRA PYCR1 PTPRK TPM1 CFLAR PRDX2 MAP3K5 HGF RIPK1 PKD2 FANCC UCP1 SMPD3 SIGMAR1 EGFR NQO1 PRKCD STK25 MPO NME8 RELA NR4A3 MET PXN KLF4 BMP7 PAX2 PDGFD TNF FXN
GO_POLY_N_ACETYLLACTOSAMINE_METABOLIC_PROCESS	0.00908662	0.0754973	5	B3GNT7 B3GNT5 B3GNT2
GO_EMBRYO_IMPLANTATION	0.00911002	0.0756081	31	IL1B STC1 PTGS2 STC2 GJA1 TRIM28 SCGB1A1 PTGIS ACVR1C
GO_REGULATION_OF_HORMONE_METABOLIC_PROCESS	0.00912464	0.0756459	26	IL1B NFKB1 STC2 BMP2 GAL EGR1
GO_INDUCTION_OF_POSITIVE_CHEMOTAXIS	0.00918485	0.076019	11	CXCL8 VEGFA VEGFC
GO_NEGATIVE_REGULATION_OF_KINASE_ACTIVITY	0.00919908	0.076019	161	IL1B BMP4 DUSP10 TNFAIP3 DUSP16 PAQR3 TRIB2 IRAK3 RGS2 LRP5 SOCS1 ITPRIP LRP6 RGS3 CEACAM1 SPRY4 ADAR NCK1 UCHL1 SH2B3 DBNDD2 NF2 NPRL2 GMFB CHMP6 PTPN22 ADORA2A PRKAR1A DUSP1 CAMK2N1 FGFR1OP SORL1 GADD45A NR2F2 GMFG CASP3 SMYD3 PRKAR2B PSEN1 PRKAG2 WWTR1 PPM1F DUS2 PRKCD PTPRC DUSP21 GGNBP2 EPHB2 DNAJA1 MAPK8IP1 CBLB NF1 PKIG CBL WEE2 NPM1 IBTK DAB2IP INCA1 DUSP4 PRKAR2A PTK6 ADARB1 PKIA BMP7 NU…
GO_NEGATIVE_REGULATION_OF_NOTCH_SIGNALING_PATHWAY	0.00921013	0.076019	31	HEY1 NFKBIA BCL6 HEY2 BEND6 JAG1 MMP14 TSPAN15 DLL4 GDPD5 PEAR1 RITA1 EGFR ARRB1
GO_ACTIVATED_T_CELL_PROLIFERATION	0.00921013	0.076019	31	ICOSLG PDCD1LG2 IL12RB1 IGF2 LGALS9 LRRC32 BTN3A1 CD274 STAT5B SATB1 BTN2A2 PRKAR1A CASP3 FYN
GO_TRANSMEMBRANE_RECEPTOR_PROTEIN_TYROSINE_KINASE_SIGNALING_PATHWAY	0.00929907	0.0765009	474	IL1B AREG IFI6 COL4A1 IGFBP5 IGFBP4 GREM1 FGF5 VEGFA EPS15L1 AR KALRN PIK3R3 IGFBP3 EFEMP1 GDF15 BMP2 FAT4 SHC3 RHBDF2 NCF4 REPS2 FLRT2 ADAM17 FOXO1 PLAUR ROBO1 ATP6V1B2 APLN HBEGF PDK2 IGF2 PDGFB VEGFC SOCS1 RHOQ NRP1 RPS6KA5 PTPRG KIT EFNB1 PTK2B SULF2 SOCS2 PDGFA INSR CEACAM1 NRG1 SPRY4 EPHB6 HIP1R NFATC4 NCK1 TMEM204 SNX5 ITGAV MERTK PTPRE CSF1 TSC1 SH2B3 CSRNP1 SRC ANOS1 GKAP1 AFAP1L2 STAM S…
GO_REGULATION_OF_INTRINSIC_APOPTOTIC_SIGNALING_PATHWAY	0.00929907	0.0765009	108	ACKR3 PTGS2 PMAIP1 SOD2 IVNS1ABP CD44 BCL2 CYLD PLAUR MDM2 TRAP1 VNN1 NME5 NCK1 WFS1 BCL2L11 TRIAP1 SRC BAD DDIT3 SKIL BCLAF1 GRINA SNAI2 CD74 IL20RA NOC2L NONO NKX3-1 BCL2L10 PARP1 FLCN DNAJA1 SYVN1 MAPK8IP1 HNRNPK
GO_POSITIVE_REGULATION_OF_SMALL_MOLECULE_METABOLIC_PROCESS	0.00929907	0.0765009	94	IL1B PTGS2 PMAIP1 NFKB1 NOS3 ABCG1 P2RX7 PFKFB3 FOXO1 IGF2 PDGFB INSR SRC HRH1 PPP1R3E CD74 CPT1A GCG PFKFB4 NR1D1 PSEN1 PTAFR RCVRN LDLRAP1
GO_POSITIVE_REGULATION_OF_EXTRINSIC_APOPTOTIC_SIGNALING_PATHWAY	0.00940376	0.0772775	38	PMAIP1 ATF3 CYLD G0S2 INHBA ZSWIM2 PML SKIL TNFSF10 DAPK3 RBCK1
GO_REGULATION_OF_LUNG_BLOOD_PRESSURE	0.00946451	0.0776917	4	GCH1 SMAD3 NAMPT
GO_REGULATION_OF_SMOOTHENED_SIGNALING_PATHWAY	0.00949905	0.0778901	59	PRRX1 ZIC1 PRKACB ARMC9 IFT122 MEGF8 PTCH1 FUZ RORA CD3E FBXL17 GLI3 DLG5 FGFR2 IFT172 IHH IFT81 PRKACA DYNC2H1 SHH IFT140 HHIP
GO_CARDIOCYTE_DIFFERENTIATION	0.00959904	0.0786242	98	BMP4 VCAM1 SEMA3C GREM1 BVES VEGFA PRICKLE1 BMP2 SOX17 HEY2 TTN SRF MYH10 RGS2 TBX3 KDM6B NRG1 JAG1 TSC1 SIK1 PDGFRA TGFB2 CBY1 DKK1 MEF2A TBX2 SOX6 OBSL1 GATA6 G6PD AKAP6 EGFR
GO_POSITIVE_REGULATION_OF_CELL_PROLIFERATION_INVOLVED_IN_HEART_MORPHOGENESIS	0.00965799	0.0790209	6	BMP4 PIM1
GO_REGULATION_OF_MYOBLAST_FUSION	0.00967709	0.079091	15	CCL8 CXCL10 GDF15 CFLAR
GO_MYELOID_DENDRITIC_CELL_ACTIVATION	0.0097674	0.0797423	21	CSF2 UBD NOTCH2 RELB CAMK4 TRAF6 DOCK2 BATF3 PSEN1 SLAMF1
GO_NATURAL_KILLER_CELL_CHEMOTAXIS	0.00995291	0.0811686	9	CCL3 CCL2 CCL5 PIK3CD PIK3CG CCL7
GO_RESPONSE_TO_SELENIUM_ION	0.00999167	0.0813667	6	APOB ARG1 ALAD GIP MAOB GPX1
GO_NEURON_FATE_DETERMINATION	0.00999886	0.0813667	6	PRRX1 FOXG1
GO_RESPONSE_TO_FRUCTOSE	0.0100307	0.0815373	5	PTGS2 GCKR
GO_AXIS_SPECIFICATION	0.010099	0.0817598	55	STC1 BMP4 PCSK6 NOTCH2 HEY2 ETS2 SRF TBX3 LRP6 BCOR DDIT3 PTCH1 BMPR1A BASP1 IFT172 AHI1
GO_CELL_ACTIVATION_INVOLVED_IN_IMMUNE_RESPONSE	0.010099	0.0817598	482	TNFAIP6 CXCL1 CTSS IL6 CLEC4E AMPD3 ZC3H12A CCL3 TNFSF4 IL18R1 NFKB1 DYSF RIPK2 BST2 QPCT NFKBIZ F2RL1 CD44 NBN CD68 CAB39 GGH TLR2 NOTCH2 HPSE RELB BCL6 C3AR1 PLAUR TICAM1 PRG2 PTGER4 HLA-F UNG DOCK11 IL12RB1 CAT LGALS9 CD36 RNASET2 LGALS3 TXNDC5 GPI FCGR2A HSPD1 KIT PTK2B STXBP2 CEACAM1 VNN1 RAB31 HMOX1 ITGAV ILF2 TFRC ADA TSC1 MSH6 MME CEACAM3 ITM2A ALDOC PNP PIK3CD LEF1 KPNB1 MYB PYGL HSPA1B …
GO_FATTY_ACID_DERIVATIVE_BIOSYNTHETIC_PROCESS	0.010099	0.0817598	60	IL1B PTGS2 ACSL5 ACSL1 PTGS1 PNPLA8 SLC27A5 PLA2G4A ACSL4 ACSL3 SCD5 PTGIS CD74 PTGES LTA4H ACAT1
GO_POSITIVE_REGULATION_OF_BIOMINERALIZATION	0.0101081	0.0817598	34	BMP4 ISG15 TGFB3 P2RX7 BMP2 SMAD3 FBXO5 BMPR1A FBN2 ANO6
GO_NEGATIVE_REGULATION_OF_COLLAGEN_METABOLIC_PROCESS	0.0101125	0.0817598	6	IL6 CIITA
GO_NEGATIVE_REGULATION_OF_INTRINSIC_APOPTOTIC_SIGNALING_PATHWAY_IN_RESPONSE_TO_OSMOTIC_STRESS	0.0101374	0.0817975	3	PTGS2 ARHGEF2
GO_TUMOR_NECROSIS_FACTOR_SECRETION	0.0101406	0.0817975	23	ZC3H12A CX3CL1 IFIH1 DDX58 TMEM106A LGALS9
GO_AORTA_SMOOTH_MUSCLE_TISSUE_MORPHOGENESIS	0.0101543	0.0817975	1	MYLK
GO_POSITIVE_REGULATION_OF_EXTRINSIC_APOPTOTIC_SIGNALING_PATHWAY_VIA_DEATH_DOMAIN_RECEPTORS	0.0101607	0.0817975	12	PMAIP1 ATF3 ZSWIM2 SKIL
GO_IMMUNOLOGICAL_MEMORY_FORMATION_PROCESS	0.0102261	0.0822359	6	TNFSF4 BCL6 IL12RB1 TSC1
GO_MYD88_DEPENDENT_TOLL_LIKE_RECEPTOR_SIGNALING_PATHWAY	0.0103279	0.0829655	26	IRF1 IRAK2 TNIP1 TLR2 IRAK3 IRF7 CD36 HSPD1
GO_POSITIVE_REGULATION_OF_PROTEIN_DEUBIQUITINATION	0.0103847	0.0832693	5	ZC3H12A TNIP1 TANK
GO_NEGATIVE_REGULATION_OF_DEVELOPMENTAL_GROWTH	0.010399	0.0832693	70	BMP4 DUSP10 SEMA3C STC2 GDF15 MEIS1 RGS2 NRP1 SOCS2 SEMA3D GJA1 SEMA3E SAV1 DRAXIN PTCH1 SLC6A4 PTK2 SEMA5A RIPK1 SEMA6A G6PD SEMA6C SEMA3F CDK5 IFRD1 ADRB1 WNT5A PTPRS JARID2 NOG
GO_NEGATIVE_REGULATION_OF_INTRINSIC_APOPTOTIC_SIGNALING_PATHWAY	0.010399	0.0832693	69	ACKR3 PTGS2 SOD2 IVNS1ABP CD44 BCL2 PLAUR MDM2 TRAP1 VNN1 NME5 WFS1 TRIAP1 SRC
GO_NEGATIVE_REGULATION_OF_TYPE_I_INTERFERON_MEDIATED_SIGNALING_PATHWAY	0.0104618	0.0835656	10	NLRC5 SAMHD1 ADAR MMP12
GO_FATTY_ACID_TRANSPORT	0.010499	0.0835656	59	IL1B ACE ACSL1 P2RX4 P2RX7 SLCO2A1 CD36 PNPLA8 SLC27A5 PLA2G4A ACSL4 PLIN2 PLA2G2A ACSL3 MAP2K6
GO_PHAGOCYTOSIS	0.010499	0.0835656	175	IL1B CCL2 DYSF F2RL1 RHOBTB3 P2RX7 TLR2 NCF4 ABCA1 TGM2 CD36 IL15 TXNDC5 FCGR2A LEPR ARHGAP12 RAB31 ITGA2 NCK1 IRF8 ITGAV MERTK FCGR1A SRC SCARB1 GULP1 ITGB3 CYFIP2 PTK2 PLD2 ADORA2A ANO6 PLCG2 SPHK1 CAMK1D RHOG CD47 ELMO1 DOCK2 IL15RA PIK3CB SH3BP1 MEGF10 MYD88 FYN SLAMF1 UNC13D PEAR1 PRKCD PTPRC SYT11 SIRPG CDC42SE2 ABCA7 TLR4 CDC42SE1 RAB11FIP2 PIK3CA RAB27A JMJD6 CLEC7A ELMO2 XKR9 SPG11 SLC11…
GO_REGULATION_OF_TUBE_SIZE	0.010499	0.0835656	91	PTGS2 ACE SOD2 GCH1 NOS3 F2RL1 EDNRA APLN KCNMB1 KCNMB4 RGS2 GJA1 HMOX1 HTR2B MKKS CPS1 HRH1 SLC6A4 ADORA2A GCLC GCLM
GO_ANTIMICROBIAL_HUMORAL_IMMUNE_RESPONSE_MEDIATED_BY_ANTIMICROBIAL_PEPTIDE	0.010499	0.0835656	46	CXCL1 CXCL8 CXCL3 DEFB4A CXCL10 CXCL2 CXCL11
GO_REGULATION_OF_DNA_DEPENDENT_DNA_REPLICATION_INITIATION	0.0105027	0.0835656	5	NBN WDR18 WRNIP1
GO_ENDOCARDIAL_CUSHION_MORPHOGENESIS	0.0105147	0.0835726	29	HEY1 NOS3 BMP2 HEY2 ROBO1 MDM2 DCHS1 TGFBR1 TGFB2 BMPR1A SNAI2 TBX2
GO_NEGATIVE_REGULATION_OF_LYMPHOCYTE_APOPTOTIC_PROCESS	0.0105337	0.08361	25	IL7R BMP4 CCL5 IDO1 BCL6 ADA AURKB CD74 DOCK8 NOC2L SLC46A2
GO_MODULATION_BY_HOST_OF_VIRAL_GENOME_REPLICATION	0.0105417	0.08361	11	CCL8 ZC3H12A IFI27 YTHDC2
GO_CRANIOFACIAL_SUTURE_MORPHOGENESIS	0.0105598	0.0836339	14	BMP4 TGFB3 INSIG1 MMP14 MEGF8 MMP16 GLI3 FOXN3 FGF4
GO_NEURON_REMODELING	0.010567	0.0836339	6	CX3CL1 NTN4 ANKS1A
GO_NEGATIVE_REGULATION_OF_SECRETION	0.0106989	0.0845891	144	IL1B ZC3H12A TNFAIP3 CX3CL1 RSAD2 GBP1 KALRN F2RL1 RHBDF2 PTGER4 HLA-F LGALS9 LRRC32 INHBA CEACAM1 NRG1 GJA1 HMOX1 ADA HADH PML CD200 SRGN HDAC9 PTPN22 NLRP12 BTN2A2 PYDC2 TNFRSF1B CD74 LILRA5 ACVR1C SYTL4 RAP1B FKBP1B SLC30A1
GO_FORMATION_OF_PRIMARY_GERM_LAYER	0.0107989	0.0850217	84	BMP4 LAMB3 ITGB4 COL8A1 SOX17 ETS2 SMAD3 SRF ITGA8 KDM6B INHBA MMP14 ITGA2 GJA1 ITGAV NF2 LEF1 HMGA2 ITGB3 BMPR1A PRKAR1A DKK1 FGFR2 ELF5 COL6A1 PRKACA ITGA3 GATA6 KDM6A PAF1 NR4A3 WNT5A ARID1A NOG KLF4 BMP7 PAX2 APELA
GO_CELL_FATE_COMMITMENT	0.0107989	0.0850217	186	PRRX1 IL6 BMP4 CDON AR BMP2 BCL2 NOTCH2 SOX17 CYLD ZNF521 HEY2 HOXA2 PRDM1 ETS2 WNT2B IL12RB1 NRP1 TBX3 KDM6B NRG1 JAG1 TGFBR1 PML DLL4 PTCH1 TBX18 RORA SOX5 BMPR1A GLI3 LOXL3 ZBTB7B FGF2 HOXC10 NR2F2 DKK1 FGFR2 ELF5 IHH TBX2 CASP3 SOX6 NKX6-2 PSEN1 WNT10B SHH TCF7L2 GATA6 EBF2 NOTCH4 LHX3 TBX21 POU6F2 PAF1 TLX3 WNT16 DSCAML1 IFRD1 DOCK7 WNT5A POU3F2 FOXN1 KLF4 GAP43 PRKDC SH3PXD2B PAX2 WT1 SOX8 …
GO_PROTEOLYSIS	0.0107989	0.0850217	1174	IL1B PI3 MMP1 PTGS2 MMP10 CTSS UBD C1R C1S ZC3H12A PMAIP1 CPA3 ACE TNFAIP3 TNFSF15 IFI6 IFIH1 BIRC3 ADAMTS18 ISG15 NFKB1 TNFAIP8 RIPK2 BST2 VEGFA PRKACB PRICKLE1 PCSK1 ADAMTS9 PCSK6 AR TNIP1 P2RX7 CD44 PSMB9 NFKBIA ADAM23 RNF19B DDX58 IFI27 GGH ERMP1 OPHN1 PSMB10 TFPI2 CYLD RHBDF2 PELI1 ADAM17 SERPIND1 TRIB2 PLAUR TRAF3 ROBO1 TRIM21 SMAD3 MDM2 FBXO5 DTX3L DHCR24 USP18 SCG5 DAPK1 ENC1 TANK ADAM22 …
GO_APPENDAGE_MORPHOGENESIS	0.0107989	0.0850217	107	PRRX1 BMP4 SEMA3C GREM1 NOTCH2 IFT122 TBX3 LRP6 BCL2L11 ZBTB16 MEGF8 LEF1 PTCH1 TGFB2 BMPR1A TBC1D32 AFF3 FBN2 WDR19 FMN1 GLI3 HOXC10 CHST11 DKK1 FGFR2 IHH TBX2 SOX4 PSEN1 DYNC2H1 ALX4 SHH ZNF358 ALDH1A2 IFT140 FGF4
GO_MODIFICATION_OF_MORPHOLOGY_OR_PHYSIOLOGY_OF_OTHER_ORGANISM_INVOLVED_IN_SYMBIOTIC_INTERACTION	0.0109989	0.0865055	84	CCL8 ZC3H12A CCL3 CCL5 TNIP1 F2RL1 IFI27 SMAD3 EIF2AK2 INSR ITGAV TYMS BCL2L11 RAB9A LEF1 CD209 KPNB1 BAD JUN HMGA2 YTHDC2 IRGM DAG1 POU2F3 F2 CTSG HIPK2 FBXL2 ZNF502
GO_DEVELOPMENTAL_PIGMENTATION	0.0110154	0.0865448	29	KITLG SPNS2 ADAMTS9 BCL2 KIT ZEB2 BCL2L11 LEF1 RAB32 GLI3 IHH MYO5A TYRP1 MREG
GO_TRACHEA_DEVELOPMENT	0.0110716	0.0867164	16	BMP4 SRF LRP6 LEF1 MAP2K1 EDA HOXA5 SHH
GO_KERATAN_SULFATE_METABOLIC_PROCESS	0.0110764	0.0867164	21	LUM B3GNT7 ST3GAL1 B3GNT2 B4GAT1 ST3GAL4 B4GALT2 ST3GAL6 SLC35D2 CHST1 CHST2
GO_PURINE_DEOXYRIBONUCLEOSIDE_TRIPHOSPHATE_CATABOLIC_PROCESS	0.0110834	0.0867164	4	SAMHD1 NUDT16 ADA
GO_PURINE_DEOXYRIBONUCLEOSIDE_TRIPHOSPHATE_METABOLIC_PROCESS	0.0110834	0.0867164	4	SAMHD1 NUDT16 ADA
GO_DEOXYRIBONUCLEOSIDE_TRIPHOSPHATE_METABOLIC_PROCESS	0.0110958	0.0867231	10	CMPK2 SAMHD1 NUDT16 TYMS ADA
GO_ORGANOPHOSPHATE_METABOLIC_PROCESS	0.0111989	0.0873466	688	LIPG GFPT2 PTGS2 CMPK2 PLA1A AMPD3 GCH1 ACSL5 SLC2A6 ACSL1 GK NOS3 IDO1 PIK3R3 SULT1C4 P2RX7 FAM126A TNFAIP8L3 PFKFB3 CETP AK4 MTMR7 SAMHD1 GTPBP1 PARP9 PTHLH PLPP3 PIGZ GIMAP7 GPAT3 UNG TMEM38B PDK2 PIGV NUDT17 PDGFB NAMPT SOCS1 MTHFD2L GPI RHOQ ITPK1 NUDT16 GMPR KIT PTK2B GPAT4 PNPLA8 SOCS2 PDGFA INSR SAMD8 MOCOS PNPO PLA2G4A NT5C1B ACSM3 RBKS PARP10 STARD10 RRM2 PLCB4 NME5 AFMID ACSL4 PMVK HTR…
GO_NEGATIVE_REGULATION_OF_TRANSFERASE_ACTIVITY	0.0111989	0.0873466	182	IL1B BMP4 DUSP10 TNFAIP3 DUSP16 PAQR3 TRIB2 FBXO5 DTX3L IRAK3 RGS2 LRP5 SOCS1 ITPRIP LRP6 RGS3 CEACAM1 SPRY4 ADAR ZFP36 NCK1 UCHL1 SH2B3 PINX1 SRC DBNDD2 NF2 NPRL2 GMFB CHMP6 RPL5 PTPN22 ADORA2A PRKAR1A DUSP1 CAMK2N1 FGFR1OP SORL1 GADD45A NR2F2 GMFG CASP3 SMYD3 PRKAR2B PSEN1 PRKAG2 WWTR1 PPM1F DUS2 PRKCD PTPRC DUSP21 GGNBP2 EPHB2 DNAJA1 MAPK8IP1 CBLB NF1 PKIG CBL WEE2 NPM1 IBTK DAB2IP INCA1 DUSP4…
GO_VITAMIN_D_BIOSYNTHETIC_PROCESS	0.0112723	0.0878281	11	IL1B NFKB1 SNAI2
GO_NEGATIVE_REGULATION_OF_ALPHA_BETA_T_CELL_DIFFERENTIATION	0.011288	0.0878596	19	ZC3H12A TNFSF4 RUNX1 BCL6 SOCS1 GLI3 LOXL3 ZBTB7B IHH SHH TBX21
GO_GLIAL_CELL_MIGRATION	0.0113079	0.0879231	36	CCL3 CX3CL1 CCL2 P2RX4 SYNE2 MMP14 ADGRG1 CSF1 TGFB2 GLI3 MBOAT7
GO_REGULATION_OF_MESENCHYMAL_CELL_PROLIFERATION	0.011326	0.0879323	27	PRRX1 BMP4 VEGFA LRP5 NFIB PDGFA CTNNBIP1 BMPR1A FGFR2 IHH
GO_DETECTION_OF_VIRUS	0.0113325	0.0879323	4	IFIH1 TLR3 DDX58 SERINC5
GO_PATTERN_SPECIFICATION_PROCESS	0.0113989	0.0881914	310	STC1 HEY1 BMP4 CDON SEMA3C GREM1 ZIC1 PRKACB PCSK6 AR CC2D2A FST BMP2 DNAH11 NOTCH2 SOX17 HEY2 HOXA2 ARMC4 ETS2 ROBO1 SMAD3 WNT2B SRF LRP5 IFT122 BTG2 BHLHE41 NRP1 TBX3 LRP6 EFNB1 ZEB2 XRCC2 DCHS1 ADGRG1 CTNNBIP1 ZBTB16 MKKS MEGF8 TGFBR1 MED12 LEF1 BCOR DDIT3 DLL4 PTCH1 FUZ TBX18 HOXA4 BMPR1A TBC1D32 WDR19 RFX3 GLI3 BHLHE40 BASP1 HOXA5 HOXC10 LRRC6 NR2F2 DKK1 FGFR2 IFT172 IHH TBX2 AHI1 PRKACA PKD…
GO_POSITIVE_REGULATION_OF_PROTEIN_TYROSINE_KINASE_ACTIVITY	0.0114057	0.0881914	37	ACE GREM1 CCL5 GPRC5B NEDD9 ADAM17 PDGFB NRG1 FCGR1A SRC AFAP1L2 LILRA5 LRP8 BDNF EPHA4 FYN
GO_MESENCHYMAL_CELL_PROLIFERATION	0.0114057	0.0881914	37	PRRX1 BMP4 VEGFA BMP2 FAT4 LRP5 NFIB PDGFA DCHS1 CTNNBIP1 BMPR1A FGFR2 IHH SHH FGF7 FGF4
GO_NEGATIVE_REGULATION_OF_ACTIVATED_T_CELL_PROLIFERATION	0.0114129	0.0881914	10	PDCD1LG2 LGALS9 LRRC32 CD274 BTN2A2 PRKAR1A CASP3
GO_NEGATIVE_REGULATION_OF_LYMPHOCYTE_MIGRATION	0.0114292	0.0882268	8	CCL2 LRCH1 CD200 APOD
GO_PIRNA_METABOLIC_PROCESS	0.0114512	0.0882603	9	MOV10L1 BTBD18 PIWIL4 HENMT1 MYBL1 PIWIL1
GO_GLOMERULUS_VASCULATURE_MORPHOGENESIS	0.011457	0.0882603	4	BMP4 NOTCH2 PDGFRA
GO_REGULATION_OF_VASCULAR_ENDOTHELIAL_GROWTH_FACTOR_RECEPTOR_SIGNALING_PATHWAY	0.0114792	0.0883405	21	IL1B VEGFA VEGFC TMEM204 ITGB3
GO_NUCLEOTIDE_BINDING_OLIGOMERIZATION_DOMAIN_CONTAINING_2_SIGNALING_PATHWAY	0.0115854	0.0888182	11	TNFAIP3 RIPK2 NFKBIA HSPA1B PTPN22 IRGM NOD2 TLR4 RELA OTULIN HSPA1A
GO_RECEPTOR_SIGNALING_PATHWAY_VIA_STAT	0.0115988	0.0888182	108	CSF2 IL7R IL6 TSLP CCL2 STAT4 CCL5 STAP2 PARP9 STAT2 PARP14 SOCS1 IL15 KIT PTK2B SOCS2 MGAT5 SH2B3 NF2 STAT5B IL5
GO_SMOOTH_MUSCLE_ADAPTATION	0.0116046	0.0888182	3	IL1B NOS3 HMOX1
GO_REGULATION_OF_T_CELL_ACTIVATION_VIA_T_CELL_RECEPTOR_CONTACT_WITH_ANTIGEN_BOUND_TO_MHC_MOLECULE_ON_ANTIGEN_PRESENTING_CELL	0.0116046	0.0888182	3	LGALS9 LGALS3
GO_HEART_VALVE_FORMATION	0.0116122	0.0888182	12	HEY1 HEY2 DCHS1
GO_FAT_SOLUBLE_VITAMIN_BIOSYNTHETIC_PROCESS	0.0116122	0.0888182	12	IL1B NFKB1 SNAI2
GO_EXTRINSIC_APOPTOTIC_SIGNALING_PATHWAY_VIA_DEATH_DOMAIN_RECEPTORS	0.0116988	0.0891354	60	PMAIP1 TNFAIP3 ATF3 NOS3 BCL2 DAPK1 LGALS3 ITPRIP TNFRSF10C HMOX1 TNFRSF10A ZSWIM2 BAD SKIL TNFSF10 SP100 CFLAR SERPINE1 HGF RIPK1
GO_ANTIGEN_PROCESSING_AND_PRESENTATION_OF_EXOGENOUS_PEPTIDE_ANTIGEN_VIA_MHC_CLASS_I	0.0116988	0.0891354	60	TAP1 PSMB9 PSMB10 NCF4 TAP2 HLA-F CD36 PSME2 TAPBP ITGAV HLA-G FCGR1A PSME1 HLA-E PSMB8 PSMC4 IKBKG CLEC4A LNPEP
GO_VASCULAR_PROCESS_IN_CIRCULATORY_SYSTEM	0.0116988	0.0891354	108	PTGS2 ACE SOD2 GCH1 NOS3 VEGFA F2RL1 EDNRA APLN KCNMB1 KCNMB4 RGS2 CEACAM1 GJA1 HMOX1 HTR2B SRC CTNNBIP1 MKKS CPS1 HRH1 SLC6A4 ADORA2A GCLC GCLM RAP1GDS1 AKAP12
GO_REGULATION_OF_MORPHOGENESIS_OF_A_BRANCHING_STRUCTURE	0.0117012	0.0891354	44	BMP4 NTN4 GREM1 VEGFA AR WNT2B PDGFA MAGED1 SNAI2 FGFR2 HGF TACSTD2 SHH PGF FGF7 WNT5A NOG BMP7 PAX2 SOX8 TNF RXRA
GO_POSITIVE_REGULATION_OF_PROTEIN_BINDING	0.0118988	0.0905491	68	BMP4 ACE RIPK2 BMP2 TICAM1 RALB DTX3L LGALS3 NRP1 CTHRC1 HIP1R DACT1 GCG MFNG BDNF PSEN1 EPHA4 TCF7L2 STPG1 HIPK2 ARRB1 FKBP1A CDK5 MAPRE3 WNT5A ANXA2 HOXA3
GO_REGULATION_OF_HISTONE_PHOSPHORYLATION	0.0119495	0.0908432	7	IL1B RPS6KA5
GO_POSITIVE_REGULATION_OF_PRI_MIRNA_TRANSCRIPTION_BY_RNA_POLYMERASE_II	0.0119646	0.0908657	22	BMP2 SMAD3 APLN SRF KLF5 PDGFB NR3C1 JUN TGFB2 BMPR1A
GO_POSITIVE_REGULATION_OF_PROTEIN_EXPORT_FROM_NUCLEUS	0.0119858	0.0909345	16	IL1B GTSE1 MDM2 XPO4 EMD PRKACA TCF7L2
GO_REGULATION_OF_INSULIN_LIKE_GROWTH_FACTOR_RECEPTOR_SIGNALING_PATHWAY	0.0120311	0.0911866	18	IGFBP5 IGFBP4 AR IGFBP3 BMP2
GO_PROGESTERONE_METABOLIC_PROCESS	0.0120823	0.0913307	8	CYP46A1 EGR1 STAT5B
GO_RETINA_VASCULATURE_MORPHOGENESIS_IN_CAMERA_TYPE_EYE	0.0120933	0.0913307	9	COL4A1 LRP5 NRP1 CLIC4 RHOJ LAMA1
GO_RECEPTOR_METABOLIC_PROCESS	0.0120988	0.0913307	130	MX2 ACKR3 CXCL8 MX1 GREM1 BVES VEGFA NSG1 OPHN1 ANKRD13B DTX3L APLN CD36 CEACAM1 NRG1 RAB31 FURIN HTR2B ITGAV TFRC OPTN NSF SMURF1 ARR3 ITGB3 GPRASP1 PLCG2 HOXA5 CHMP5 SORL1 DKK1 AHI1 NR1D1 PSEN1 CALCRL MYLIP DRD3 LDLRAP1 ARRB1
GO_RHO_PROTEIN_SIGNAL_TRANSDUCTION	0.0120988	0.0913307	139	KALRN F2RL1 RHOBTB3 PREX2 OPHN1 ABCA1 BCL6 CDC42EP3 RASGRF2 ROBO1 ARHGEF9 ARHGEF40 EPS8 ARHGEF17 RHOQ NRP1 ARHGEF6 RHOD LPAR1 GPR65 ADGRG1 CTNNAL1 ARHGAP5 ARHGEF10 MYO9B LPAR6 GPR174 ARHGEF5 TRIO RND3 FGD6 RHOG RHOJ RHOU FGD2 GNA13 CCDC125 F2RL3 P2RY10 ITGA3 NGEF MCF2L ECT2L ARRB1 CDC42SE2 MCF2 ARHGEF11 FLCN PLEKHG5 STMN1 ARHGEF39 TNFAIP1 CDC42SE1 RHOBTB2 ARHGEF19 MET SHTN1 COL1A2
GO_REGULATION_OF_SYNCYTIUM_FORMATION_BY_PLASMA_MEMBRANE_FUSION	0.0121841	0.0918821	21	CCL8 CXCL10 GDF15 CFLAR
GO_NEGATIVE_REGULATION_OF_INTERLEUKIN_10_PRODUCTION	0.0122117	0.0919978	11	IDO1 PDCD1LG2 TRIB2 CD274
GO_REGULATION_OF_PROGRAMMED_NECROTIC_CELL_DEATH	0.0122343	0.0920761	12	BIRC3 CYLD PELI1 RBCK1 CFLAR RIPK1 BIRC2
GO_NEGATIVE_REGULATION_OF_CELL_KILLING	0.0122581	0.092163	17	IL7R HLA-F LGALS9 CEACAM1 HLA-G HLA-E
GO_NEGATIVE_REGULATION_OF_PROTEIN_SERINE_THREONINE_KINASE_ACTIVITY	0.0122988	0.0923483	89	IL1B BMP4 DUSP10 TNFAIP3 DUSP16 PAQR3 IRAK3 RGS2 LRP5 LRP6 RGS3 SPRY4 UCHL1 SH2B3 PTPN22 PRKAR1A DUSP1 SORL1 NR2F2 CASP3 PRKAR2B PRKAG2 PRKCD DUSP21 DNAJA1 MAPK8IP1 NF1 PKIG WEE2 DAB2IP INCA1 DUSP4 PRKAR2A PKIA BMP7 NUP62
GO_TONIC_SMOOTH_MUSCLE_CONTRACTION	0.0123074	0.0923483	9	MYLK EDNRA MKKS
GO_REGULATION_OF_TOLL_LIKE_RECEPTOR_3_SIGNALING_PATHWAY	0.0123921	0.092738	7	TNFAIP3 F2RL1 PELI1 PTPN22 WDFY1
GO_REGULATION_OF_TISSUE_REMODELING	0.0124	0.092738	45	IL6 TNFAIP3 GREM1 TNFRSF11B P2RX7 IL15 LEPR CEACAM1 TF TFRC SRC ITGB3
GO_INTERMEDIATE_FILAMENT_BUNDLE_ASSEMBLY	0.012405	0.092738	3	NEFM KRT14
GO_LYMPHOCYTE_COSTIMULATION	0.0124087	0.092738	35	MAP3K8 TNFSF4 ICOSLG PDCD1LG2 TNFSF13B EFNB1 SRC DPP4 CD274 CD3E CD320
GO_REGULATION_OF_ACTOMYOSIN_STRUCTURE_ORGANIZATION	0.0124988	0.0933002	64	LIMCH1 TGFB3 PTGER4 SMAD3 NRP1 LPAR1 EVL GPR65 ARHGAP28 TSC1 MKKS NF2 TGFBR1 ARHGEF10 ALMS1 TAC1 TPM1 ARHGEF5 CD47 S100A10 PFN2 TACSTD2 PPM1F FRMD7 CORO2B STMN1 MET PXN SH3PXD2B PPM1E LIMK1 ARHGEF10L PPP1R9A INPP5K
GO_NEURAL_CREST_CELL_MIGRATION	0.0125088	0.0933002	35	BMP4 KITLG SEMA3C NRP1 EFNB1 ZEB2 SEMA3D HTR2B SEMA3E
GO_AUTOCRINE_SIGNALING	0.0125778	0.0937223	4	CX3CL1 CD68
GO_PROTEIN_MODIFICATION_BY_SMALL_PROTEIN_REMOVAL	0.0125987	0.0937851	199	ZC3H12A TNFAIP3 IFIH1 BIRC3 AR TNIP1 PSMB9 NFKBIA DDX58 PSMB10 CYLD TRAF3 TRIM21 SMAD3 MDM2 USP18 TANK PSME2 STAMBPL1 USP41 DDB2 USP54 SKP2 TNIP2 COPS4 CLSPN UCHL1 CCNA1 PSME1 TGFBR1 OTUD6B STAM ATXN7 PSMB8 USP31 PSMC4 OTUD6A ATXN7L3 TRAF6 IKBKG USP27X RUVBL1 COPS6 RIPK1 SUPT3H OTUD4 ATXN3L BIRC2 VCPIP1
GO_REGULATION_OF_ODONTOGENESIS	0.0126312	0.0939332	15	BMP4 TNFRSF11B BMP2 CSF1 BCOR
GO_COMPLEMENT_ACTIVATION	0.0127038	0.0943801	42	IL1B C1R C1S C3AR1 CFI C1QB CR1L COLEC10 KRT1
GO_CELLULAR_RESPONSE_TO_OSMOTIC_STRESS	0.0127344	0.0945138	26	PTGS2 MYLK DYSF CAB39 RELB SLC25A23 BAD SLC2A1
GO_NEGATIVE_REGULATION_OF_LEUKOCYTE_MEDIATED_CYTOTOXICITY	0.0127743	0.0946242	13	IL7R HLA-F LGALS9 CEACAM1 HLA-G HLA-E
GO_CEREBRAL_CORTEX_GABAERGIC_INTERNEURON_DEVELOPMENT	0.0127745	0.0946242	3	DRD1 ARX DRD2
GO_REGULATION_OF_GLIOGENESIS	0.0127987	0.0947105	93	IL1B IL6 DUSP10 CCL3 CX3CL1 P2RX4 BMP2 TLR2 WDR1 SPINT1 CSF1 NF2 MYB BIN1 E2F1 CXCR4 PLAG1 TNFRSF1B IL34 DAG1 NKX6-2 F2 NR1D1 CHRM1 SHH EPHA4 ASCL2 DRD3 SIRT2 LIN28A
GO_GLOMERULAR_EPITHELIAL_CELL_DEVELOPMENT	0.0128442	0.0949538	8	BMP4 NOTCH2 JAG1 NPHS2 PODXL
GO_REGULATION_OF_VITAMIN_METABOLIC_PROCESS	0.0128923	0.0951833	10	IL1B NFKB1 CD320 SNAI2
GO_NEUROTRANSMITTER_RECEPTOR_INTERNALIZATION	0.0129006	0.0951833	19	MX2 MX1 OPHN1 ITGB3
GO_B_CELL_HOMEOSTASIS	0.0129518	0.0954671	23	TNFAIP3 SPNS2 TNFSF13B BCL2 DOCK11 ADA BCL2L11 CD74 CASP3
GO_REGULATION_OF_I_KAPPAB_PHOSPHORYLATION	0.0129809	0.0955523	5	CX3CL1 CX3CR1 SIRPA
GO_MUSCLE_CELL_DEVELOPMENT	0.0129987	0.0955523	116	BMP4 DNER DYSF BVES VEGFA CHRNB1 BCL2 DMD HEY2 TTN SRF MYH10 RGS2 TBX3 WDR1 NFATC4 UCHL1 PDGFRA TMOD2 CAPN9 BIN1 LMOD3 HDAC9 TPM1 PRKAR1A CFLAR MYPN MEF2A SMYD3 MYOZ2 MEGF10 OBSL1 WNT10B ENG G6PD AKAP6
GO_POSITIVE_REGULATION_OF_STEROID_METABOLIC_PROCESS	0.0130015	0.0955523	16	IL1B ABCG1
GO_REGULATION_OF_INTEGRIN_ACTIVATION	0.0131037	0.0962088	10	SELP PTGER4 KIF14 SRC RAP1B
GO_MESENCHYMAL_TO_EPITHELIAL_TRANSITION_INVOLVED_IN_METANEPHROS_MORPHOGENESIS	0.0132093	0.0968045	10	BMP4 GREM1
GO_UNSATURATED_FATTY_ACID_BIOSYNTHETIC_PROCESS	0.0132106	0.0968045	34	IL1B PTGS2 PTGS1 PNPLA8 ALOXE3 SCD5 PTGIS CD74 PTGES
GO_POSITIVE_REGULATION_OF_REGULATORY_T_CELL_DIFFERENTIATION	0.0132554	0.0970383	11	DUSP10 BCL6 LGALS9 SOCS1 HLA-G BTN2A2 LILRB4
GO_POLYSACCHARIDE_METABOLIC_PROCESS	0.0132987	0.0972603	71	HAS3 GBE1 NFKB1 B3GNT7 B3GNT5 PHLDA2 PPP1R3B IGF2 PDGFB B3GNT2 LEPR INSR AOAH RB1CC1 CSGALNACT2 PYGL HS2ST1 PPP1R3E PHKB CHST1 NR1D1 UGP2 PRKAG2 SMPD3 GCGR PPP1R2 NDST4 PPP1R3C
GO_NEGATIVE_REGULATION_OF_CARTILAGE_DEVELOPMENT	0.0134046	0.0979393	19	BMP4 GREM1 EFEMP1 PTHLH TGFBR1 FRZB ADAMTS12 SNAI2
GO_POSITIVE_REGULATION_OF_INTERLEUKIN_1_SECRETION	0.0134728	0.0983419	22	CCL3 SAA1 RIPK2 P2RX7 PANX1 LGALS9 NLRP12 PYDC2 LILRA5 NOD2 TLR4 LPL AIM2 WNT5A ORM2
GO_REGULATION_OF_ACTIN_FILAMENT_BASED_PROCESS	0.0135986	0.0991645	244	STC1 LIMCH1 CX3CL1 TGFB3 BST2 F2RL1 RHOBTB3 NOTCH2 ADD3 ARHGAP18 CDC42EP3 PTGER4 SMAD3 EPS8 RHOQ NRP1 RHOD PTK2B LPAR1 ID1 PDGFA MLST8 HIP1R WDR1 EVL GPR65 NCK1 RICTOR FSCN1 ARHGAP28 SEMA3E TSC1 MKKS NF2 TGFBR1 TRIOBP C9orf72 GMFB PDGFRA TMOD2 BIN1 ARHGEF10 ALMS1 LMOD3 DAPK3 TAC1 FMN1 RDX TPM1 ARHGEF5 ABRACL RND3 FAM107A RHOG CD47 RHOJ SEMA5A MYADM RHOU GMFG SH3BP1 TENM1 S100A10 PFN2
GO_RESPONSE_TO_DEXAMETHASONE	0.0136314	0.09924	27	CLDN1 FBXO32 FOXO1 NR3C1 CPS1 ASS1 CFLAR DDIT4 SMYD3 PTAFR EGFR
GO_POSITIVE_REGULATION_OF_TOLL_LIKE_RECEPTOR_SIGNALING_PATHWAY	0.0136354	0.09924	14	RSAD2 F2RL1 TLR3 TLR2 PELI1 PTPN22 WDFY1
GO_MOLTING_CYCLE	0.0136986	0.0996035	78	PTGS2 IGFBP5 LDB2 TNFRSF19 FST BCL2 HPSE GAL INHBA PDGFA LRIG1 SAV1 CD109 TGFB2 FUZ EDA DKK1 FGFR2 PER1 ERCC2 MYO5A WNT10B ALX4 SHH FGF7 DSG4 KRTAP4-8 EGFR
GO_CELL_FATE_DETERMINATION	0.0137371	0.0996964	26	PRRX1 BMP4 NOTCH2 SOX17 HOXA2 JAG1 PTCH1 TBX2 GATA6 EBF2 NOTCH4 POU6F2 DSCAML1 IFRD1 KLF4 PAX2 FOXG1
GO_REGULATION_OF_CYTOLYSIS	0.013738	0.0996964	14	CSF2 P2RX7 CFHR1 GPLD1 PAX2
GO_REGULATION_OF_T_CELL_MIGRATION	0.0138152	0.10016	31	CCL20 CCL5 CXCL10 ADAM17 LRCH1 CD200 APOD CCR6
GO_REGULATION_OF_CELLULAR_COMPONENT_BIOGENESIS	0.0139986	0.101234	620	IL1B CSF2 MMP1 LIMCH1 SELP CLDN1 HAS3 PMAIP1 ACE CX3CL1 THBS2 TGFB3 GREM1 LDB2 VEGFA F2RL1 NAV3 P2RX7 TLR2 CYLD ADD3 ARHGAP18 RUNX1 FLRT2 ABCA1 GBP5 CDC42EP3 TICAM1 SYNE2 PTGER4 SMAD3 RALB SRF KLF5 DOCK11 EPS8 CD36 PLK4 EEF2K SNCAIP AMIGO2 KIF14 SLF1 RHOQ NRP1 NUDT16 RHOD AGRN EIF2AK2 KIT PTK2B LPAR1 ID1 SAMD8 MLST8 EML2 PARP10 HIP1R EVL DDB2 MMP14 TPBG GJA1 GPR65 NCK1 RICTOR FSCN1 CLIP1 ARHGAP28…
GO_CELL_DIFFERENTIATION_INVOLVED_IN_PHENOTYPIC_SWITCHING	0.014013	0.101234	1	SOD2
GO_LABYRINTHINE_LAYER_DEVELOPMENT	0.0140154	0.101234	31	HEY1 JUNB RSPO3 HEY2 SPINT1 LEF1 MAP2K1 SPINT2 PLCD3 FGFR2 GJB5
GO_BRANCH_ELONGATION_OF_AN_EPITHELIUM	0.0140173	0.101234	16	BMP4 AREG FGFR2 SHH
GO_CRANIAL_SUTURE_MORPHOGENESIS	0.0140518	0.101385	7	BMP4 TGFB3 INSIG1 GLI3
GO_BRANCH_ELONGATION_INVOLVED_IN_URETERIC_BUD_BRANCHING	0.0140722	0.101385	4	BMP4 FGF1 SIX1 HNF1B
GO_NEGATIVE_REGULATION_OF_PROTEIN_MODIFICATION_BY_SMALL_PROTEIN_CONJUGATION_OR_REMOVAL	0.0140986	0.101385	62	TNFAIP3 ISG15 DYSF IVNS1ABP TRIM21 FBXO5 DTX3L NXN TRIP12 U2AF2 PARP10 N4BP1 PINX1 SVBP HSPA1B RPL5 PRMT3 GCLC SOX4 PSEN1 FYN ARRB1 DNAJA1 RELA CDK5 HSPA1A CAPN3 OGT
GO_POSITIVE_REGULATION_OF_SUPRAMOLECULAR_FIBER_ORGANIZATION	0.0140986	0.101385	133	LIMCH1 CX3CL1 TGFB3 F2RL1 NAV3 CDC42EP3 SMAD3 NRP1 PTK2B LPAR1 ID1 MLST8 HIP1R WDR1 EVL GPR65 NCK1 RICTOR CLIP1 TSC1 NF2 TGFBR1 GMFB HSPA1B BIN1 ARHGEF10 LMOD3 TAC1 FMN1 TPM1 ARHGEF5 CD47 SEMA5A GMFG TENM1 S100A10 PFN2 PSEN1 PPM1F ACTR3C COLGALT1 STMN2 TRPV4 BAIAP2L1 HSPA1A MET PXN DLG1
GO_REGULATION_OF_PROTEIN_AUTOPHOSPHORYLATION	0.0141056	0.101385	38	ACE GREM1 VEGFA NBN PDGFB TNKS1BP1 VEGFC EEF2K PDGFA SRC JUN NLRP12
GO_SPINDLE_ASSEMBLY_INVOLVED_IN_MEIOSIS	0.0142724	0.102324	3	FBXO5 GOLGA2
GO_REGULATION_OF_INTERLEUKIN_10_SECRETION	0.0142731	0.102324	7	LGALS9C LGALS9 LGALS9B CD274 LILRA5
GO_POSITIVE_REGULATION_OF_INTERLEUKIN_2_PRODUCTION	0.0142771	0.102324	22	IL1B IL1A RIPK2 RUNX1 STAT5B CD3E TRAF6 PTPRC PRKCQ CD28 CLEC7A MALT1
GO_MULTI_ORGANISM_CELLULAR_PROCESS	0.0144101	0.10309	35	IFIH1 BIRC3 DHX58 DDX58 DDX60 IRF7 RNF125
GO_LEUKOCYTE_ACTIVATION_INVOLVED_IN_INFLAMMATORY_RESPONSE	0.0144115	0.10309	34	IL6 CCL3 CX3CL1 TLR3 TLR2 NAMPT JUN TRPV1
GO_CARDIAC_MUSCLE_CELL_MYOBLAST_DIFFERENTIATION	0.0144944	0.103584	7	GREM1 PRICKLE1 SRF NRG1 TBX2
GO_POSITIVE_REGULATION_OF_PHAGOCYTOSIS	0.0145985	0.104131	46	IL1B CCL2 F2RL1 CD36 IL15 RAB31 ITGA2 ITGAV MERTK ANO6 CAMK1D CD47 DOCK2 IL15RA PTPRC SIRPG ABCA7 RAB27A CLEC7A SLC11A1 TNF BCR FCER1G LYAR
GO_DNA_DAMAGE_RESPONSE_SIGNAL_TRANSDUCTION_BY_P53_CLASS_MEDIATOR	0.0145985	0.104131	75	PMAIP1 E2F8 NDRG1 GTSE1 CD44 NBN MDM2 CDC25C TNKS1BP1 BTG2 ACER2 PPM1D CHEK2 TRIAP1 DYRK3 PML TFDP1 SP100 MYO6 E2F1 SNAI2 CD74 GADD45A CASP2 SOX4 ATR
GO_REGULATION_OF_CELLULAR_RESPONSE_TO_OSMOTIC_STRESS	0.014633	0.104277	5	PTGS2 SLC25A23 BAD
GO_TANGENTIAL_MIGRATION_FROM_THE_SUBVENTRICULAR_ZONE_TO_THE_OLFACTORY_BULB	0.0146949	0.104447	4	ROBO1 SRF
GO_ION_TRANSPORT	0.0146985	0.104447	1116	IL1B C15orf48 CSF2 CCL8 SLCO4A1 STC1 PTGS2 CTSS SYT9 KCNN2 SLC15A3 MYLK CCL3 ACE CX3CL1 SLC25A37 STEAP2 SLC7A2 SLC7A8 SLC40A1 SLC2A6 CCL2 ACSL1 DYSF RGS9 NOS3 CCL5 CHRNE P2RX4 SLC30A4 KCNN3 SLC7A7 CYB5R2 ABCG1 TMEM37 P2RX7 CHRNB1 CXCL10 CAB39 STC2 SLC25A28 SLCO2A1 BCL2 UCP2 PANX1 TNFAIP8L3 CTNS ABCA1 DMD CETP APOL1 TMEM163 NALCN SLC11A2 SLC25A10 ATP13A3 STEAP3 ATP6V1B2 KCNMB1 DAPK1 KCNC4 SLC38A4 …
GO_COFACTOR_BIOSYNTHETIC_PROCESS	0.0146985	0.104447	150	PTGS2 GCH1 ACSL5 ACSL1 IDO1 CTNS PARP9 SLC11A2 PDK2 NAMPT COQ7 MOCOS PNPO PARP10 DHFR AFMID ACSL4 PDHA1 CIAPIN1 NMRK1 LIAS COQ10B GGCT PDXK ACSL3 PPTC7 SCD5 GCLC DCAKD GCLM PTGIS PARP16 PDSS1 MMAA TPK1 MTHFD1 SLC25A38 CHAC2 ACAT1 COQ6 PDPR FYN PPOX SLC25A39 PDP2 NUBPL UROS KYNU COX15 NUDT12 GPHN ACACA PCBD1 CBR4 FDXR QDPR
GO_REGULATION_OF_STEROL_TRANSPORT	0.0147162	0.104474	30	LIPG NFKB1 ABCG1 NFKBIA ABCA1 CETP
GO_RESPONSE_TO_PEPTIDOGLYCAN	0.0147945	0.104715	10	IL6 RIPK2 IRAK3
GO_REGULATION_OF_ACTIN_FILAMENT_ORGANIZATION	0.0147985	0.104715	169	LIMCH1 CX3CL1 TGFB3 F2RL1 ADD3 ARHGAP18 CDC42EP3 PTGER4 SMAD3 EPS8 NRP1 PTK2B LPAR1 ID1 MLST8 HIP1R WDR1 EVL GPR65 NCK1 RICTOR ARHGAP28 TSC1 MKKS NF2 TGFBR1 TRIOBP C9orf72 GMFB TMOD2 BIN1 ARHGEF10 ALMS1 LMOD3 TAC1 FMN1 RDX TPM1 ARHGEF5 CD47 SEMA5A MYADM GMFG SH3BP1 TENM1 S100A10 PFN2 TACSTD2 PPM1F FRMD7 PRKCD ACTR3C CORO2B
GO_NEGATIVE_REGULATION_OF_RNA_BIOSYNTHETIC_PROCESS	0.0147985	0.104715	829	CSF2 PRRX1 HEY1 BMP4 MSC IRF1 ATF3 TNFSF4 JUNB NFKB1 NFKB2 GREM1 E2F8 LDB2 VEGFA PRICKLE1 AR FST IFI27 BACH1 BMP2 NRIP1 NOTCH2 DNAJB5 RELB RUNX1 BCL6 HEY2 HOXA2 PRDM1 FOXO1 PARP9 ETS2 SMAD3 MDM2 IRF7 ZNFX1 SRF KLF5 NR4A2 CC2D1B IGF2 PDGFB CD36 TRIM22 CDK6 BTG2 NFIL3 BHLHE41 DEPDC1 NR3C1 RPS6KA5 TGIF2 TBX3 NFIB PPM1D BEND6 ZNF239 ID1 NRG1 ZEB2 ZNF268 TCEAL1 ZFP36 APEX1 SUV39H1 ZNF217 NFIA NFATC4 E…
GO_REGULATION_OF_TRAIL_ACTIVATED_APOPTOTIC_SIGNALING_PATHWAY	0.0148059	0.104715	3	ATF3 PARK7
GO_CARDIAC_SEPTUM_DEVELOPMENT	0.0148985	0.105172	79	HEY1 BMP4 SEMA3C NOS3 DNAH11 NOTCH2 HEY2 PRDM1 ROBO1 MDM2 MYH10 NRP1 TBX3 JAG1 SAV1 TGFBR1 TGFB2 BMPR1A
GO_NEGATIVE_REGULATION_OF_GROWTH	0.0148985	0.105172	160	BMP4 DUSP10 IGFBP5 SEMA3C GREM1 BST2 STC2 GDF15 OSGIN2 BCL2 NOTCH2 SOX17 BCL6 MEIS1 SMAD3 RGS2 NRP1 INHBA SOCS2 SEMA3D GJA1 SEMA3E SERTAD2 DCBLD2 SAV1 PML HSPA1B DRAXIN PTCH1 TGFB2 SLC6A4 PNPT1 FRZB ADAM15 PTK2 CRLF3 CCDC85B SEMA5A RIPK1 ADIPOR1 SEMA6A CDA G6PD CRYAB SEMA6C JADE1 FLCN SEMA3F CDK5 IFRD1 ADRB1 HSPA1A WNT5A PTPRS JARID2 NOG PTK6 DCUN1D3 HIF1A WT1
GO_APOPTOTIC_CELL_CLEARANCE	0.0149134	0.105178	32	CCL2 RHOBTB3 TGM2 CD36 TXNDC5 ITGAV MERTK SCARB1 ITGB3 RHOG MEGF10 PEAR1 ABCA7 JMJD6 XKR9 SPG11
GO_NEGATIVE_REGULATION_OF_PRI_MIRNA_TRANSCRIPTION_BY_RNA_POLYMERASE_II	0.0150297	0.105899	11	BMP4 SRF PDGFB NFIB NFATC4
GO_POSITIVE_REGULATION_OF_TRANSCRIPTION_FROM_RNA_POLYMERASE_II_PROMOTER_INVOLVED_IN_HEART_DEVELOPMENT	0.015133	0.106527	2	GREM1 SRF
GO_SENSORY_ORGAN_DEVELOPMENT	0.0151985	0.106873	374	PRRX1 BMP4 CDON ADAMTS18 COL4A1 TGFB3 ZIC1 VEGFA CC2D2A EFEMP1 COL8A1 BMP2 BFSP1 BCL2 NOTCH2 FAT4 CTNS HEY2 HOXA2 PRDM1 MEIS1 SMAD3 LIMK2 WNT2B SRF MYH10 LRP5 INSIG1 TDRD7 IFT122 ITGA8 NRP1 TGIF2 TTC39C LRP6 MCM2 KIT INHBA ZEB2 TMIE JAG1 CTHRC1 C1QB MERTK DCHS1 ZHX2 TENM3 ROR1 LRIG1 BCL2L11 SMOC1 NF2 TGFBR1 TRIOBP LEF1 RS1 JUN DLL4 CLN8 SKIL GNGT1 PDGFRA TGFB2 RPGRIP1 FRZB MDM1 TBC1D32 FBN2 WDR19…
GO_POSITIVE_REGULATION_OF_CELL_MATRIX_ADHESION	0.0152106	0.106873	35	CX3CL1 VEGFA SMAD3 CD36 CDK6 NRP1 PTK2B CSF1 TSC1 CD3E FMN1 NINJ1 PLEKHA2 DAG1 S100A10 PPM1F
GO_DNA_REPLICATION_INITIATION	0.015235	0.106944	27	NBN POLE2 MCM7 WDR18 MCM2 MCM6 WRNIP1 MCM3 ORC6 MCM10 PRIM2
GO_ORGANIC_HYDROXY_COMPOUND_BIOSYNTHETIC_PROCESS	0.0152985	0.107289	189	IL1B GCH1 NFKB1 CYB5R2 ABCG1 BMP2 CH25H CTNS DHCR24 NR4A2 INSIG1 ACER2 PTK2B ZEB2 PNPO SLC27A5 DHFR PLCB4 PMVK ITPKB CYP46A1 MVD MVK OSBPL6 KPNB1 HRH1 TGFB2 IMPA1 PDXK ACOX2 PLCB1 SNAI2 PLCG2 SPHK1 HSD17B7 PLCD3 FGF2 PLCB2 LDHC DAO NR1D1 ERLIN2 CYP26A1 PRKAG2 IDI1 MYO5A PTAFR TYRP1 PLCB3 AKR1D1 PLCD4 G6PD TM7SF2 ACAT2 CYP27A1 DKK3 ITPKA PPIP5K1 ACACA PCBD1 CYP11B1 HMGCS1 CYP2R1 BMP6 QDPR SLC27A2 …
GO_NEGATIVE_REGULATION_OF_CYTOLYSIS	0.015341	0.107388	5	CSF2 PAX2
GO_REGULATION_OF_T_CELL_MEDIATED_CYTOTOXICITY	0.0153507	0.107388	24	IL7R P2RX7 HLA-F IL12RB1 CEACAM1 HLA-G HLA-E FCGRT MICB
GO_NEGATIVE_REGULATION_OF_CATALYTIC_ACTIVITY	0.0153985	0.107388	527	IL1B PI3 IFIT1 PTGS2 BMP4 DUSP10 TNFAIP3 DUSP16 IFI6 BIRC3 NFKB1 TNFAIP8 NOS3 BST2 VEGFA CD44 SPOCD1 TFPI2 PAQR3 PHACTR1 SERPIND1 TRIB2 PLAUR PARP9 MDM2 FBXO5 DTX3L IRAK3 DHCR24 SCG5 RGS2 LRP5 SOCS1 LGALS3 PPP1R15A ITPRIP LEPR LRP6 MCM2 RGS3 CEACAM1 SPRY4 ADAR LXN ZFP36 PPP1R14A CNST PHACTR2 FURIN SPINT1 PINLYP NCK1 LRCH1 ELL MGAT5 SERPINA10 UCHL1 TSC1 SH2B3 TRIAP1 PINX1 SRC ANOS1 MKKS DBNDD2 NF2…
GO_COENZYME_METABOLIC_PROCESS	0.0153985	0.107388	182	PTGS2 GCH1 ACSL5 ACSL1 IDO1 GGH PARP9 PDK2 NUDT17 NAMPT COQ7 MTHFD2L GPAT4 VNN1 MOCOS CBR3 PNPO ACSM3 PARP10 DHFR AFMID ACSL4 PMVK TYMS NUDT13 ACOT12 MVD ALDH1L2 PDHA1 MVK NMRK1 SLC2A1 LIAS COQ10B SUCLG1 PDXK ACSF2 ACSL3 PPTC7 SCD5 GCLC DCAKD AMD1 PTGIS THEM4 PARP16 PDSS1 THEM5 TPK1 MTHFD1 PEMT ACAT1 COQ6 SHMT1 PDPR AASS PDP2 MCCC1 KYNU NUDT12 GPHN ACACA PCBD1 CBR4 HMGCS1 FDXR QDPR
GO_SOMATIC_DIVERSIFICATION_OF_IMMUNE_RECEPTORS_VIA_SOMATIC_MUTATION	0.015411	0.107388	9	SAMHD1 UNG ADAR MSH6
GO_ICOSANOID_BIOSYNTHETIC_PROCESS	0.0154139	0.107388	32	IL1B PTGS2 PTGS1 PNPLA8 PLA2G4A PTGIS CD74 PTGES LTA4H
GO_NEGATIVE_REGULATION_OF_VASCULAR_SMOOTH_MUSCLE_CELL_PROLIFERATION	0.0154285	0.107388	10	SOD2 TGFB3 APLN HMOX1 TPM1
GO_NEGATIVE_REGULATION_OF_INTERLEUKIN_1_BETA_SECRETION	0.0154566	0.107388	8	ZC3H12A TNFAIP3 PML PYDC2
GO_REGULATION_OF_PSEUDOPODIUM_ASSEMBLY	0.0154902	0.107388	7	F2RL1 CDC42EP3 KIT
GO_B_CELL_CHEMOTAXIS	0.0154902	0.107388	7	CH25H PTK2B PIK3CD
GO_POSITIVE_REGULATION_OF_MYELOID_CELL_DIFFERENTIATION	0.0154985	0.107388	64	KITLG ISG15 NOTCH2 RUNX1 INHBA JAG1 CD101 CSF1 CTNNBIP1 LEF1 STAT5B JUN HSPA1B ETS1 IL5 KLF10 HOXA5 TRAF6 CD74 IL34 FOXO3 RIPK1 CCR1
GO_CELLULAR_CARBOHYDRATE_BIOSYNTHETIC_PROCESS	0.0154985	0.107388	51	HAS3 GBE1 B3GNT7 B3GNT5 PPP1R3B LALBA IGF2 B3GNT2 INSR CSGALNACT2 SLC2A1 IMPA1 HS2ST1 PPP1R3E
GO_NEURON_PROJECTION_GUIDANCE	0.0154985	0.107388	181	LAMC2 PLXNA4 SEMA3C NTN4 PALLD VEGFA ZSWIM4 RHOBTB3 OPHN1 SHC3 FLRT2 HOXA2 ROBO1 MYH10 NRP1 RPS6KA5 NFIB B3GNT2 AGRN ETV1 EFNB1 SEMA3D EVL NRCAM SEMA3E SRC ANOS1 MEGF8 PIK3CD DRAXIN PTCH1 UNC5A CYFIP2 MYOT PTK2 GLI3 CXCR4 TRIO DOK5 RHOG SEMA5A MYPN DOK6 PIK3CB LAMA1 IGSF9 DAG1 BDNF SEMA6A SHH EPHA4 ALCAM FYN CHN1 LHX3 SEMA6C EPHB2 L1CAM LHX4 NPTN SEMA3F DRGX NR4A3 CDK5 DSCAML1 PRKCQ LGR6 WNT5A PI…
GO_MIDDLE_EAR_MORPHOGENESIS	0.0155852	0.107882	15	PRRX1 HOXA2 INSIG1
GO_ALCOHOL_BIOSYNTHETIC_PROCESS	0.0155984	0.107882	121	IL1B GCH1 NFKB1 ABCG1 BMP2 DHCR24 INSIG1 ACER2 PTK2B DHFR PLCB4 PMVK ITPKB MVD MVK KPNB1 HRH1 IMPA1 PLCB1 PLCG2 SPHK1 HSD17B7 PLCD3 FGF2 PLCB2 ERLIN2 CYP26A1 IDI1 PTAFR PLCB3 PLCD4 G6PD TM7SF2 ACAT2 CYP27A1 DKK3 ITPKA PPIP5K1 ACACA PCBD1 CYP11B1 HMGCS1 CYP2R1 BMP6 QDPR PPIP5K2 PGP TNF IPMK CFTR MOXD1 SCAP ASAH2B LSS POU1F1 LBR ASAH2 BMP5 DHDDS SPHK2 ARV1 P2RY6
GO_NEGATIVE_REGULATION_OF_LIPID_LOCALIZATION	0.0156501	0.10808	25	IL6 NFKB1 ABCG1 NFKBIA ABCA1 ITGAV ITGB3 OSBPL8 SHH ABHD5
GO_NEGATIVE_REGULATION_OF_LIPID_STORAGE	0.0156558	0.10808	12	IL6 ABCG1 NFKBIA ABCA1 ITGAV ITGB3 OSBPL8 ABHD5
GO_LUTEINIZATION	0.01568	0.108148	6	INHBA STAT5B PDGFRA SGPL1
GO_EPIDERMAL_GROWTH_FACTOR_RECEPTOR_SIGNALING_PATHWAY	0.0158984	0.109553	78	AREG IFI6 EPS15L1 EFEMP1 SHC3 RHBDF2 REPS2 ADAM17 PLAUR HBEGF RPS6KA5 PTK2B CEACAM1 HIP1R SNX5 SRC AFAP1L2 STAM CHMP6 HIP1 PTK2 PTPN12 PTPN3 PSEN1 EGFR CBLB CBL PIK3CA DAB2IP PTK6 NCK2 NUP62 MVB12A DGKD ADORA1 HGS BTC EPS15 AGR2 SH3KBP1
GO_NEGATIVE_REGULATION_OF_MYOBLAST_DIFFERENTIATION	0.0159472	0.109789	16	BMP4 PRICKLE1 CXCL10 TBX3 DDIT3
GO_CATION_TRANSPORT	0.0159984	0.109957	779	C15orf48 CSF2 CCL8 STC1 PTGS2 CTSS SYT9 KCNN2 SLC15A3 MYLK CCL3 CX3CL1 SLC25A37 STEAP2 SLC7A2 SLC7A8 SLC40A1 SLC2A6 CCL2 DYSF RGS9 NOS3 CCL5 CHRNE P2RX4 SLC30A4 KCNN3 TMEM37 P2RX7 CHRNB1 CXCL10 CAB39 STC2 SLC25A28 BCL2 UCP2 PANX1 DMD TMEM163 NALCN SLC11A2 ATP13A3 STEAP3 ATP6V1B2 KCNMB1 DAPK1 KCNC4 SLC38A4 FLVCR2 KCNMB4 SLC12A7 TMEM38B RGS2 COX7A1 PIEZO2 PDGFB CXCL11 SGK1 LGALS3 GAL PTK2B SLC20A1 …
GO_BASIC_AMINO_ACID_TRANSMEMBRANE_TRANSPORT	0.0160009	0.109957	8	SLC7A2 SLC7A7 SLC38A9
GO_POSITIVE_T_CELL_SELECTION	0.0160369	0.110103	27	IL6 BCL2 CYLD SRF IL12RB1 ITPKB CD3E LOXL3 CD74 DOCK2 SHH PTPRC TBX21
GO_POSITIVE_REGULATION_OF_INTERLEUKIN_8_PRODUCTION	0.0161081	0.110411	37	IL1B F2RL1 TLR3 DDX58 TLR2 LGALS9 AFAP1L2 DDIT3 HSPA1B CD58 CD74 SERPINE1 RIPK1 NOD2 MYD88 TLR9 TLR4 HSPA1A WNT5A CLEC7A TNF ADIPOQ FCN1 TLR1
GO_T_CELL_CHEMOTAXIS	0.0161112	0.110411	21	CCL3 CCL5 CXCL10 ADAM17 CXCL11 PIK3CD
GO_NEGATIVE_REGULATION_OF_PLATELET_AGGREGATION	0.016154	0.110604	7	C1QTNF1 ADAMTS18 CEACAM1 SH2B3
GO_MYD88_INDEPENDENT_TOLL_LIKE_RECEPTOR_SIGNALING_PATHWAY	0.0161874	0.110605	22	BIRC3 TLR3 TICAM1 TRAF3 IRF7 TANK IKBKG RIPK1 BIRC2 TLR4 RAB11FIP2 TBK1
GO_ANTIMICROBIAL_HUMORAL_RESPONSE	0.0161984	0.110605	71	PI3 CXCL1 CXCL8 CXCL3 DEFB4A CXCL10 CXCL2 CXCL11
GO_ANTERIOR_POSTERIOR_PATTERN_SPECIFICATION	0.0161984	0.110605	154	HEY1 BMP4 CDON SEMA3C PCSK6 BMP2 SOX17 HEY2 HOXA2 ETS2 SMAD3 WNT2B SRF LRP5 BTG2 BHLHE41 TBX3 LRP6 ZEB2 XRCC2 CTNNBIP1 ZBTB16 TGFBR1 MED12 LEF1 DDIT3 FUZ TBX18 HOXA4 BMPR1A GLI3 BHLHE40 BASP1 HOXA5 HOXC10 NR2F2 DKK1 PSEN1 ALX4 SHH HES3 ALDH1A2 NKX3-1 HIPK2
GO_NEURAL_TUBE_DEVELOPMENT	0.0162984	0.111187	105	BMP4 SEMA3C PRKACB PRICKLE1 CC2D2A SOX17 IFT122 ITPK1 LRP6 ZEB2 CTHRC1 SPINT1 DCHS1 TSC1 MED12 LIAS PTCH1 TGFB2 FUZ TBC1D32 WDR19 SPINT2 GLI3 DEAF1 DACT1 TRAF6 IFT172 MTHFD1 CASP3 PRKACA PKD2 SOX4 PSEN1 SHH HES3 ZNF358 ALDH1A2 IFT140 KDM6A SEC24B NF1 FOXB1 WNT5A ARID1A NOG BMP7 PAX2 HIF1A
GO_POSITIVE_REGULATION_OF_ORGANIC_ACID_TRANSPORT	0.0163523	0.111454	25	IL1B P2RX4 P2RX7 ADORA2A MAP2K6
GO_CELLULAR_RESPONSE_TO_DRUG	0.0163984	0.111666	285	IL1B PTGS2 IL6 ZC3H12A FBXO32 TNFAIP3 NFKB1 RIPK2 RGS9 P2RX4 P2RX7 TLR3 NSG1 FOXO1 MDM2 KCNMB1 TMEM38B XRN1 TRAP1 FDX1 PDGFB NR3C1 ACER2 CHEK2 AGRN KDM6B ID1 APEX1 PPP1R14A HMOX1 HTR2B TFRC KMT2A CAD EGR1 GNA15 ADCY8 SRC HRH4 BAD MYB ETS1 HRH1 TRPV1 PYCR1 HMGA2 PLCB1 PTPN22 ADAM15 ITPR2 ADCY7 CXCR4 ASS1 GCLC GCLM CFLAR ADCY3 TP53INP1 CHMP5 MAP3K5 DDIT4 SMYD3 HGF RIPK1 LDOC1 RAP1B NOD2 CHRM1 SMPD3…
GO_REGULATION_OF_EXTRACELLULAR_MATRIX_DISASSEMBLY	0.0164363	0.111823	8	IL6 FSCN1 DPP4 ETS1
GO_MORPHOGENESIS_OF_AN_ENDOTHELIUM	0.016502	0.112155	15	BMP4 CXCL10 STARD13 DLL4 ADAMTS12 CXCR4
GO_NECROTIC_CELL_DEATH	0.0165149	0.112155	32	BIRC3 TLR3 CYLD PELI1 TICAM1 ITPK1 TRPM7 PYGL RBCK1 CFLAR MAP3K5 RIPK1 BIRC2
GO_HISTAMINE_TRANSPORT	0.016589	0.112557	6	CSF2 ADA
GO_NEUROGENESIS	0.0166983	0.113049	1045	IL1B PRRX1 HEY1 IL6 BMP4 DUSP10 ADGRG6 AREG CCL3 CX3CL1 CDON LAMC2 VCAM1 DNER PLXNA4 SEMA3C CCL2 NTN4 PALLD FGF5 NDRG1 P2RX4 VEGFA ZSWIM4 GPRC5B KALRN NAV3 RHOBTB3 BMP2 LST1 TLR2 PREX2 OPHN1 BCL2 FAT4 SHC3 ZNF521 RUNX1 FLRT2 PAQR3 BCL6 HEY2 PHACTR1 HOXA2 PRDM1 MEIS1 SLC11A2 ROBO1 SYNE2 MDM2 WNT2B WASF3 SRF ITGA6 MYH10 ENC1 NR4A2 RGS2 ADAM22 CPNE5 DENND5A CDK6 VEGFC SGK1 BTG2 NEGR1 EEF2K BHLHE41 N…
GO_REGULATION_OF_CYTOSOLIC_CALCIUM_ION_CONCENTRATION	0.0166983	0.113049	250	ACKR3 C1QTNF1 CCL3 CX3CL1 SAA1 P2RX4 F2RL1 P2RX7 CXCL10 BCL2 DMD CCRL2 EDNRA C3AR1 PTGER4 SMAD3 TMEM38B TGM2 CD36 CXCL11 LRP6 PTK2B LPAR1 PLCB4 GJA1 GPR65 HTR2B ITGAV JPH3 GRM1 GNA15 ADCY8 HRH4 GPR157 CACNB3 PML DDIT3 PDGFRA TRPV1 ITPR3 CCR6 PLCB1 MCOLN1 CEMIP LPAR6 ITPR2 TAC1 CXCR4 GPR174 PLCG2 PLCD3 FGF2 PLCB2 GNA13 PIK3CG PRKACA CLIC2 PKD2 F2RL3 F2 PTGFR CCR1 FKBP1B ERO1A P2RY10 MYO5A FYN PLCB…
GO_MORPHOGENESIS_OF_AN_EPITHELIAL_SHEET	0.0167067	0.113049	38	CD44 NOTCH2 ADAM17 SRF HBEGF LRP6 CEACAM1 JAG1 ARHGAP12 MMP12 MEGF8 DLL4
GO_POSITIVE_REGULATION_OF_EPITHELIAL_CELL_PROLIFERATION	0.0167983	0.113295	136	BMP4 CLDN1 AREG TNFAIP3 DYSF CCL5 VEGFA AR BMP2 NOTCH2 NR4A1 ADAM17 APLN PDGFB VEGFC NRP1 ID1 HMOX1 HTR2B RICTOR MMP12 TGFBR1 BAD JUN ITGB3 BMPR1A CFLAR FGF2 SEMA5A FGFR2 IHH MST1L NOD2 SHH TCF7L2 PGF FGF7 EGFR STXBP4 AGGF1 EGR3 TLR4 NR4A3 NF1 REG3A BMP6 WNT5A NOG PAX2 HIF1A HRAS APELA WDR48 TBX1 GHRL CCR3 FOXE3 CCL26 TGM1 MYDGF MAP2K5 LACRT WNT3A BMP5
GO_CELLULAR_COMPONENT_MORPHOGENESIS	0.0167983	0.113295	726	IL7R STC1 LAMB3 CCL3 LAMC2 PLXNA4 GBP1 SEMA3C CCL2 NTN4 GREM1 PALLD BVES VEGFA ZSWIM4 AR KALRN RHOBTB3 P2RX7 CD44 LST1 TLR2 PREX2 OPHN1 BCL2 PSMB10 FMNL1 NEDD9 SHC3 FERMT3 SOX17 ARHGAP18 FLRT2 BCL6 PHACTR1 HOXA2 CDC42EP3 TTN SLC11A2 ROBO1 WASF3 SRF MYH10 NR4A2 EPS8 CPNE5 SGK1 EEF2K KIF14 ITGA8 RHOQ NRP1 RPS6KA5 NFIB RHOD B3GNT2 AGRN FMNL2 ETV1 KIT EFNB1 PTK2B LPAR1 ID1 NRG1 ZEB2 UST SEMA3D RAB11A…
GO_POSITIVE_REGULATION_OF_HUMORAL_IMMUNE_RESPONSE	0.0168023	0.113295	10	IL1B PTPRC
GO_ADENOSINE_METABOLIC_PROCESS	0.016812	0.113295	4	NT5C1B ADA NT5E
GO_REGULATION_OF_CELL_ADHESION_MEDIATED_BY_INTEGRIN	0.0168185	0.113295	30	CCL5 FERMT3 LPXN ACER2 ADA DPP4 TGFB2 PODXL CD3E PTK2 SNAI2 PIK3CG SERPINE1 IFT74
GO_NUCLEOTIDE_BINDING_OLIGOMERIZATION_DOMAIN_CONTAINING_1_SIGNALING_PATHWAY	0.0168751	0.113527	5	TNFAIP3 RIPK2 NFKBIA SLC46A2 TLR4
GO_SULFUR_COMPOUND_BIOSYNTHETIC_PROCESS	0.0168983	0.113527	131	ACSL5 LUM ACSL1 DSE B3GNT7 PDK2 ST3GAL1 MTHFD2L DSEL B3GNT2 UST CSAD CSGALNACT2 ACSL4 PAPSS1 PDHA1 B4GAT1 ST3GAL4 CHST15 MTAP MPST LIAS GGCT VCAN B4GALT2 CDO1 ACSL3 DCN CTH SCD5 GCLC GCLM SLC35D1 ST3GAL6 AMD1 SLC35D2 CHST11 TPK1 MTHFD1 CHAC2 ACAT1 CHST1 PDPR GSTA2 PDP2
GO_MESONEPHRIC_TUBULE_MORPHOGENESIS	0.0168983	0.113527	48	BMP4 GREM1 VEGFA BMP2 BCL2 FAT4 WNT2B DCHS1 MAGED1 CTNNBIP1 PTCH1 NPNT FMN1 GLI3 FGF2 PKD2 TACSTD2 SHH PGF
GO_COPPER_ION_IMPORT	0.0169365	0.113682	4	STEAP2 STEAP3
GO_RENAL_SYSTEM_VASCULATURE_MORPHOGENESIS	0.0170435	0.114298	6	BMP4 NOTCH2 NRP1 PDGFRA PKD2
GO_NEGATIVE_REGULATION_OF_TUMOR_NECROSIS_FACTOR_SECRETION	0.0171571	0.114957	6	ZC3H12A CX3CL1 SYT11
GO_MYOTUBE_DIFFERENTIATION_INVOLVED_IN_SKELETAL_MUSCLE_REGENERATION	0.0172069	0.115188	3	PTGFRN KLF5
GO_PLATELET_DERIVED_GROWTH_FACTOR_RECEPTOR_BETA_SIGNALING_PATHWAY	0.0172303	0.115242	9	PDGFB PDGFA HIP1R SRC HIP1 PTPN12
GO_NEGATIVE_REGULATION_OF_PROTEIN_POLYUBIQUITINATION	0.0172708	0.11541	6	DYSF TRIP12 PARP10
GO_MAST_CELL_MIGRATION	0.017326	0.115676	11	VEGFA VEGFC KIT PIK3CD STAT5B PGF
GO_CANONICAL_WNT_SIGNALING_PATHWAY	0.0173983	0.11579	226	IGFBP4 NFKB1 GREM1 PRICKLE1 LYPD6 GPRC5B RSPO3 PSMB9 BMP2 PSMB10 SOX17 CYLD FOXO1 SMAD3 PLPP3 WNT2B NR4A2 LRP5 PSME2 CDK14 LRP6 SULF2 KREMEN1 CTHRC1 BCL9L EGR1 SRC PSME1 MED12 LEF1 DDIT3 DRAXIN FUZ TBX18 EMD FRZB DAPK3 PSMB8 ANKRD6 GLI3 PSMC4 SNAI2 DACT1 EDA TLE3 CCNY SEMA5A TMEM88 MCC DKK1 FGFR2 PPM1B RUVBL1 XIAP SOX4 PSEN1 WNT10B SHH TCF7L2 WWTR1 EGFR KDM6A DKK3 JADE1 MAPK8IP1 DAB2 OTULIN PSMC6…
GO_RESPONSE_TO_VITAMIN	0.0173983	0.11579	66	STC1 PTGS2 CXCL10 STC2 MDM2 CAT PIM1 IL15 ITGA2 TYMS ADA SNAI2 LRAT PEMT FKBP1B CYP26A1 ALDH1A2 EGFR KYNU PHEX NNT RELA HMGCS1
GO_TUMOR_NECROSIS_FACTOR_SUPERFAMILY_CYTOKINE_PRODUCTION	0.0173983	0.11579	100	ZC3H12A CCL3 TNFAIP3 CX3CL1 IFIH1 RIPK2 TLR3 DDX58 TLR2 TICAM1 IRAK3 TMEM106A LGALS9 CD36 ZFP36 NFATC4 CD274 HLA-E PTPN22 CD47 LILRA5 AKAP12 RIPK1 PSEN1 NOD2 CLEC4A PTAFR SLAMF1 PTPRC SYT11 TBC1D23 TLR9 TLR4 LPL WNT5A CLEC7A ORM2 MC1R ADIPOQ GHRL TLR1 FCER1G LTF CD2 ORM1 FOXP1 SPHK2 MAPKAPK2 LEP CD86 ADAM8 PIK3R1 AZI2 IGF1 CARD9
GO_REGULATION_OF_CD8_POSITIVE_ALPHA_BETA_T_CELL_ACTIVATION	0.0174184	0.11579	12	IRF1 RUNX1 SOCS1 CD274 HLA-E ZBTB7B
GO_CELLULAR_RESPONSE_TO_LIPOPROTEIN_PARTICLE_STIMULUS	0.0174202	0.11579	21	ABCG1 CD68 ABCA1 ADAM17 TICAM1 NPC1 CD36 MYD88 SMPD3 TLR4 LPL HMGCS1
GO_INTERLEUKIN_18_MEDIATED_SIGNALING_PATHWAY	0.0174652	0.115945	5	IL18R1 IL18BP PDGFB
GO_NEGATIVE_REGULATION_OF_TRANSCRIPTION_BY_RNA_POLYMERASE_II	0.0174983	0.115945	575	PRRX1 HEY1 BMP4 MSC ATF3 JUNB NFKB1 NFKB2 E2F8 LDB2 VEGFA AR FST IFI27 BACH1 BMP2 NRIP1 NOTCH2 DNAJB5 RELB RUNX1 BCL6 HEY2 HOXA2 PRDM1 FOXO1 PARP9 ETS2 SMAD3 MDM2 IRF7 SRF KLF5 NR4A2 CC2D1B IGF2 PDGFB CD36 CDK6 BTG2 NFIL3 BHLHE41 NR3C1 TGIF2 TBX3 NFIB ZNF239 ID1 ZEB2 ZNF268 TCEAL1 ZFP36 SUV39H1 ZNF217 NFIA NFATC4 ETV7 NCK1 IRF8 WFS1 KLF12 ZHX2 DMAP1 E2F6 MMP12 AURKB EGR1 CTNNBIP1 ZBTB16 IRF2 ZBTB…
GO_POSITIVE_REGULATION_OF_RNA_METABOLIC_PROCESS	0.0174983	0.115945	1146	IL1B PRRX1 HEY1 IL6 BMP4 IRF1 HAS3 ZC3H12A HELZ2 CX3CL1 IL1A CDON ATF3 SLC40A1 CREB5 JUNB TGFB3 NFKB1 NFKB2 LUM STAT4 GREM1 E2F8 RIPK2 LDB2 NLRC5 ZIC1 VEGFA AR TNIP1 F2RL1 TLR3 NFKBIA CXCL10 DDX58 BACH1 BMP2 TLR2 NRIP1 RELB NR4A1 SOX17 RUNX1 HEY2 HOXA2 FOXO1 MEIS1 GTPBP1 PARP9 ETS2 SMAD3 POU2F2 DTX3L BTBD18 APLN STAT2 CREBRF IRF7 SRF ITGA6 KLF5 NR4A2 MYBL2 IGF2 LRP5 INSIG1 PDGFB PIM1 NAMPT BTG2 N…
GO_NEGATIVE_REGULATION_OF_DNA_BINDING	0.0175053	0.115945	42	HEY1 NFKBIA HEY2 ID1 HMOX1 CTNNBIP1 LEF1 JUN DDIT3 HMGA2 ANKRD33 SP100 E2F1
GO_VENTRICULAR_SEPTUM_DEVELOPMENT	0.0175982	0.116342	53	HEY1 BMP4 NOS3 HEY2 PRDM1 ROBO1 MDM2 TBX3 SAV1 TGFBR1 TGFB2
GO_POSITIVE_REGULATION_OF_DNA_CATABOLIC_PROCESS	0.017607	0.116342	3	IL6 ATM
GO_ASTROCYTE_CELL_MIGRATION	0.0176116	0.116342	6	CCL3 CCL2 MMP14
GO_POSITIVE_REGULATION_OF_MITOTIC_NUCLEAR_DIVISION	0.0177195	0.116867	31	IL1B IL1A IGF2 LRP5 PDGFB SLF1 INSR RANBP1 SLF2 UBE2C
GO_DORSAL_VENTRAL_NEURAL_TUBE_PATTERNING	0.0177223	0.116867	20	BMP4 PRKACB IFT122 PTCH1 TBC1D32 WDR19 GLI3 PRKACA PSEN1 SHH
GO_EPITHELIAL_CELL_DEVELOPMENT	0.0178982	0.117821	134	IL1B STC1 BMP4 CLDN1 PALLD VEGFA AR F2RL1 S1PR2 BFSP1 NOTCH2 PRDM1 KLF5 PDGFB CDK6 GPAT4 ID1 JAG1 TYMS NPHS2 TRIOBP BAD PODXL SPINT2 RFX3 RDX CXCR4 CLIC4 HOXA5 SLC9A4 MYADM IHH
GO_MITOTIC_NUCLEAR_DIVISION	0.0178982	0.117821	158	IL1B BMP4 IL1A POGZ TTN FBXO5 KIF2C MYBL2 IGF2 LRP5 EPS8 CDC25C PDGFB KIF14 SLF1 CHEK2 INSR KNTC1 RAB11A ZWINT NCAPH AURKB PINX1 NCAPD2 KPNB1 HSPA1B CHMP6 RANBP1 ARHGEF10 UBE2S DAPK3 KNSTRN NCAPG ANLN DUSP1 SLF2 UBE2C CHMP5 MTBP MSTO1 CDC23 OBSL1 SMPD3 CDC6 DRD3 CHTF8 NCAPH2 SIRT2 CHMP4C MAP10 PKMYT1 CD28 HSPA1A HECW2 ANAPC5 BMP7 CHMP1B NUP62 RRS1 RAD21 CEP192 NSMCE2 KIF18A BCCIP BTC CHMP4B ANAPC…
GO_NEGATIVE_REGULATION_OF_CHEMOKINE_MEDIATED_SIGNALING_PATHWAY	0.0180573	0.118764	4	CCL5 ROBO1 SH2B3
GO_VASCULAR_SMOOTH_MUSCLE_CELL_DIFFERENTIATION	0.0181818	0.119478	16	SOD2 VEGFA HEY2 SRF PDGFB KIT CTH GATA6 ENG
GO_NEURON_PROJECTION_REGENERATION	0.0182127	0.119577	36	PRRX1 BCL2 KREMEN1 DHFR OMG JUN PTPRF APOD MAP2K1 STK24 NREP HGF DAG1 FKBP1B EPHA4
GO_PRE_REPLICATIVE_COMPLEX_ASSEMBLY_INVOLVED_IN_CELL_CYCLE_DNA_REPLICATION	0.0182912	0.119897	5	MCM7 MCM2 MCM6 MCM3
GO_ISG15_PROTEIN_CONJUGATION	0.0182934	0.119897	6	ISG15 HERC5 UBE2L6
GO_POSITIVE_REGULATION_OF_HISTONE_PHOSPHORYLATION	0.0184309	0.120693	4	IL1B RPS6KA5
GO_PEPTIDYL_TYROSINE_AUTOPHOSPHORYLATION	0.0185743	0.121526	23	ACE GREM1 VEGFA PTK2B INSR SRC PTK2 TEC SRMS FYN EGFR
GO_REGULATION_OF_CARDIAC_MUSCLE_TISSUE_DEVELOPMENT	0.0185981	0.121576	59	BMP4 GREM1 BMP2 HEY2 MEIS1 RGS2 PIM1 NRG1 GJA1 SAV1 TGFBR1 BMPR1A FGF2 DKK1 FGFR2 TBX2 SOX6 RIPK1 GATA6 G6PD AKAP6
GO_DEVELOPMENTAL_INDUCTION	0.0186597	0.121872	25	BMP4 AR BMP2 ROBO1 WNT2B
GO_DNA_ENDOREDUPLICATION	0.01868	0.121898	4	E2F8 FBXO5
GO_T_HELPER_2_CELL_CYTOKINE_PRODUCTION	0.0187494	0.122245	13	IL6 RSAD2 TBX21 IFNB1 DENND1B
GO_REGULATION_OF_GLIAL_CELL_PROLIFERATION	0.0188015	0.122479	22	IL1B IL6 MYB E2F1 PLAG1 CHRM1 ASCL2
GO_REGULATION_OF_NK_T_CELL_DIFFERENTIATION	0.0188615	0.122763	6	PRDM1 AP3B1 ZBTB16
GO_REGULATION_OF_T_HELPER_CELL_DIFFERENTIATION	0.0189759	0.123401	23	ZC3H12A TNFSF4 RIPK2 NFKBIZ BCL6 IL12RB1 MYB LOXL3 ZBTB7B
GO_NEURAL_CREST_CELL_DIFFERENTIATION	0.0189981	0.123438	62	BMP4 KITLG SEMA3C EDNRA NRP1 LRP6 EFNB1 NRG1 ZEB2 JAG1 SEMA3D HTR2B SEMA3E BMPR1A FRZB FBXL17 SNAI2 PEF1 SEMA6A SHH ALDH1A2 SEMA6C TCOF1 SEMA3F
GO_CELL_MIGRATION_INVOLVED_IN_HEART_DEVELOPMENT	0.0190772	0.123674	12	BMP4 SEMA3C BVES DCHS1 SNAI2
GO_GLIAL_CELL_DIFFERENTIATION	0.0190981	0.123674	153	IL1B IL6 DUSP10 ADGRG6 DNER FGF5 NDRG1 BMP2 TLR2 WASF3 ADAM22 CDK6 NFIB LPAR1 NRG1 WDR1 SPINT1 ROR1 GPR157 MED12 LEF1 TSPAN2 BIN1 ARHGEF10 MAP2K1 ADORA2A GLI3 CXCR4 TNFRSF1B KRAS IL34 SOX6 DAG1 NKX6-2 SOX4 F2 NR1D1 PSEN1 ERCC2 SHH EPHA4 DTX1 DRD3 SIRT2 EGFR LIN28A
GO_POSITIVE_REGULATION_OF_NUCLEOBASE_CONTAINING_COMPOUND_METABOLIC_PROCESS	0.0190981	0.123674	1250	IL1B PRRX1 HEY1 IL6 BMP4 IRF1 HAS3 ZC3H12A HELZ2 CX3CL1 IL1A CDON ATF3 TNFSF4 SLC40A1 CREB5 JUNB TGFB3 NFKB1 NFKB2 LUM STAT4 GREM1 E2F8 RIPK2 NOS3 LDB2 NLRC5 ZIC1 VEGFA AR TNIP1 F2RL1 P2RX7 NBN TLR3 NFKBIA CXCL10 DDX58 BACH1 BMP2 TLR2 NRIP1 RELB NR4A1 SOX17 PFKFB3 RUNX1 HEY2 HOXA2 FOXO1 MEIS1 GTPBP1 PARP9 ETS2 SMAD3 POU2F2 DTX3L BTBD18 APLN STAT2 CREBRF IRF7 SRF ITGA6 KLF5 NR4A2 MYBL2 IGF2 LRP5 I…
GO_RESPONSE_TO_MUSCLE_STRETCH	0.0191003	0.123674	11	NFKB1 NFKBIA DMD TTN JUN
GO_NEGATIVE_REGULATION_OF_CELL_DEVELOPMENT	0.0191981	0.123873	219	IL1B HEY1 IL6 DUSP10 CX3CL1 GBP1 SEMA3C VEGFA BCL2 PAQR3 HOXA2 MEIS1 PTHLH MDM2 RGS2 DENND5A NRP1 PTPRG KREMEN1 LPAR1 ID1 NRG1 JAG1 SEMA3D OMG NFATC4 ZHX2 ADGRG1 SEMA3E TSC1 DRAXIN TRPV1 SLC6A4 BMPR1A FRZB PTK2 GLI3 DPYSL3 SEMA5A SORL1 DKK1 NKX6-2 F2 NR1D1 PSEN1 TACSTD2 KIAA0319 SEMA6A SHH NGEF EPHA4 MYLIP ASCL2 DTX1 DRD3 G6PD SIRT2 LIN28A SEMA6C EPHB2 MCF2 TLX3 STMN2 SEMA3F TRPV4 NLGN1 CDK5 NF1 …
GO_REGULATION_OF_GLUCOSE_METABOLIC_PROCESS	0.0191981	0.123873	78	PMAIP1 C1QTNF1 IGFBP4 IGFBP3 PHLDA2 PPP1R3B FOXO1 PDK2 IGF2 LEPR INSR NLN TFF3 SRC SIK1 BAD RORA SOGA1 PPP1R3E GCG NR1D1 ADIPOR1 GCGR
GO_POSITIVE_REGULATION_OF_INTERLEUKIN_10_SECRETION	0.0192024	0.123873	6	LGALS9C LGALS9 LGALS9B CD274 LILRA5
GO_CELLULAR_RESPONSE_TO_THYROID_HORMONE_STIMULUS	0.0192047	0.123873	11	CTSS KIT CTSB RDX GCLC GCLM KLF9
GO_POSITIVE_REGULATION_OF_INTERLEUKIN_1_PRODUCTION	0.0192134	0.123873	36	CCL3 SAA1 RIPK2 P2RX7 PANX1 SMAD3 LGALS9 EGR1 NLRP12 PYDC2 LILRA5 NOD2 TLR4 LPL AIM2 WNT5A CLEC7A ORM2 MALT1
GO_CD4_POSITIVE_ALPHA_BETA_T_CELL_PROLIFERATION	0.0193627	0.124711	7	LGALS9C LGALS9 LGALS9B CD274
GO_NEGATIVE_REGULATION_OF_MUSCLE_CONTRACTION	0.0193767	0.124711	14	PTGS2 ZC3H12A RGS2 BIN1 PIK3CG KCNMA1 CALCRL
GO_POSITIVE_REGULATION_OF_CELLULAR_COMPONENT_BIOGENESIS	0.0193981	0.124722	351	CSF2 MMP1 LIMCH1 CLDN1 HAS3 PMAIP1 CX3CL1 THBS2 TGFB3 LDB2 VEGFA F2RL1 NAV3 P2RX7 FLRT2 ABCA1 GBP5 CDC42EP3 SMAD3 RALB SRF DOCK11 EPS8 CD36 PLK4 EEF2K AMIGO2 SLF1 RHOQ NRP1 AGRN KIT PTK2B LPAR1 ID1 MLST8 HIP1R EVL DDB2 TPBG GPR65 NCK1 RICTOR FSCN1 CLIP1 BCL2L11 TSC1 SRC NF2 TGFBR1 STAM GMFB HSPA1B IL5 BIN1 FUZ ARHGEF10 LMOD3 TAC1 FMN1 ANLN TPM1 DPYSL3 ARHGEF5 RPA1 PSMC4 DLG5 SLF2 CD47 GMFG TPPP3 …
GO_CELLULAR_RESPONSE_TO_OXYGEN_RADICAL	0.0194116	0.124722	18	SOD2 GCH1 FBLN5 NOS3 CD36 DHFR PRDX2 FANCC NQO1 MPO
GO_T_CELL_HOMEOSTASIS	0.0195273	0.125359	29	PMAIP1 SPNS2 P2RX7 BCL2 LGALS9 BCL2L11 STAT5B GPR174 CASP3 SLC46A2 DNAJA3
GO_POSITIVE_REGULATION_OF_GRANULOCYTE_DIFFERENTIATION	0.0195517	0.125408	4	RUNX1 LEF1 IL5
GO_CD8_POSITIVE_ALPHA_BETA_T_CELL_DIFFERENTIATION	0.0195956	0.125583	12	IRF1 BCL2 RUNX1 SOCS1 SATB1 ZBTB7B
GO_ACTIN_CORTICAL_PATCH_LOCALIZATION	0.0196335	0.125718	5	WAS WIPF3 WASL TIGD5 BIN3
GO_REGULATION_OF_BRANCHING_INVOLVED_IN_LUNG_MORPHOGENESIS	0.0196569	0.12576	6	BMP4 WNT2B
GO_CELL_DIFFERENTIATION_INVOLVED_IN_METANEPHROS_DEVELOPMENT	0.0197054	0.125964	16	BMP4 GREM1 FAT4 PDGFB NPHS2
GO_REGULATION_OF_VIRAL_INDUCED_CYTOPLASMIC_PATTERN_RECOGNITION_RECEPTOR_SIGNALING_PATHWAY	0.0197868	0.126358	14	BIRC3 DHX58 DDX60 RNF125
GO_MYELOID_DENDRITIC_CELL_CYTOKINE_PRODUCTION	0.0198007	0.126358	4	DDX58 TICAM1
GO_VESICLE_FUSION_WITH_ENDOPLASMIC_RETICULUM_GOLGI_INTERMEDIATE_COMPARTMENT_ERGIC_MEMBRANE	0.0198253	0.126408	5	TAP1 TAP2 TAPBP
GO_POSITIVE_REGULATION_OF_LYMPHOCYTE_CHEMOTAXIS	0.0198635	0.126488	15	CCL3 CCL5 ADAM17 PTK2B
GO_POSITIVE_REGULATION_OF_PHENOTYPIC_SWITCHING	0.0198716	0.126488	2	SOD2 PDGFB
GO_CIRCULATORY_SYSTEM_PROCESS	0.019898	0.126549	364	STC1 PTGS2 KCNN2 ZC3H12A CPA3 ACE SOD2 GCH1 BVES NOS3 P2RX4 VEGFA AR F2RL1 CXCL10 PTGS1 DMD HEY2 EDNRA C3AR1 TTN SMAD3 MDM2 APLN KCNMB1 KCNMB4 HBEGF TMEM38B RGS2 LRP5 PDGFB NAMPT VEGFC SGK1 ERAP1 CEACAM1 NISCH ACSM3 GJA1 HMOX1 HTR2B SNX5 FXYD6 ADA MME SRC CTNNBIP1 MKKS SCN3B CACNB3 ERAP2 CPS1 DLL4 HRH1 TRPV1 TGFB2 ITPR3 BIN1 TACR3 SLC6A4 SLC1A1 ITPR2 TAC1 ADORA2A TPM1 MAP2K6 CXCR4 GCLC GCLM ATP1B…
GO_NEGATIVE_REGULATION_OF_CD4_POSITIVE_ALPHA_BETA_T_CELL_DIFFERENTIATION	0.0199654	0.12687	15	ZC3H12A TNFSF4 RUNX1 BCL6 LOXL3 ZBTB7B
GO_HORMONE_METABOLIC_PROCESS	0.019998	0.126936	152	IL1B HSD11B1 BCO2 CPA3 ACE NFKB1 GCNT4 PCSK1 PCSK6 STC2 BMP2 SCG5 FDX1 GAL FURIN ERO1B CYP46A1 EGR1 MME STAT5B SCARB1 SLC16A2 PDGFRA ADH7 HSD17B14 DIO2 SGPL1 LRAT HSD17B7 HSD17B2 TIPARP CYP26A1 CRABP1 SHH TPO TCF7L2 CTSG ALDH1A2 SCPEP1 AKR1D1 CYP27A1 DKK3 CYP11B1 CYP2R1 SLC5A7 ACAA1 BMP6 FDXR
GO_PURINE_CONTAINING_COMPOUND_CATABOLIC_PROCESS	0.020018	0.126936	32	AMPD3 AOX1 SAMHD1 NUDT16 NT5C1B ADA PNP PDE7B PDE4C NT5E PDE10A
GO_UDP_N_ACETYLGLUCOSAMINE_BIOSYNTHETIC_PROCESS	0.0200266	0.126936	7	GFPT2 PGM3
GO_ANTIGEN_PROCESSING_AND_PRESENTATION_OF_PEPTIDE_ANTIGEN_VIA_MHC_CLASS_IB	0.0201372	0.12753	8	TAP2 HLA-F HLA-G HLA-E FCGRT MICB
GO_POSITIVE_REGULATION_OF_CYTOSKELETON_ORGANIZATION	0.020198	0.1277	150	LIMCH1 CX3CL1 TGFB3 F2RL1 NAV3 P2RX7 CDC42EP3 SMAD3 PLK4 NRP1 PTK2B LPAR1 ID1 MLST8 HIP1R WDR1 EVL GPR65 NCK1 RICTOR CLIP1 TSC1 NF2 TGFBR1 GMFB HSPA1B BIN1 RANBP1 ARHGEF10 LMOD3 TAC1 FMN1 TPM1 ARHGEF5 CD47 SEMA5A GMFG TENM1 S100A10 PFN2 PPM1F ACTR3C STMN2 TRPV4 CDK5 BAIAP2L1 HSPA1A NPM1 MET PXN DLG1 NCK2 SH3PXD2B NUP62 HRAS CEP120 PPM1E LIMK1 CCL26 ACTR3 LMOD1 ARHGEF10L NES
GO_SMOOTH_MUSCLE_CONTRACTION	0.020198	0.1277	69	PTGS2 MYLK EDNRA SRF RGS2 KIT SULF2 ITGA2 HTR2B ADA MKKS TRPV1 TACR3 DAPK3 NPNT NMUR1 SPHK1 RAP1GDS1 KCNMA1 FKBP1B CALCRL PTAFR ADRA1D
GO_POSITIVE_REGULATION_OF_KIDNEY_DEVELOPMENT	0.0203285	0.128416	29	BMP4 GREM1 VEGFA WNT2B PDGFB PDGFA MAGED1 EGR1 CFLAR BASP1 IL6R SHH LIN28A NOG PAX2 PDGFD WT1 SOX8 ADIPOQ FOXD1
GO_POSITIVE_REGULATION_OF_PROTEIN_LOCALIZATION_TO_NUCLEUS	0.020398	0.128594	57	PTGS2 ZC3H12A ZIC1 GTSE1 PARP9 SMAD3 DTX3L KAT7 DMAP1 PINX1 SRC TRIM28 GLI3 CARD10 F2 PSEN1 SHH FYN DKC1 PRKCD PARP1
GO_DIVALENT_INORGANIC_CATION_TRANSPORT	0.020398	0.128594	341	CCL8 STC1 PTGS2 MYLK CCL3 CX3CL1 SLC40A1 CCL2 DYSF RGS9 NOS3 CCL5 P2RX4 SLC30A4 TMEM37 P2RX7 CXCL10 STC2 BCL2 PANX1 DMD TMEM163 NALCN SLC11A2 TMEM38B PDGFB CXCL11 LGALS3 PTK2B ATP2C1 SLC25A23 PLCB4 GJA1 HTR2B WFS1 ITGAV TRPM7 JPH3 SESTD1 ANXA6 SLC41A2 CACNB3 NIPA1 PML TMEM165 DDIT3 TRPV1 ITPR3 BIN1 SLC39A6 PLCB1 MCOLN1 CEMIP ZDHHC17 ITPR2 PMPCA ADORA2A CXCR4 NMUR1 MCU ANO6 STIM2 PLCG2 PLCD3 FGF2 …
GO_REGULATION_OF_KIDNEY_DEVELOPMENT	0.0204082	0.128594	41	BMP4 GREM1 VEGFA FAT4 WNT2B PDGFB PDGFA MAGED1 EGR1 CFLAR BASP1 IL6R TACSTD2 SHH WWTR1 LIN28A FLCN NOG BMP7 PAX2 PDGFD WT1 SOX8 ADIPOQ
GO_REGULATION_OF_T_CELL_CHEMOTAXIS	0.0204251	0.128594	12	CCL5 CXCL10 ADAM17
GO_FEMALE_GAMETE_GENERATION	0.020498	0.128837	79	TNFAIP6 PTGS2 NOS3 BCL2 NRIP1 FBXO5 RGS2 PTK2B INHBA NCAPH PAQR7 SRC YTHDC2 PRKAR1A SYCP2 IHH RXFP2 NCAPH2 SIRT2 BCL2L10 KMT2B FSHR DIAPH2 WEE2 MCM8 STRA8 MEIOC MMP19 MLH3
GO_NEGATIVE_REGULATION_OF_DNA_BINDING_TRANSCRIPTION_FACTOR_ACTIVITY	0.020498	0.128837	110	ZC3H12A TNFAIP3 TNFSF4 IRAK2 NLRC5 NFKBIA CYLD PELI1 TRAF3 TRIM21 IRAK3 CAT PIM1 ID1 PARP10 HMOX1 WFS1 CTNNBIP1 SIK1 DDIT3 NFKBIE PTCH1 CD200 NLRP12 SP100 RBCK1 BHLHE40 PRDX2 PTGIS PYDC2 TRAIP PKD2 NFKBID TCF7L2 COMMD1 ARRB1 MAP3K10 TLR9 TNFRSF4 DAP OTULIN
GO_DERMATAN_SULFATE_METABOLIC_PROCESS	0.0205479	0.129043	9	DSE DSEL UST VCAN DCN IDUA
GO_RESPONSE_TO_DIACYL_BACTERIAL_LIPOPEPTIDE	0.0206359	0.129487	2	TLR2 CD36
GO_MODULATION_BY_HOST_OF_VIRAL_PROCESS	0.0206666	0.129572	17	CCL8 ZC3H12A IFI27 YTHDC2 FBXL2 ZNF502
GO_CD8_POSITIVE_ALPHA_BETA_T_CELL_ACTIVATION	0.0207259	0.129745	18	IRF1 BCL2 RUNX1 SOCS1 CD274 HLA-E SATB1 ZBTB7B CLEC4A
GO_POSITIVE_REGULATION_OF_EXECUTION_PHASE_OF_APOPTOSIS	0.020762	0.129745	9	IL6 ZC3H12A PTGIS SIRT2 TP53BP2
GO_NEGATIVE_REGULATION_OF_HOMOTYPIC_CELL_CELL_ADHESION	0.020762	0.129745	9	C1QTNF1 ADAMTS18 CEACAM1 SH2B3 RDX
GO_HEMATOPOIETIC_PROGENITOR_CELL_DIFFERENTIATION	0.0207979	0.129745	116	BMP4 ACE KITLG BVES PSMB9 FST BCL2 PSMB10 RUNX1 HERC6 SRF CDK6 PSME2 EIF2AK2 KIT INHBA ADAR KMT2A ARMC6 PSME1 MYB PDGFRA WDR78 PSMB8 ANLN PSMC4 LIG4
GO_NEGATIVE_REGULATION_OF_ESTABLISHMENT_OF_PROTEIN_LOCALIZATION	0.0207979	0.129745	116	IL1B ZC3H12A TNFAIP3 CX3CL1 RSAD2 GBP1 F2RL1 RHBDF2 PTGER4 INSIG1 CD36 LRRC32 HADH PML CD200 APOD SRGN HDAC9 PTPN22 NLRP12 SP100 BTN2A2 PYDC2 LILRA5 ACVR1C SYTL4 FKBP1B PPM1F DRD3 RANGAP1 CORO2B SYT11 DNAJA1 CDK5 TNFRSF4 NF1 PKIG
GO_REGULATION_OF_PROTEIN_LOCALIZATION_TO_NUCLEUS	0.0207979	0.129745	89	PTGS2 BMP4 DCLK3 ZC3H12A ZIC1 GTSE1 PARP9 SMAD3 DTX3L CD36 KAT7 DMAP1 MAGED1 PINX1 SRC NF2 APOD TRIM28 GLI3 CARD10 F2 PSEN1 SHH LILRB4 FYN DKC1 PRKCD PARP1 FLCN TRIM29 NF1 PKIG
GO_REGULATION_OF_FATTY_ACID_BIOSYNTHETIC_PROCESS	0.0208187	0.129767	32	IL1B PTGS2 INSIG1 CEACAM1
GO_REGULATION_OF_ORGANIC_ACID_TRANSPORT	0.0210168	0.130824	33	IL1B P2RX4 P2RX7 RGS2 ADORA2A MAP2K6
GO_REGULATION_OF_CALCIUM_ION_IMPORT	0.0210231	0.130824	30	STC1 CCL3 CCL2 DYSF PDGFB LGALS3
GO_EPITHELIAL_FLUID_TRANSPORT	0.0211234	0.131293	5	CSF2 CFTR
GO_CELLULAR_RESPONSE_TO_CHOLESTEROL	0.0211509	0.131293	12	ABCA1 LRP6 INHBA GRAMD1A PTCH1 DAG1 LRP8 GRAMD1C GPLD1 HMGCS1
GO_NEUTROPHIL_HOMEOSTASIS	0.0211509	0.131293	12	IL6 ITPKB MERTK SH2B3 PIK3CD PIK3CB
GO_PRODUCTION_OF_MOLECULAR_MEDIATOR_INVOLVED_IN_INFLAMMATORY_RESPONSE	0.0211979	0.131476	46	DUSP10 ZC3H12A SLC7A2 IDO1 GBP5 TICAM1 CD36 APOD ADCY7 CHID1 PRDX2 SERPINE1 F2 PER1 NOD2 MYD88 CUEDC2 CD6
GO_REGULATION_OF_BROWN_FAT_CELL_DIFFERENTIATION	0.0212221	0.131517	14	PTGS2 DUSP10 METRNL
GO_DORSAL_AORTA_DEVELOPMENT	0.0212971	0.131687	9	HEY1 HEY2 SRF DLL4 BMPR1A NKX3-1 ENG
GO_SENSORY_PERCEPTION_OF_PAIN	0.0212979	0.131687	67	PTGS2 CCL3 CCL2 P2RX4 P2RX7 LXN NIPSNAP1 ITGA2 ALOXE3 UCHL1 GRM1 MME SCN3B CACNB3 TRPV1 MGLL TAC1 CXCR4
GO_POSITIVE_REGULATION_OF_OSTEOBLAST_DIFFERENTIATION	0.0213021	0.131687	43	IL6 BMP4 BMP2 FBXO5 LRP5 IFITM1 JAG1 CTHRC1 CTNNBIP1 BMPR1A FBN2 NPNT GLI3 IL6R HGF
GO_PURINE_CONTAINING_COMPOUND_SALVAGE	0.0213463	0.131852	10	AMPD3 GMPR ADA MTAP PNP APRT
GO_POSITIVE_REGULATION_OF_FIBROBLAST_GROWTH_FACTOR_PRODUCTION	0.0214753	0.13254	3	PTGS2 AIF1
GO_REGULATION_OF_T_CELL_DIFFERENTIATION_IN_THYMUS	0.0215952	0.13317	15	IL7R BMP4 CAMK4 VNN1 ADA IHH NFKBID SHH
GO_REGULATION_OF_TRANSCRIPTION_INVOLVED_IN_G1_S_TRANSITION_OF_MITOTIC_CELL_CYCLE	0.0217501	0.134015	21	BACH1 FBXO5 RRM2 DHFR TYMS E2F6 CCNA1 TFDP1 E2F1
GO_NEGATIVE_REGULATION_OF_CELLULAR_RESPONSE_TO_INSULIN_STIMULUS	0.0217871	0.134134	23	IL1B SOCS1 NCK1 PTPRE TSC1
GO_ECTODERM_DEVELOPMENT	0.021838	0.134337	18	EDA2R ETS2 ITGA6 NF2 SMURF1 BMPR1A ZBTB7B ELF5 SHH
GO_REGULATION_OF_TOLL_LIKE_RECEPTOR_2_SIGNALING_PATHWAY	0.0219178	0.134701	4	TNFAIP3 F2RL1 TLR1
GO_NEGATIVE_REGULATION_OF_VIRAL_TRANSCRIPTION	0.0219391	0.134701	18	CCL3 CCL5 TRIM21 TRIM14 ZFP36 JUN HMGA2
GO_PROTEIN_INSERTION_INTO_MITOCHONDRIAL_MEMBRANE_INVOLVED_IN_APOPTOTIC_SIGNALING_PATHWAY	0.0219515	0.134701	21	PMAIP1 BCL2 PPP3CC BCL2L11 BAD TFDP1 E2F1
GO_POSITIVE_REGULATION_OF_MONOCYTE_CHEMOTACTIC_PROTEIN_1_PRODUCTION	0.0219876	0.134701	8	IL1B LGALS9
GO_REGULATION_OF_HOMOTYPIC_CELL_CELL_ADHESION	0.0220026	0.134701	15	C1QTNF1 ADAMTS18 CCL5 CEACAM1 SH2B3 ANK3 RDX
GO_POSITIVE_REGULATION_OF_BLOOD_VESSEL_DIAMETER	0.0220066	0.134701	42	SOD2 GCH1 NOS3 F2RL1 APLN KCNMB1 RGS2 GJA1 HMOX1 MKKS CPS1 ADORA2A KCNMA1 PTAFR SCPEP1 EGFR
GO_CHOLESTEROL_STORAGE	0.0220228	0.134701	11	ABCG1 ABCA1 CD36 SOAT1 SCARB1
GO_POSITIVE_REGULATION_OF_CD4_POSITIVE_ALPHA_BETA_T_CELL_DIFFERENTIATION	0.0220522	0.134771	20	TNFSF4 RIPK2 NFKBIZ IL12RB1 LGALS9 SOCS1 MYB ZBTB7B NFKBID
GO_NEGATIVE_REGULATION_OF_GLUCOSE_TRANSMEMBRANE_TRANSPORT	0.022084	0.134831	12	IL1B TNF INPP5K GSK3A LEP
GO_REGULATION_OF_NOTCH_SIGNALING_PATHWAY	0.0220978	0.134831	71	HEY1 NOS3 NFKBIA BCL6 HEY2 ROBO1 BEND6 KIT MAML2 JAG1 MMP14 MAML3 TSPAN15 DLL4 TGFB2 GDPD5 MFNG NOD2 TSPAN5 DTX1 NOTCH4 PEAR1 RITA1 EGFR ARRB1
GO_HEART_FORMATION	0.0221529	0.135057	20	BMP4 BMP2 SOX17 ROBO1 PIM1 BMPR1A DKK1
GO_REGULATION_OF_NUCLEOTIDE_BINDING_OLIGOMERIZATION_DOMAIN_CONTAINING_SIGNALING_PATHWAY	0.0222603	0.135602	9	TNFAIP3 BIRC3 HSPA1B PTPN22 XIAP BIRC2 SLC46A2 TLR4 HSPA1A
GO_STEROL_METABOLIC_PROCESS	0.0222978	0.135636	116	CYB5R2 ABCG1 CH25H ABCA1 CETP APOL1 DHCR24 NPC1 HDLBP CAT INSIG1 FDX1 APOL2 LEPR SOAT1 PMVK CYP46A1 MVD MVK KPNB1 SCARB1 CLN8 LMF1 ANGPTL3 HSD17B7 SNX17 CUBN EBPL LIPA ERLIN2 CYP26A1 PRKAG2 IDI1 AKR1D1 LDLRAP1 G6PD TM7SF2 ACAT2 CYP27A1 CYP4V2 ACACA CYP11B1 HMGCS1 FDXR SULT2B1 EPHX2 RXRA OSBPL1A CFTR NR0B2 APOBR SCAP CYP39A1 LSS LBR DGAT2
GO_CELL_CELL_ADHESION_MEDIATED_BY_INTEGRIN	0.0223082	0.135636	15	CCL5 FERMT3 ADA DPP4 PODXL CD3E NPNT
GO_ER_NUCLEUS_SIGNALING_PATHWAY	0.0223201	0.135636	32	CXCL8 ATF3 CCL2 INSIG1 PPP1R15A NCK1 WFS1 BCL2L11 DDIT3
GO_POSITIVE_REGULATION_OF_CREB_TRANSCRIPTION_FACTOR_ACTIVITY	0.022458	0.136364	13	VEGFA RPS6KA5 ADCY8 CD200 CAMK1D LRP8 CRTC2
GO_REGULATION_OF_STEM_CELL_PROLIFERATION	0.0224978	0.136495	47	ACE CX3CL1 KITLG VEGFA SOX17 PIM1 VEGFC TBX3 EIF2AK2 GJA1 NF2 HMGA2 GLI3 SNAI2
GO_POSITIVE_REGULATION_OF_BINDING	0.0225977	0.136991	123	BMP4 ACE RIPK2 BMP2 PLAUR TICAM1 PARP9 RALB DTX3L LGALS3 NRP1 LARP6 CTHRC1 HIP1R ITGA2 PINX1 TRIM6 HMGA2 ACD TRIM28 DACT1 TRAF6 GCG CLIC2 S100A10 GMNN MFNG BDNF PSEN1 ERCC2 EPHA4 TCF7L2 STPG1 EBF2 HIPK2 SIRT2 ARRB1 PARP1 FKBP1A STMN1 CDK5 MAPRE3 DPH3 WNT5A MET ANXA2 GTF2B HOXA3
GO_POSITIVE_REGULATION_OF_ALPHA_BETA_T_CELL_PROLIFERATION	0.0226641	0.137265	13	TNFSF4 RIPK2 EBI3 LGALS9 HLA-E CD3E
GO_NEGATIVE_REGULATION_OF_ALPHA_BETA_T_CELL_PROLIFERATION	0.022682	0.137265	7	LGALS9C LGALS9 LGALS9B CD274 ZBTB7B TNFRSF14
GO_CELLULAR_RESPONSE_TO_HORMONE_STIMULUS	0.0226977	0.137265	464	IL1B STC1 CTSS BMP4 FBXO32 TNFSF4 JUNB NFKB1 MGARP ACSL1 PRKACB AR PIK3R3 GDF15 NRIP1 NR4A1 RUNX1 FOXO1 PTGER4 MDM2 ATP6V1B2 NPC1 CREBRF NR4A2 PDK2 IGF2 SOCS1 EEF2K NR3C1 RHOQ RAB12 CHEK2 AGRN LEPR KIT INHBA SOCS2 INSR CEACAM1 ZFP36 APEX1 RAB31 ITGA2 GJA1 SKP2 NCK1 PAQR7 KDM3A PTPRE BCL2L11 TSC1 GNA15 ADCY8 SRC HRH4 MKKS WBP2 GKAP1 LEF1 STAT5B JUN CPS1 RORA CTSB SOGA1 HDAC9 PLCB1 CCKAR PTK2 ADCY7…
GO_POSITIVE_REGULATION_OF_LIPID_STORAGE	0.0227534	0.137419	11	ZC3H12A NFKB1 CD36 SCARB1
GO_CD4_POSITIVE_OR_CD8_POSITIVE_ALPHA_BETA_T_CELL_LINEAGE_COMMITMENT	0.0227599	0.137419	14	IL6 BCL2 CYLD IL12RB1 LOXL3 SHH TBX21
GO_INTRINSIC_APOPTOTIC_SIGNALING_PATHWAY	0.0227977	0.137537	198	ACKR3 PTGS2 BCL2A1 PMAIP1 SOD2 IFI6 IVNS1ABP CD44 NBN BCL2 CYLD EDA2R PLAUR MDM2 PDK2 TRAP1 PPP1R15A CHEK2 VNN1 NME5 NFATC4 HMOX1 NCK1 WFS1 BCL2L11 MSH6 TRIAP1 SRC PML BAD DDIT3 SKIL BCLAF1 MYBBP1A GRINA E2F1 STK24 SNAI2 TNFRSF1B CD74 MAP3K5 DDIT4 IL20RA CASP3 CASP2 PHLDA3 ERO1A NOC2L PPM1F NONO NKX3-1 HIPK2 BCL2L10 PRKCD STK25 PARP1 FLCN DNAJA1 SYVN1 MAPK8IP1 HNRNPK
GO_REGULATION_OF_PROTEIN_FOLDING	0.0228216	0.137571	7	BAG5 PDCL ST13 PDCL3 DNAJB2 PDCD5 SNRNP70
GO_NEGATIVE_REGULATION_OF_VASCULAR_ENDOTHELIAL_CELL_PROLIFERATION	0.0229488	0.138135	1	CCL2
GO_POSITIVE_REGULATION_OF_RESPONSE_TO_INTERFERON_GAMMA	0.0229519	0.138135	6	NLRC5 PARP9 IRGM
GO_CARBOHYDRATE_DERIVATIVE_CATABOLIC_PROCESS	0.0229977	0.138189	126	AMPD3 LUM APOBEC3G ADAMTS9 CD44 HPSE SAMHD1 UNG HMMR NUDT16 AGRN FBXO17 AOAH UPP1 ADA MMP12 EDEM1 GPC2 PNP IDS PDE7B VCAN PDE4C NT5E PDE10A ADAMTS12 CEMIP DCN ABHD10 NTHL1 APOBEC2 APOBEC3H IDUA FGF2 APOBEC3F
GO_CELLULAR_RESPONSE_TO_INORGANIC_SUBSTANCE	0.0229977	0.138189	126	PTGS2 SYT9 CLDN1 SLC40A1 JUNB P2RX4 FOXO1 CPNE5 EEF2K SLC25A23 TF NFATC4 HMOX1 ITPKB KCNH1 ADCY8 BAD JUN MCOLN1 ANK3 ADCY7 CLIC4 SYT3 LIG4 CFLAR MEF2A CPNE9 PKD2 SYT8 SYT12 SMPD3 SHH EGFR NQO1 SLC41A1 SYT11 PARP1 TIMELESS NLGN1 GPLD1 SPIDR CYP11B1 DAXX DDI1 BMP6 WNT5A CAPN3 CPNE6
GO_REGULATION_OF_PEPTIDYL_CYSTEINE_S_NITROSYLATION	0.0230656	0.138486	6	ACE DMD
GO_REGULATION_OF_ANIMAL_ORGAN_FORMATION	0.0231463	0.138859	28	BMP4 AR BMP2 ROBO1 WNT2B PIM1
GO_NEGATIVE_REGULATION_OF_MYELOID_CELL_DIFFERENTIATION	0.0231977	0.139056	51	CCL3 TLR3 NFKBIA MEIS1 CDK6 PTK2B INHBA CEACAM1 ZFP36 ITPKB ZBTB16 STAT5B WDR61 GPR171 HOXA5
GO_REGULATION_OF_REMOVAL_OF_SUPEROXIDE_RADICALS	0.0233541	0.139883	10	GCH1 FBLN5 CD36 DHFR
GO_SMOOTH_MUSCLE_TISSUE_DEVELOPMENT	0.023375	0.139896	14	BMP4 MYLK SRF ITGA8 TIPARP IHH PKD2 SHH ENG NF1 DLG1
GO_NEPHRON_EPITHELIUM_DEVELOPMENT	0.0233977	0.13992	75	BMP4 GREM1 VEGFA BMP2 BCL2 NOTCH2 FAT4 WNT2B AQP11 JAG1 DCHS1 MAGED1 CTNNBIP1 NPHS2 PTCH1 PODXL NPNT FMN1 GLI3 BASP1 FGF2 AHI1 PKD2 ACAT1 TACSTD2 SHH WWTR1 PGF MTSS1 DLG1 NOG PAX2 WT1 SOX8 ADIPOQ FOXC2 HES5 KLF15 FOXD1 CALB1 KIF26B WNT6 FOXC1 ILK
GO_ANTERIOR_POSTERIOR_AXIS_SPECIFICATION	0.0234187	0.139935	33	BMP4 PCSK6 HEY2 ETS2 SRF TBX3 LRP6 DDIT3
GO_REGULATION_OF_SYSTEMIC_ARTERIAL_BLOOD_PRESSURE_BY_CIRCULATORY_RENIN_ANGIOTENSIN	0.0234882	0.140238	13	CPA3 ACE F2RL1 MME
GO_RESPONSE_TO_AMINE	0.0235188	0.14031	33	RGS9 NR4A2 RGS2 RGS17 HNMT ITGA2 CAD CPS1 HDAC9 ADORA2A ASS1
GO_NUCLEOBASE_CONTAINING_SMALL_MOLECULE_METABOLIC_PROCESS	0.0235976	0.140668	425	GFPT2 PTGS2 CMPK2 AMPD3 AOX1 ACSL5 SLC2A6 ENTPD1 ACSL1 NOS3 IDO1 APOBEC3G SULT1C4 P2RX7 PFKFB3 AK4 SAMHD1 GTPBP1 PARP9 PTHLH GIMAP7 GPAT3 ALDH6A1 UNG PDK2 NUDT17 NAMPT MTHFD2L GPI RHOQ NUDT16 GMPR GPAT4 GMDS INSR NT5C1B ACSM3 PARP10 RRM2 NME5 AFMID ACSL4 PMVK TYMS NUDT13 UPP1 ACOT12 UXS1 PGAM4 ADA MVD PAPSS1 CAD ADCY8 PDHA1 MVK MTAP NMRK1 ALDOC PNP BAD CPS1 EXTL2 RORA SUCLG1 PDE7B PDE4C NT5E ACSF…
GO_REGULATION_OF_T_HELPER_2_CELL_DIFFERENTIATION	0.0236778	0.140999	7	TNFSF4 BCL6
GO_REGULATION_OF_CELL_FATE_COMMITMENT	0.0237058	0.140999	17	BMP4 AR SOX17 IL12RB1 BMPR1A LOXL3 FGF2 DKK1 NKX6-2 TBX21
GO_REGULATION_OF_TUMOR_NECROSIS_FACTOR_MEDIATED_SIGNALING_PATHWAY	0.0237095	0.140999	39	TRAF1 TNFAIP3 BIRC3 F2RL1 CYLD ADAM17 HSPA1B RBCK1 SPHK1 PYDC2 IKBKG RIPK1 TRAIP BIRC2
GO_POSITIVE_REGULATION_OF_NATURAL_KILLER_CELL_CHEMOTAXIS	0.0238376	0.14156	5	CCL3 CCL5 CCL7
GO_MESODERMAL_CELL_DIFFERENTIATION	0.0238644	0.14156	26	BMP4 ITGB4 ITGA8 KDM6B INHBA ITGA2 GJA1 HMGA2 ITGB3 BMPR1A DKK1 FGFR2 ITGA3 KDM6A
GO_RESPONSE_TO_ANTIBIOTIC	0.0238976	0.14156	228	IL6 CLDN1 ZC3H12A AREG TNFAIP3 VCAM1 GGH BCL2 FOXO1 MDM2 KCNMB1 RGS2 XRN1 CAT TRAP1 EPS8 FDX1 PDGFB PTK2B KDM6B ID1 PLA2G4A APEX1 KAT7 HMOX1 TYMS DMAP1 ADA EGR1 ADCY8 SRC BAD JUN MYB ETS1 ADH7 PYCR1 CDO1 CYB5R4 ITPR2 STK24 ADCY7 HBA2 ADCY3 DUSP1 TP53INP1 SCGB1A1 MAP3K5 FGFR2 CASP3 HGF PEMT RIPK1 BIRC2 TXNIP FKBP1B SETD7 SMPD3 FYN SIGMAR1 DRD3 ADCY2 G6PD NQO1 PRKCD STK25 UROS TIMELESS CRYAB RELA N…
GO_BRANCHING_INVOLVED_IN_LABYRINTHINE_LAYER_MORPHOGENESIS	0.0239469	0.14156	8	RSPO3 SPINT1 SPINT2 FGFR2
GO_NAD_BIOSYNTHESIS_VIA_NICOTINAMIDE_RIBOSIDE_SALVAGE_PATHWAY	0.0239469	0.14156	8	PTGS2 PARP9 NAMPT PARP10 PTGIS PARP16
GO_NOTCH_RECEPTOR_PROCESSING	0.0239745	0.14156	6	DNER ADAM17 PSEN1
GO_FRUCTOSE_6_PHOSPHATE_METABOLIC_PROCESS	0.0239745	0.14156	6	GFPT2 HK2 NFE2L1 PFKM
GO_ANTIGEN_PROCESSING_AND_PRESENTATION	0.0239976	0.14156	154	CTSS ACE TAP1 PSMB9 CD68 PSMB10 RELB NCF4 TAPBPL TAP2 HLA-F KIF2C CD36 KLC2 PSME2 ERAP1 TAPBP AP3B1 ITGAV HLA-G MR1 FCGR1A PSME1 HLA-E CD209 ERAP2 RAB3C RAB32 PSMB8 FCGRT PSMC4 RAB33A TRAF6 MICB CD74 IKBKG
GO_MESENCHYME_MORPHOGENESIS	0.0240024	0.14156	43	HEY1 NOS3 BMP2 HEY2 ROBO1 SMAD3 MDM2 DCHS1 TGFBR1 LEF1 TGFB2 BMPR1A ACTG2 SNAI2
GO_CELLULAR_RESPONSE_TO_CORTICOSTEROID_STIMULUS	0.0240072	0.14156	42	STC1 FBXO32 FOXO1 CREBRF NR3C1 ZFP36 BCL2L11 ASS1 CFLAR FAM107A DDIT4 SMYD3 KLF9 EGFR
GO_ASTROCYTE_DEVELOPMENT	0.0240264	0.14156	31	IL1B IL6 CDK6 ROR1 TSPAN2 ADORA2A KRAS NR1D1 PSEN1 EGFR TLR4 NF1 POU3F2 VIM TNF
GO_POSITIVE_REGULATION_OF_VASCULAR_ENDOTHELIAL_GROWTH_FACTOR_SIGNALING_PATHWAY	0.0240349	0.14156	4	ROBO1 CCBE1
GO_IMMUNOLOGICAL_MEMORY_PROCESS	0.0240557	0.14156	8	TNFSF4 BCL6 IL12RB1 TSC1
GO_REGULATION_OF_PHOSPHATIDYLINOSITOL_BIOSYNTHETIC_PROCESS	0.0240882	0.14156	6	PDGFB PDGFA HTR2B
GO_MAMMARY_GLAND_FORMATION	0.0241204	0.14156	7	BMP4 TBX3 GLI3 FGFR2 TBX2
GO_PHENOTYPIC_SWITCHING	0.024143	0.14156	3	SOD2 PDGFB
GO_REVERSIBLE_DIFFERENTIATION	0.024143	0.14156	3	SOD2 PDGFB
GO_REGULATION_OF_PHENOTYPIC_SWITCHING	0.024143	0.14156	3	SOD2 PDGFB
GO_MESONEPHROS_DEVELOPMENT	0.0241976	0.141769	71	BMP4 GREM1 VEGFA BMP2 BCL2 FAT4 SMAD3 WNT2B CAT DCHS1 MAGED1 CTNNBIP1 ZBTB16 PTCH1 NPNT FMN1 GLI3 BASP1 FGF2 FGFR2 PKD2 TACSTD2 SHH PGF DLG1 GDF11 NOG BMP7 PAX2 WT1 SOX8 SMAD7 FOXC2 ROBO2 FOXD1 CALB1 KIF26B WNT6 FOXC1 ILK
GO_NEGATIVE_REGULATION_OF_BONE_MINERALIZATION	0.0242437	0.141889	15	CCL3 STATH GREM1 PTK2B BCOR SRGN
GO_REGULATION_OF_SUBSTRATE_ADHESION_DEPENDENT_CELL_SPREADING	0.0242558	0.141889	27	GBP1 NEDD9 NRP1 TRIOBP PTK2 MYADM S100A10 TACSTD2 UNC13D
GO_TRANSFORMING_GROWTH_FACTOR_BETA_SECRETION	0.0242839	0.141912	4	ITGB6 ITGAV
GO_REGULATION_OF_WNT_SIGNALING_PATHWAY	0.0242976	0.141912	248	TNFAIP3 IGFBP4 NFKB1 GREM1 PRICKLE1 LYPD6 GPRC5B RSPO3 PSMB9 BMP2 TLR2 PSMB10 SOX17 CYLD RUNX1 FOXO1 SMAD3 PLPP3 NXN PSME2 CDK14 LRP6 SULF2 KREMEN1 ZEB2 CTHRC1 RNF213 NFATC4 EGR1 SRC CTNNBIP1 PSME1 LEF1 DDIT3 DRAXIN FUZ TBX18 EMD FRZB DAPK3 PSMB8 ANKRD6 GLI3 PSMC4 SNAI2 DACT1 EDA CBY1 TLE3 CCNY SEMA5A TMEM88 MCC DKK1 FGFR2 PPM1B RUVBL1 XIAP SOX4 PSEN1 ITGA3 WNT10B SHH TCF7L2 WWTR1
GO_SUBSTRATE_DEPENDENT_CEREBRAL_CORTEX_TANGENTIAL_MIGRATION	0.0244574	0.142674	2	ROBO1 NRP1
GO_REGULATION_OF_COLLAGEN_METABOLIC_PROCESS	0.0244661	0.142674	26	IL6 BMP4 TGFB3 LARP6 ITGA2 MYB IHH F2 ENG
GO_POST_EMBRYONIC_DEVELOPMENT	0.0244976	0.142747	64	BMP4 SEMA3C VEGFA EFEMP1 BCL2 PRDM1 NR4A2 BCL2L11 CSRNP1 TGFBR1 SGPL1 TIPARP CHST11 FGFR2 SOX6 MORC3 MFAP2 PSEN1 ERCC2 ALX4 SLC4A10
GO_REGULATION_OF_NERVOUS_SYSTEM_DEVELOPMENT	0.0245975	0.143219	612	IL1B PRRX1 HEY1 IL6 BMP4 DUSP10 CCL3 CX3CL1 CDON THBS2 PLXNA4 SEMA3C P2RX4 VEGFA PRKACB ZSWIM4 GPRC5B KALRN BMP2 TLR2 BCL2 FLRT2 PAQR3 BCL6 HEY2 PHACTR1 HOXA2 MEIS1 ROBO1 MDM2 WASF3 SRF ITGA6 ENC1 RGS2 CPNE5 DENND5A VEGFC IFT122 NEGR1 EEF2K BHLHE41 AMIGO2 KIF14 NRP1 TGIF2 PTPRG AGRN BEND6 KIT PTK2B KREMEN1 LPAR1 ID1 SOCS2 NRG1 ZEB2 UST JAG1 SEMA3D RAB11A WDR1 XRCC2 NRCAM TPBG SPINT1 OMG NFATC4 NC…
GO_THYMOCYTE_MIGRATION	0.0246563	0.143398	6	CCL20 CCR6
GO_T_CELL_MEDIATED_CYTOTOXICITY	0.0246666	0.143398	26	IL7R P2RX7 HLA-F IL12RB1 CEACAM1 HLA-G HLA-E FCGRT MICB
GO_CELLULAR_RESPONSE_TO_CAMP	0.0247173	0.143582	35	STC1 IGFBP5 FDX1 EEF2K APEX1 CPS1 ITPR2 ASS1 PIK3CG AQP8 PKD2 RAP1B WNT10B PTAFR AKAP6 HCN4
GO_CELLULAR_RESPONSE_TO_GLUCOSE_STARVATION	0.0247495	0.143658	28	ZC3H12A PMAIP1 BCL2 SESN1 UPP1 SLC2A1 MYBBP1A CPEB4
GO_POSITIVE_REGULATION_OF_FILOPODIUM_ASSEMBLY	0.0247709	0.143671	21	TGFB3 SRF DOCK11 RHOQ NRP1 AGRN FSCN1 TGFBR1 DPYSL3 TENM1
GO_MESODERM_MORPHOGENESIS	0.0249975	0.144539	53	BMP4 ITGB4 SMAD3 SRF ITGA8 TBX3 KDM6B INHBA ITGA2 GJA1 NF2 LEF1 HMGA2 ITGB3 BMPR1A PRKAR1A DKK1 FGFR2 PRKACA ITGA3 KDM6A NR4A3 WNT5A NOG KLF4 BMP7 PAX2 APELA
GO_REGULATION_OF_STEM_CELL_DIFFERENTIATION	0.0249975	0.144539	87	BMP4 SEMA3C PRICKLE1 PSMB9 PSMB10 RUNX1 CDK6 PSME2 EIF2AK2 JAG1 KDM3A KMT2A PSME1 TRIM6 MYB PDGFRA TGFB2 SOX5 PSMB8
GO_REGULATION_OF_SMALL_MOLECULE_METABOLIC_PROCESS	0.0249975	0.144539	301	IL1B PTGS2 PMAIP1 C1QTNF1 SLC2A6 IGFBP4 NFKB1 NOS3 SLC7A7 IGFBP3 ABCG1 P2RX7 PSMB9 BMP2 PSMB10 PHLDA2 PFKFB3 AK4 PPP1R3B FOXO1 PDK2 IGF2 INSIG1 PDGFB PSME2 LEPR KIT PTK2B INSR CEACAM1 NLN PMVK TFF3 MVD EGR1 SRC PSME1 MVK SIK1 KPNB1 BAD LMF1 HRH1 RORA SOGA1 PSMB8 CD320 PPTC7 PPP1R3E PSMC4 SNAI2 CD74 CPT1A DDIT4 GCG NUP37 PFKFB4 NUP43 NR1D1 PSEN1 ERLIN2 OAZ3 PRKAG2 IDI1 ADIPOR1 PDPR SMPD3 GCGR CDA …
GO_RESPONSE_TO_LEUKEMIA_INHIBITORY_FACTOR	0.0249975	0.144539	68	GFPT2 MSC ADAM23 SOX17 KLF5 MYBL2 EPS8 LAPTM5 VEGFC B3GNT2 KDM3A TFRC PML BCLAF1 KAT6B CTH GCLM LRAT PARP16 SRM NCL SBNO2 SHMT1 DTX1 UBXN2A FGF4 MCF2
GO_NUCLEOSIDE_DIPHOSPHATE_BIOSYNTHETIC_PROCESS	0.0251108	0.145082	6	CMPK2 AK4 ENTPD8 DTYMK
GO_DNA_CATABOLIC_PROCESS	0.0251737	0.145334	21	IL6 ISG20 SETMAR KPNB1 DNASE1L1 REXO4 CASP3
GO_DETOXIFICATION	0.0251975	0.14536	85	PTGS2 SOD2 GCH1 FBLN5 NOS3 PTGS1 SESN1 CAT NXN CD36 PIM1 DHFR HBA2 PRDX2 TP53INP1 SLC15A2 CLIC2 FANCC SLC30A1 TPO NQO1 ALB IPCEF1 MPO NNT TXNRD2 GSTK1 ACAA1 ESD HBA1 BMP7 TNF
GO_CELLULAR_RESPONSE_TO_CALCIUM_ION	0.0253975	0.146294	51	SYT9 JUNB CPNE5 EEF2K SLC25A23 ITPKB KCNH1 ADCY8 JUN MCOLN1 CLIC4 SYT3 MEF2A CPNE9 PKD2 SYT8 SYT12 SYT11 NLGN1 GPLD1 WNT5A CAPN3 CPNE6
GO_REGULATION_OF_MYD88_INDEPENDENT_TOLL_LIKE_RECEPTOR_SIGNALING_PATHWAY	0.0254047	0.146294	4	TLR3 TICAM1 IRF7 TLR4
GO_PROTEIN_LIPID_COMPLEX_SUBUNIT_ORGANIZATION	0.0254178	0.146294	36	LIPG PRKACB ABCG1 ABCA1 CETP SOAT1 SCARB1 BIN1 PLA2G2A ACSL3 PRKACA ALB MPO ABCA7 LPL
GO_REGULATION_OF_RESPONSE_TO_OSMOTIC_STRESS	0.0254481	0.146356	7	PTGS2 SLC25A23 BAD
GO_ODONTOGENESIS	0.0254975	0.146527	91	BMP4 TGFB3 TNFRSF11B ITGB4 FST BMP2 FOXO1 ITGA6 LRP6 INHBA CSF1 BCL2L11 SRC NF2 LEF1 BCOR PDGFRA TGFB2 BMPR1A GLI3 EDA TRAF6 FGFR2 SERPINE1 MYO5A SMPD3 SHH
GO_IMMATURE_T_CELL_PROLIFERATION	0.0255653	0.146805	6	BMP4 RIPK2 IHH SHH
GO_REGULATION_OF_PROTEIN_POLYUBIQUITINATION	0.0256799	0.14689	18	DYSF TRIP12 PARP10 SKP2 PTPN22 XIAP BIRC2 NOD2 NMI
GO_PEPTIDYL_TYROSINE_DEPHOSPHORYLATION_INVOLVED_IN_INACTIVATION_OF_PROTEIN_KINASE_ACTIVITY	0.0256802	0.14689	2	DUSP10 PTPRT
GO_POSITIVE_REGULATION_OF_INTRACELLULAR_PROTEIN_TRANSPORT	0.0256974	0.14689	96	IL1B PTGS2 ZC3H12A ZIC1 GTSE1 SMAD3 MDM2 XPO4 DMAP1 EDEM1 PCNT CACNB3 ATG13 EMD CEMIP TRIM28 ANK3 GLI3 B3GAT3 SEC16B ABLIM3 SORL1 RHOU TENM1 PRKACA PSEN1 CHRM1 SHH TCF7L2 FYN
GO_MUSCLE_CONTRACTION	0.0256974	0.14689	244	STC1 PTGS2 KCNN2 ZC3H12A MYLK DYSF SSPN CHRNE P2RX4 DTNA SNTB1 CHRNB1 DMD EDNRA TTN SRF TMEM38B RGS2 KIT SULF2 ITGA2 GJA1 HTR2B GAMT MYL5 MYL9 ADA MKKS ANXA6 SCN3B TMOD2 TRPV1 BIN1 TACR3 EMD LMOD3 MYOT DAPK3 NPNT ACTG2 CHRNA1 TPM1 MAP2K6 CXCR4 NMUR1 SPHK1 ATP1B1 RAP1GDS1 PIK3CG PRKACA CLIC2 KCNMA1 FKBP1B KCNE5 CALCRL DES PTAFR KCNIP2 ADRA1D HCN4 CACNA2D1 MYH13 SLMAP CRYAB ARHGEF11 MYH4 SLC6A8 ANK…
GO_POSITIVE_REGULATION_OF_CELL_CYCLE	0.0256974	0.14689	244	IL1B IL1A E2F8 GTSE1 ADAM17 TRIM21 MDM2 FBXO5 IGF2 LRP5 CDC25C PDGFB TNKS1BP1 PLK4 BTG2 KIF14 SLF1 PKP4 NUDT16 TBX3 CHEK2 LRP6 FAM83D INSR ZNF268 RAB11A APEX1 SETMAR AURKB BCL2L11 TRIAP1 SRC DYRK3 PML STAT5B PRDM7 TGFB2 TFDP1 HMGA2 RANBP1 SLC6A4 UHRF2 GDPD5 MYBBP1A PLCB1 SRPK2 E2F1 CRLF3 RDX YTHDC2 CENPV SPHK1 SLF2 UBE2C CCNY MTBP GADD45A FGFR2 DTL PGGT1B SOX15 PRKACA PKD2 CASP2 SOX4 SMPD3 WNT10B…
GO_NEGATIVE_REGULATION_OF_NUCLEOBASE_CONTAINING_COMPOUND_METABOLIC_PROCESS	0.0256974	0.14689	939	CSF2 PRRX1 HEY1 BMP4 MSC IRF1 ZC3H12A ATF3 TNFSF4 JUNB NFKB1 NFKB2 GREM1 E2F8 LDB2 VEGFA PRICKLE1 AR NBN FST IFI27 BACH1 BMP2 NRIP1 NOTCH2 DNAJB5 RELB RUNX1 BCL6 HEY2 HOXA2 PRDM1 FOXO1 PARP9 ETS2 SMAD3 MDM2 IRF7 ZNFX1 SRF KLF5 NR4A2 XRN1 CC2D1B IGF2 PDGFB CD36 TRIM22 CDK6 BTG2 NFIL3 BHLHE41 DEPDC1 NR3C1 NUDT16 RPS6KA5 TGIF2 TBX3 NFIB PPM1D TRIP12 BEND6 ZNF239 ID1 NRG1 ZEB2 NOCT U2AF2 ZNF268 TCEAL…
GO_REGULATION_OF_PODOSOME_ASSEMBLY	0.0257716	0.14709	15	CSF2 FSCN1 SRC KIF9 IL5 ARHGEF5
GO_MACROPHAGE_CYTOKINE_PRODUCTION	0.0257716	0.14709	15	TGFB3 GPRC5B IRAK3 CD36 HLA-G TGFB2 CD74 CUEDC2 TLR4 WNT5A
GO_NEGATIVE_REGULATION_OF_T_CELL_MEDIATED_CYTOTOXICITY	0.0262226	0.149551	7	IL7R CEACAM1 HLA-G
GO_NEGATIVE_REGULATION_OF_HIGH_VOLTAGE_GATED_CALCIUM_CHANNEL_ACTIVITY	0.0263158	0.149968	5	DYSF GEM
GO_NUCLEOBASE_METABOLIC_PROCESS	0.0265372	0.151029	29	AOX1 ALDH6A1 GMPR TYMS ADA CAD CPS1 PAICS MTHFD1 APRT CMPK1 SHMT1 CDA TYMP
GO_NEGATIVE_REGULATION_OF_NIK_NF_KAPPAB_SIGNALING	0.0265422	0.151029	12	ZC3H12A CYLD LITAF NLRP12 PYDC2 PPM1B ADIPOR1 RELA PPM1A BMP7
GO_POSITIVE_REGULATION_OF_ALCOHOL_BIOSYNTHETIC_PROCESS	0.0268855	0.152764	20	IL1B ABCG1 HRH1
GO_POSITIVE_REGULATION_OF_MEMBRANE_PROTEIN_ECTODOMAIN_PROTEOLYSIS	0.0268878	0.152764	13	IL1B SNX33 FURIN
GO_AORTIC_VALVE_DEVELOPMENT	0.0269864	0.153208	25	BMP4 NOS3 HEY2 ROBO1 JAG1 DLL4 SNAI2 TNFRSF1B
GO_COMMA_SHAPED_BODY_MORPHOGENESIS	0.0270775	0.153412	3	BMP4 HES5
GO_INTERLEUKIN_8_PRODUCTION	0.0270973	0.153412	52	IL1B F2RL1 TLR3 DDX58 TLR2 LGALS9 AFAP1L2 DDIT3 HSPA1B PTPN22 CD58 CD74 SERPINE1 RIPK1 NOD2 MYD88 ARRB1 PTPRC TLR9 TLR4 HSPA1A WNT5A CLEC7A KLF4 TNF ADIPOQ FCN1 TLR1 MAP2K5 CD2 ELANE APOA2 LEP
GO_REGULATION_OF_SYSTEMIC_ARTERIAL_BLOOD_PRESSURE_BY_HORMONE	0.0271084	0.153412	23	CPA3 ACE NOS3 F2RL1 MME
GO_CELLULAR_RESPONSE_TO_VASCULAR_ENDOTHELIAL_GROWTH_FACTOR_STIMULUS	0.027119	0.153412	35	VCAM1 VEGFA NR4A1 ROBO1 VEGFC NRP1 DLL4 PDGFRA CCBE1 ADAMTS12 DCN SPHK1 SEMA6A PGF EGR3 RELA
GO_MEMBRANE_PROTEIN_ECTODOMAIN_PROTEOLYSIS	0.0271244	0.153412	32	IL1B P2RX7 ADAM17 ERAP1 SNX33 FURIN TNFRSF1B PTPN3 DAG1 TIMP4 PSEN1
GO_CELL_PROLIFERATION_INVOLVED_IN_KIDNEY_DEVELOPMENT	0.0271502	0.153443	17	BMP4 BMP2 PDGFB EGR1 PTCH1 CFLAR IL6R SHH LIN28A FLCN BMP7 PDGFD WT1
GO_GRANULOCYTE_COLONY_STIMULATING_FACTOR_PRODUCTION	0.0273617	0.154521	2	TSLP LILRA2
GO_HIGH_DENSITY_LIPOPROTEIN_PARTICLE_REMODELING	0.0274029	0.154638	13	LIPG ABCG1 CETP SCARB1
GO_MITOCHONDRIAL_DEPOLARIZATION	0.0274251	0.154647	16	IFI6 P2RX7 BCL2 SRC DCN GCLC GCLM
GO_HEAD_MORPHOGENESIS	0.0274742	0.154808	26	TGFB3 CRISPLD1 LRP6 CSRNP1 LEF1 PDGFRA SGPL1 TIPARP DKK1 IHH
GO_ALCOHOL_METABOLIC_PROCESS	0.0274973	0.154821	253	IL1B SGPP2 GCH1 NFKB1 GK DYSF ABCG1 SULT1C4 BMP2 CH25H ABCA1 CETP APOL1 MTMR7 DHCR24 NPC1 HDLBP CAT INSIG1 FDX1 ITPK1 ACER2 APOL2 LEPR PTK2B SOAT1 DHFR PLCB4 PMVK ITPKB CYP46A1 MVD MVK KPNB1 SCARB1 CLN8 LMF1 HRH1 ADH7 IMPA1 ALDH2 PLCB1 MINPP1 ANGPTL3 PLCG2 SPHK1 LRAT HSD17B7 PLCD3 FGF2 PLCB2 SNX17 CUBN ERLIN2 CYP26A1 GPD2 IDI1 PTAFR ALDH1A2 PLCB3 AKR1D1 LDLRAP1 PLCD4 G6PD TM7SF2 ACAT2 CYP27A1 DKK…
GO_TENDON_DEVELOPMENT	0.027611	0.155254	3	BMP4 GDF7
GO_OUTFLOW_TRACT_SEPTUM_MORPHOGENESIS	0.0276154	0.155254	19	BMP4 SEMA3C ROBO1 NRP1 TGFB2 BMPR1A FGFR2 TBX2 GATA6 ENG
GO_POSITIVE_REGULATION_OF_INTERLEUKIN_13_PRODUCTION	0.0276827	0.155512	12	TSLP TNFSF4 LGALS9 HLA-E
GO_MEMBRANE_PROTEIN_PROTEOLYSIS	0.0277028	0.155512	43	IL1B NFKB1 P2RX7 ADAM17 ERAP1 SNX33 FURIN TRAF6 TNFRSF1B PTPN3 DAG1 TIMP4 PSEN1
GO_PIGMENTATION	0.0277972	0.155688	64	KITLG SPNS2 ADAMTS9 BCL2 KIT ZEB2 RAB11A AP3B1 BCL2L11 MKKS LEF1 RAB32 TRAPPC6A GLI3 SNAI2 EDA IHH MYO5A TYRP1 RAB27B MREG FIG4 NF1 RAB27A KIF13A SLC24A5 MC1R
GO_POSITIVE_REGULATION_OF_B_CELL_ACTIVATION	0.0277972	0.155688	54	IL6 TNFSF4 TNFSF13B BCL2 PELI1 BCL6 TICAM1 MMP14 TNIP2 TFRC ADA BAD STAT5B IL5 CD320 CD74 NOD2 PTPRC TBX21 TLR9 TLR4 TNFRSF4 CD28
GO_RESPONSE_TO_CALCIUM_ION	0.0277972	0.155688	95	SYT9 JUNB P2RX7 TTN KCNMB1 KCNMB4 CPNE5 EEF2K PTK2B SLC25A23 ITPKB KCNH1 ADCY8 BAD JUN ITPR3 MCOLN1 CLIC4 SYT3 DUSP1 KCNMB3 MEF2A CPNE9 PTGES PKD2 SYT8 KCNMA1 TXNIP SYT12 PEF1 KCNIP2 SLC25A13 EGFR SYT11 NLGN1 GPLD1 WNT5A CAPN3 CPNE6
GO_PRIMITIVE_STREAK_FORMATION	0.0278377	0.155688	6	ETS2 SRF LRP6 WNT5A
GO_HEART_INDUCTION	0.0278377	0.155688	6	BMP4 BMP2 ROBO1 DKK1
GO_POSITIVE_REGULATION_OF_ENDOPLASMIC_RETICULUM_STRESS_INDUCED_INTRINSIC_APOPTOTIC_SIGNALING_PATHWAY	0.0278823	0.155821	7	PMAIP1 NCK1 BCL2L11 DDIT3
GO_REGULATION_OF_JUN_KINASE_ACTIVITY	0.0279972	0.156325	48	DUSP10 PTK2B ZEB2 TF MAP3K2 PPEF2 PTPN22 ARHGEF5 TRAF6 MAP3K5 FGD2 DKK1 RIPK1 EPHA4 SPAG9 MAP3K10 CD40LG TLR9 DNAJA1 MAPK8IP1 DAXX WNT5A DAB2IP TNFSF11 MAP4K2 TNF
GO_LUNG_MORPHOGENESIS	0.028014	0.156325	37	BMP4 WNT2B SRF NFIB ID1 MAP2K1 DLG5 HOXA5 KRAS FGFR2 LAMA1 DAG1 SHH FGF7 HHIP SEC24B
GO_DEOXYRIBONUCLEOTIDE_METABOLIC_PROCESS	0.0280515	0.156418	22	CMPK2 SAMHD1 UNG NUDT16 RRM2 TYMS ADA NTHL1
GO_EYE_MORPHOGENESIS	0.0280972	0.156556	107	BMP4 CDON VEGFA EFEMP1 COL8A1 BCL2 NOTCH2 PRDM1 MEIS1 WNT2B LRP5 TDRD7 IFT122 LRP6 JAG1 ZHX2 TENM3 RS1 GNGT1 RPGRIP1 FBN2 GLI3 IHH TBX2 AHI1 MFAP2 HIPK2 EPHB2 GNAT1 WNT16 VSX1 NF1 FJX1 WNT5A TSPAN12 SDK2 GDF11 ARID1A BMP7 PAX2 HIF1A SOX8 PDE6C
GO_CELLULAR_DETOXIFICATION	0.0281972	0.156997	76	PTGS2 SOD2 GCH1 FBLN5 NOS3 PTGS1 SESN1 CAT NXN CD36 PIM1 DHFR HBA2 PRDX2 TP53INP1 CLIC2 FANCC TPO NQO1 ALB IPCEF1 MPO NNT TXNRD2 GSTK1 ESD HBA1 BMP7 TNF GSTM2
GO_POSITIVE_REGULATION_OF_HEART_CONTRACTION	0.028265	0.157258	27	GCH1 HEY2 APLN RGS2 ADA SCN3B TGFB2 TACR3 SLC1A1 TPM1
GO_REGULATION_OF_ERBB_SIGNALING_PATHWAY	0.0282972	0.157321	59	AREG IFI6 EPS15L1 RHBDF2 ADAM17 PLAUR HBEGF CEACAM1 HIP1R SNX5 AFAP1L2 STAM CHMP6 HIP1 PTPN12 PTPN3 PSEN1 EGFR CBLB CBL DAB2IP PTK6 NCK2 NUP62 MVB12A ADORA1 HGS BTC EPS15 AGR2 SH3KBP1
GO_RESPONSE_TO_ZINC_ION	0.0283227	0.157346	34	VCAM1 P2RX4 SLC30A4 P2RX7 GGH CPS1 ASS1
GO_INTERFERON_ALPHA_PRODUCTION	0.0283959	0.157527	20	IFIH1 RIPK2 TLR3 DDX58 IRF7 HSPD1 MMP12 NMI TLR9 TLR4 TBK1 PTPRS
GO_ERBB_SIGNALING_PATHWAY	0.0283972	0.157527	91	AREG IFI6 EPS15L1 EFEMP1 SHC3 RHBDF2 REPS2 ADAM17 PLAUR HBEGF RPS6KA5 PTK2B CEACAM1 NRG1 HIP1R SNX5 SRC AFAP1L2 STAM CHMP6 HIP1
GO_RESPONSE_TO_XENOBIOTIC_STIMULUS	0.0284972	0.157965	183	CLDN1 FBXO32 ACSL1 RGS9 PRKACB CMBL PTGS1 FOXO1 MDM2 TMEM38B NR4A2 RGS2 MCM7 PDGFB NR3C1 RGS17 CHEK2 PTK2B HNMT CBR3 CSAD NQO2 ADA CYP46A1 CAD EGR1 ADCY8 STAT5B CPS1 RORA TACR3 HDAC9 CDO1 E2F1 TAC1 ADORA2A AS3MT CXCR4 ASS1 GCLC CFLAR SCGB1A1 TIPARP EPHX1 DDIT4 SMYD3 ABCB4 PRKAR2B CYP26A1 PTAFR DRD3 GSTA2 EGFR NQO1
GO_NEGATIVE_REGULATION_OF_TRANSCRIPTION_INITIATION_FROM_RNA_POLYMERASE_II_PROMOTER	0.0285448	0.158003	3	HEY2 CTNNBIP1
GO_DOPAMINE_BIOSYNTHETIC_PROCESS	0.0285461	0.158003	7	GCH1 NR4A2 TGFB2 DAO
GO_NEGATIVE_REGULATION_OF_TYROSINE_PHOSPHORYLATION_OF_STAT_PROTEIN	0.0285745	0.158043	9	PARP14 SOCS1 SH2B3 NF2 GGNBP2
GO_POSITIVE_REGULATION_OF_CELLULAR_CATABOLIC_PROCESS	0.0286971	0.158605	238	IL1B IL6 ZC3H12A TNFAIP3 RIPK2 PRICKLE1 P2RX7 RNF19B PFKFB3 FOXO1 TRIB2 TICAM1 GTPBP1 TRIM21 MDM2 RALB DTX3L DAPK1 SESN1 TRIM22 BTG2 RAB12 SNX33 PTK2B INSR ZFP36 FURIN HMOX1 OPTN EDEM1 BCL2L11 TSC1 RNF152 NPRL2 C9orf72 SUPV3L1 BAD NUB1 VPS13C HSPA1B SMURF1 PNPT1 DCN PTK2 RDX GCLC PSMC4 DACT1 IRGM TP53INP1 TNFRSF1B IKBKG CPT1A PIK3CB FOXO3 MOV10 RNF185 PFKFB4 PSEN1 ABHD5 PLEKHN1 TRIM65 RNF180 SIRT…
GO_MOTOR_NEURON_AXON_GUIDANCE	0.0287777	0.158876	26	LAMC2 PLXNA4 RHOBTB3 HOXA2 NRP1 AGRN RHOG EPHA4 ALCAM CHN1 LHX3 LHX4 SEMA3F CDK5 NOG RNF165 SLIT1 KIF5C
GO_EPITHELIAL_CELL_PROLIFERATION_INVOLVED_IN_LUNG_MORPHOGENESIS	0.0287885	0.158876	9	BMP4 NFIB MAP2K1 FGFR2 FGF7
GO_GLYCEROL_ETHER_BIOSYNTHETIC_PROCESS	0.0289047	0.159283	4	GNPAT PEX7 FASN FAR1
GO_ETHER_LIPID_METABOLIC_PROCESS	0.0289047	0.159283	4	GNPAT PEX7 FASN FAR1
GO_NK_T_CELL_DIFFERENTIATION	0.0290994	0.160238	7	PRDM1 AP3B1 ZBTB16 ZBTB7B
GO_NEGATIVE_REGULATION_OF_HELICASE_ACTIVITY	0.029148	0.160389	5	IFIT1 MCM2
GO_T_CELL_ACTIVATION_VIA_T_CELL_RECEPTOR_CONTACT_WITH_ANTIGEN_BOUND_TO_MHC_MOLECULE_ON_ANTIGEN_PRESENTING_CELL	0.0292653	0.160867	4	LGALS9 LGALS3
GO_REGULATION_OF_NECROTIC_CELL_DEATH	0.0292777	0.160867	17	BIRC3 CYLD PELI1 RBCK1 CFLAR RIPK1 BIRC2
GO_POSITIVE_REGULATION_OF_CARDIAC_MUSCLE_CELL_DIFFERENTIATION	0.0295263	0.162114	14	BMP4 GREM1 NRG1
GO_GANGLIOSIDE_METABOLIC_PROCESS	0.029549	0.16212	12	ITGB8 ST8SIA6 B3GALT4 ST6GALNAC3
GO_NEGATIVE_REGULATION_OF_DNA_TEMPLATED_TRANSCRIPTION_INITIATION	0.0296389	0.162494	4	HEY2 CTNNBIP1
GO_CELL_CELL_ADHESION_VIA_PLASMA_MEMBRANE_ADHESION_MOLECULES	0.030197	0.165275	159	SELP CLDN14 CLDN1 CX3CL1 VCAM1 PALLD PCDH7 BMP2 PCDHB14 FAT4 PCDH1 ROBO1 PCDHB10 AMIGO2 HMCN1 CEACAM1 ATP2C1 PCDHB16 PCDH9 CDH11 CDH19 PCDHB3 DCHS1 TENM3 PCDHB13 CD209 CEACAM5 TGFB2 PTPRF MYOT CDH18 MYADM MYPN PIK3CB IGSF9 TENM1 CLDN12 CD164 ALCAM DSG4 IL1RAP CD6 ARVCF CDH7 L1CAM NPTN FAT2 NLGN1 REG3A DSCAML1 AMIGO1 SPARCL1
GO_TYPE_I_INTERFERON_SECRETION	0.0302058	0.165275	7	IFIH1 DDX58 MMP12
GO_POSITIVE_REGULATION_OF_MYELOID_LEUKOCYTE_DIFFERENTIATION	0.0302121	0.165275	41	KITLG NOTCH2 RUNX1 CD101 CSF1 CTNNBIP1 LEF1 JUN IL5 KLF10 TRAF6 CD74 IL34 RIPK1 CCR1 ACIN1
GO_POSITIVE_REGULATION_OF_STEROL_TRANSPORT	0.0302908	0.165364	17	LIPG ABCG1 NFKBIA ABCA1 PTCH1 ABCB4 LDLRAP1 ABCA7 ANXA2
GO_MODIFICATION_OF_MORPHOLOGY_OR_PHYSIOLOGY_OF_OTHER_ORGANISM	0.030297	0.165364	116	CCL8 ZC3H12A CCL3 CCL5 DEFB4A TNIP1 F2RL1 P2RX7 IFI27 APOL1 SMAD3 EIF2AK2 INSR ITGAV TYMS BCL2L11 RAB9A LEF1 CD209 KPNB1 BAD JUN HMGA2 YTHDC2 IRGM DAG1 POU2F3 F2 CTSG HIPK2 FBXL2 MPEG1 ZNF502 RRP1B REG3A KPNA4 HMGN2 ANXA2 CLEC7A GTF2B
GO_REGULATION_OF_T_CELL_TOLERANCE_INDUCTION	0.0303164	0.165364	7	IDO1 HLA-G CD3E
GO_TRANSFORMING_GROWTH_FACTOR_BETA1_PRODUCTION	0.0303164	0.165364	7	CX3CL1 LUM FURIN
GO_MORPHOGENESIS_OF_EMBRYONIC_EPITHELIUM	0.030497	0.166108	98	BMP4 GREM1 PRKACB PRICKLE1 AR CC2D2A WNT2B VEGFC IFT122 LRP6 ZEB2 CTHRC1 SPINT1 TSC1 MED12 LIAS PTCH1 TGFB2 FUZ TBX18 SPINT2 DEAF1 TRAF6 FGFR2 IFT172 MTHFD1 CASP3 PRKACA SOX4 SHH ALDH1A2 KDM6A SEC24B WNT16 WNT5A ARID1A NOG BMP7 PAX2 HIF1A SOX8
GO_MUSCLE_ADAPTATION	0.030497	0.166108	74	IL1B FBXO32 IGFBP5 NOS3 P2RX4 HEY2 FOXO1 SMAD3 RGS2 IL15 HMOX1 PTK2 CFLAR TNFRSF1B MEF2A FOXO3 GATM DAG1 MYOZ2 GATA6 G6PD AKAP6 PARP1 NR4A3 TRIM63 PRKAG3
GO_POSITIVE_REGULATION_OF_CELLULAR_BIOSYNTHETIC_PROCESS	0.0305969	0.166494	1329	IL1B PRRX1 HEY1 PTGS2 IL6 BMP4 PRR16 IRF1 HAS3 ZC3H12A HELZ2 CX3CL1 IL1A CDON ATF3 SLC40A1 CREB5 JUNB TGFB3 NFKB1 NFKB2 LUM STAT4 GREM1 E2F8 RIPK2 NOS3 LDB2 NLRC5 CCL5 ZIC1 P2RX4 VEGFA AR TNIP1 F2RL1 TLR3 NFKBIA CXCL10 DDX58 BACH1 BMP2 TLR2 NRIP1 RELB NR4A1 SOX17 RUNX1 HEY2 HOXA2 FOXO1 SAMD4A MEIS1 TICAM1 LTB PARP9 ETS2 SMAD3 POU2F2 DTX3L BTBD18 APLN STAT2 CREBRF IRF7 SRF ITGA6 KLF5 NR4A2 MYBL2 I…
GO_GLOMERULUS_DEVELOPMENT	0.0306122	0.166494	39	BMP4 BCL2 NOTCH2 PDGFB SULF2 JAG1 EGR1 NPHS2 PDGFRA PODXL CFLAR BASP1 COL4A4 IL6R WWTR1 MTSS1 COL4A3 NOG BMP7 PAX2 PDGFD WT1 ADIPOQ FOXC2 KLF15 NID1
GO_GASTRULATION	0.0306969	0.16672	125	BMP4 LAMB3 ITGB4 COL8A1 SOX17 ETS2 SMAD3 APLN SRF LRP5 ITGA8 TGIF2 LRP6 KDM6B INHBA MMP14 ITGA2 GJA1 ITGAV MKKS MEGF8 NF2 LEF1 HMGA2 ITGB3 BMPR1A PRKAR1A MYADM DKK1 FGFR2 ELF5 COL6A1 DAG1 PRKACA
GO_CARDIAC_EPITHELIAL_TO_MESENCHYMAL_TRANSITION	0.0306982	0.16672	25	HEY1 BMP2 HEY2 JAG1 TGFBR1 TGFB2 ADAM15 SNAI2
GO_NEGATIVE_REGULATION_OF_INTERFERON_GAMMA_SECRETION	0.0307245	0.166743	2	ZC3H12A NR1H4
GO_POSITIVE_REGULATION_OF_MICROGLIAL_CELL_ACTIVATION	0.030759	0.166809	7	CCL3 TTBK1
GO_REGULATION_OF_POSTSYNAPTIC_MEMBRANE_NEUROTRANSMITTER_RECEPTOR_LEVELS	0.0309	0.167453	45	MX2 MX1 NSG1 OPHN1 FLOT2 ADAM22 EPS8 RAB11A
GO_SMAD_PROTEIN_SIGNAL_TRANSDUCTION	0.0309969	0.167857	51	BMP4 TGFB3 GDF15 BMP2 SMAD3 INHBA TF TGFBR1 JUN TGFB2 BMPR1A SMAD9 LNPEP WWTR1 HIPK2 SLC33A1 PARP1 DAB2 RBPMS BMP6 GDF11 VIM BMP7
GO_POSITIVE_REGULATION_OF_CYTOSOLIC_CALCIUM_ION_CONCENTRATION_INVOLVED_IN_PHOSPHOLIPASE_C_ACTIVATING_G_PROTEIN_COUPLED_SIGNALING_PATHWAY	0.0312344	0.169021	30	F2RL1 C3AR1 TGM2 LPAR1 GPR65 GRM1 GNA15 GPR157 LPAR6 GPR174 F2RL3 P2RY10 DRD3
GO_SECOND_MESSENGER_MEDIATED_SIGNALING	0.0312969	0.169116	304	CCL20 ACKR3 SELP ADGRG6 MRAP2 CXCL8 CCL3 VCAM1 GBP1 NOS3 P2RX4 VEGFA P2RX7 CXCL10 ABCA1 DMD CCRL2 PTHLH PTGER4 ARRDC3 TMEM38B RGS2 PDK2 ADGRL2 CD36 CXCL11 GAL PTK2B LPAR1 NRG1 PEX5L NFATC4 GPR62 GPR65 HTR2B ADA JPH3 ADGRG1 PPP3CC ADCY8 HRH1 ITPR3 CD3E MRAP CCR6 PDE10A MCOLN1 ITPR2 ADCY7 ADORA2A CXCR4 NMUR1 MCU PRKAR1A RUNDC3A ADCY3 PLCG2 SPHK1 IRGM GHRH RXFP1 ATP1B1 GNA13 GCG MYOZ2 PRKACA CLIC2 M…
GO_CELL_CYCLE_ARREST	0.0312969	0.169116	164	IRF1 CXCL8 E2F8 GTSE1 NBN CAB39 NOTCH2 SMAD3 MDM2 DHCR24 CDC25C TNKS1BP1 CDK6 BTG2 PPP1R15A CHEK2 INHBA MLST8 ZNF268 SLC38A9 SETMAR SDE2 TRIAP1 CDKN3 TGFBR1 PML DDIT3 SKIL TGFB2 BIN1 TFDP1 HMGA2 UHRF2 MAP2K1 PNPT1 MYBBP1A E2F1 CRLF3 MAP2K6 DUSP1 TP53INP1 MTBP GADD45A RRAGD PRKACA PKD2 CASP2 SOX4 PRKAG2 WNT10B TCF7L2 GATA6 NKX3-1
GO_DENDRITIC_CELL_MIGRATION	0.0313253	0.169148	23	CCL5 LGALS9 EPS8 CCR6 NLRP12 CXCR4 ARHGEF5 ANO6 DOCK8 PIK3CG CCR1 IL12A CCR5
GO_REGULATION_OF_B_CELL_ACTIVATION	0.0313969	0.169291	86	IL6 TNFAIP3 TNFSF4 SAMSN1 TNFSF13B BCL2 CYLD PELI1 BCL6 TICAM1 INHBA MMP14 TNIP2 TFRC ADA BAD STAT5B IL5
GO_NEPHRON_MORPHOGENESIS	0.0313969	0.169291	55	BMP4 GREM1 VEGFA BMP2 BCL2 FAT4 WNT2B DCHS1 MAGED1 CTNNBIP1 PTCH1 NPNT FMN1 GLI3 FGF2 AHI1 PKD2 TACSTD2 SHH PGF DLG1 NOG BMP7 PAX2 WT1 SOX8
GO_CHEMICAL_HOMEOSTASIS	0.0314969	0.169317	792	CCL8 IFIT1 LIPG STC1 ACKR3 CCL14 CLDN1 C1QTNF1 CCL3 CX3CL1 SLC25A37 STEAP2 SOD2 TLCD1 SLC7A8 IFI6 SLC40A1 SAA1 OAS1 IGFBP5 CCL5 P2RX4 VEGFA SLC30A4 PRKACB ABCG1 F2RL1 P2RX7 CXCL10 STC2 SLC25A28 BCL2 ABCA1 DMD CCRL2 CETP EDNRA C3AR1 FOXO1 SLC11A2 ATP13A3 STEAP3 PTGER4 SMAD3 ATP6V1B2 NPC1 COX19 SRF SLC12A7 TMEM38B TGM2 PDK2 LRP5 INSIG1 CD36 CXCL11 LEPR LRP6 PTK2B LPAR1 INSR SOAT1 ATP2C1 SLC25A23 AQ…
GO_POSITIVE_REGULATION_OF_MESENCHYMAL_CELL_PROLIFERATION	0.0315175	0.169317	20	PRRX1 VEGFA LRP5 PDGFA BMPR1A FGFR2 IHH SHH
GO_BONE_RESORPTION	0.0315221	0.169317	36	IL6 TNFAIP3 TNFRSF11B P2RX7 PTK2B TF TFRC SRC ITGB3 TRAF6 IHH IL20RA
GO_RESPONSE_TO_LIPOTEICHOIC_ACID	0.0315335	0.169317	7	RIPK2 TLR2 CD36 TLR4 RELA
GO_RESPONSE_TO_GRANULOCYTE_MACROPHAGE_COLONY_STIMULATING_FACTOR	0.0315335	0.169317	7	CSF2 ZFP36
GO_TESTOSTERONE_BIOSYNTHETIC_PROCESS	0.0315369	0.169317	3	WNT4 STAR SRD5A2
GO_NEGATIVE_REGULATION_OF_NATURAL_KILLER_CELL_MEDIATED_IMMUNITY	0.0315967	0.169432	10	HLA-F LGALS9 CEACAM1 HLA-G HLA-E
GO_REGULATION_OF_PROTEIN_IMPORT	0.0316126	0.169432	41	PTGS2 BMP4 ZC3H12A ZIC1 SMAD3 CD36 DMAP1 APOD TRIM28 GLI3 ARHGEF5 PSEN1 SHH PRKCD NF1 PKIG JUP PKIA NUP62
GO_POSITIVE_REGULATION_OF_EPITHELIAL_CELL_PROLIFERATION_INVOLVED_IN_WOUND_HEALING	0.0316262	0.169432	5	CLDN1 MMP12
GO_NEGATIVE_REGULATION_OF_CYTOKINE_PRODUCTION_INVOLVED_IN_IMMUNE_RESPONSE	0.0317189	0.169808	20	TGFB3 BST2 BCL6 HLA-F IRAK3 HMOX1 TGFB2 CUEDC2 TBX21 IFNB1
GO_RIBONUCLEOSIDE_METABOLIC_PROCESS	0.0317968	0.170104	50	AMPD3 APOBEC3G AK4 GTPBP1 GIMAP7 RHOQ NT5C1B NME5 UPP1 ADA MTAP PNP NT5E APOBEC2 APOBEC3H AMD1 APOBEC3F PEMT APRT CDA
GO_CELLULAR_RESPONSE_TO_NUTRIENT	0.0319	0.170534	45	PTGS2 P2RX4 P2RX7 MDM2 SRF PDK2 PIM1 IL15 HMOX1 TRPV1
GO_AXIS_ELONGATION	0.0321737	0.171875	22	BMP4 AREG LRP6 MED12 TRIM28 FGFR2 SHH
GO_POSITIVE_REGULATION_OF_MITOTIC_CELL_CYCLE	0.0321968	0.171876	86	IL1B IL1A ADAM17 MDM2 FBXO5 IGF2 LRP5 CDC25C PDGFB SLF1 INSR RAB11A APEX1 STAT5B RANBP1 PLCB1 RDX SPHK1 SLF2 UBE2C MTBP DTL SMPD3 WNT10B CDC6 CDC7 DRD3 NKX3-1 EGFR
GO_SMOOTHENED_SIGNALING_PATHWAY_INVOLVED_IN_DORSAL_VENTRAL_NEURAL_TUBE_PATTERNING	0.0322447	0.17201	12	PRKACB IFT122 PTCH1 TBC1D32 WDR19 GLI3 PRKACA
GO_REGULATION_OF_CHONDROCYTE_DIFFERENTIATION	0.0323226	0.172303	35	BMP4 GREM1 EFEMP1 PTHLH SMAD3 ZBTB16 TGFBR1 SOX5 ADAMTS12 GLI3 SNAI2 SOX6
GO_NEGATIVE_REGULATION_OF_INTERLEUKIN_6_PRODUCTION	0.0323745	0.172457	27	ZC3H12A TNFAIP3 CX3CL1 IRAK3 CD200 PTPN22 NLRP12 HGF SLAMF1 ARRB1 SYT11 TLR9 TLR4
GO_NEGATIVE_REGULATION_OF_RESPIRATORY_BURST	0.0325031	0.172775	4	DUSP10 BCR
GO_FIBROBLAST_GROWTH_FACTOR_PRODUCTION	0.0325031	0.172775	4	PTGS2 AIF1 FGFR1
GO_COMMON_BILE_DUCT_DEVELOPMENT	0.0325031	0.172775	4	NOTCH2 SOX17
GO_GLUCAGON_SECRETION	0.0325702	0.173009	5	IL6 LEP SYT7
GO_CALCIUM_MEDIATED_SIGNALING	0.0326967	0.173558	152	CCL20 ACKR3 SELP CXCL8 CCL3 VCAM1 GBP1 P2RX4 P2RX7 DMD CCRL2 TMEM38B PDK2 PTK2B NRG1 NFATC4 HTR2B ADA JPH3 PPP3CC CD3E CCR6 MCOLN1 CXCR4 NMUR1 MCU PLCG2 SPHK1 IRGM ATP1B1 MYOZ2 PRKACA CLIC2 PKD2 PTGFR CCR1 FKBP1B MYO5A
GO_EPIBOLY	0.0327258	0.17359	21	CD44 ADAM17 HBEGF CEACAM1 MMP12 MEGF8
GO_INFLAMMATORY_CELL_APOPTOTIC_PROCESS	0.0327599	0.173648	13	IL6 CCL5 IRF7 ITPKB PIK3CD PIK3CB NOD2
GO_TOLL_LIKE_RECEPTOR_4_SIGNALING_PATHWAY	0.0328083	0.173782	24	TNFAIP3 RIPK2 F2RL1 NFKBIA PELI1 PTPN22 WDFY1 NR1D1 S100A14 TLR4 RAB11FIP2 DAB2IP
GO_POSITIVE_REGULATION_OF_CALCIUM_ION_TRANSPORT	0.0329967	0.174657	92	STC1 MYLK CCL3 CX3CL1 CCL2 CCL5 P2RX4 P2RX7 CXCL10 PDGFB CXCL11 LGALS3 WFS1 CACNB3 CEMIP STIM2 PLCG2 LILRA5 ATP1B1 GCG PKD2 F2RL3 F2 CCR1
GO_REGULATION_OF_SYSTEMIC_ARTERIAL_BLOOD_PRESSURE_MEDIATED_BY_A_CHEMICAL_SIGNAL	0.0330297	0.174709	32	CPA3 ACE SOD2 NOS3 F2RL1 MME TPM1 CTSG DRD3 ADRA1D
GO_MITOTIC_DNA_REPLICATION	0.0330902	0.174817	8	BCL6 CHEK2 MCM2 MCM6 MCM3
GO_ORGANIC_ANION_TRANSPORT	0.0330967	0.174817	337	IL1B SLCO4A1 ACE SLC7A2 SLC7A8 SLC2A6 ACSL1 P2RX4 SLC7A7 CYB5R2 ABCG1 P2RX7 SLCO2A1 TNFAIP8L3 CTNS ABCA1 CETP SLC25A10 SLC38A4 PLSCR4 RGS2 CD36 SFXN2 ATP9A CA13 PNPLA8 CEACAM1 SLC25A23 SLC27A5 PLA2G4A SLC25A15 SLC38A9 STARD10 SLC16A7 GJA1 ACSL4 PLSCR2 APBA1 PLSCR1 TRIAP1 SLC37A1 PLIN2 SLC2A1 SCARB1 CLN8 SLC16A2 NFKBIE TRPV1 PLA2G2A SLC1A5 SLC1A1 SLC6A15 SLC43A2 CYB5R4 ABCC1 ACSL3 ANO3 ADORA2A SFX…
GO_POSITIVE_REGULATION_OF_AUTOPHAGY	0.0331967	0.175222	81	ZC3H12A RIPK2 FOXO1 TICAM1 TRIM21 RALB DAPK1 SESN1 TRIM22 RAB12 HMOX1 OPTN BCL2L11 TSC1 RNF152 NPRL2 C9orf72 BAD VPS13C SMURF1 DCN IRGM TP53INP1 IKBKG PIK3CB FOXO3 TRIM65 FLCN TP53INP2 CALCOCO2 TBK1 TPCN1 KIAA1324 HIF1A HSPB8 SMCR8 PIP4K2B
GO_REGULATION_OF_AXON_GUIDANCE	0.0332665	0.175344	28	PLXNA4 SEMA3C VEGFA ZSWIM4 NRP1 SEMA3D SEMA3E MEGF8 SEMA5A SEMA6A SEMA6C SEMA3F WNT5A
GO_TRACHEA_MORPHOGENESIS	0.0332875	0.175344	10	BMP4 LRP6 MAP2K1 HOXA5 SHH
GO_NEURON_RECOGNITION	0.0332899	0.175344	26	PALLD ROBO1 NRP1 NRCAM MEGF8 CXCR4 SEMA5A MYPN CASP3 IGSF9 EPHA4 EPHB2 NPTN DSCAML1 AMIGO1 GAP43 FOXG1 ROBO2
GO_REGULATION_OF_RETINAL_GANGLION_CELL_AXON_GUIDANCE	0.0333748	0.175491	4	VEGFA NRP1
GO_KIDNEY_EPITHELIUM_DEVELOPMENT	0.0333967	0.175491	97	BMP4 GREM1 VEGFA BMP2 BCL2 NOTCH2 FAT4 SMAD3 WNT2B CAT AQP11 JAG1 DCHS1 MAGED1 CTNNBIP1 NPHS2 PTCH1 PODXL NPNT FMN1 GLI3 BASP1 FGF2 FGFR2 AHI1 PKD2 ACAT1 TACSTD2 SHH EPHA4 WWTR1 PGF MTSS1 DLG1 GDF11 NOG BMP7 PAX2 WT1 SOX8 SMAD7 ADIPOQ FOXC2 ROBO2 HES5 KLF15 FOXD1 CALB1 KIF26B WNT6 FOXC1 ILK
GO_NEGATIVE_REGULATION_OF_MUSCLE_TISSUE_DEVELOPMENT	0.0334134	0.175491	38	BMP4 IGFBP5 BMP2 MEIS1 RGS2 GJA1 SAV1 LEF1 DKK1 SOX6 RIPK1 SOX15 SHH G6PD SIRT2 FLCN JARID2 NOG
GO_CELLULAR_ANION_HOMEOSTASIS	0.0334347	0.175491	9	FGF23 CKB SLC34A2 SLC9A3R1 ABCC2 ENPP1 SLC12A5 SLC34A1 GCM2
GO_DIVALENT_INORGANIC_ANION_HOMEOSTASIS	0.0334347	0.175491	9	FGF23 TFAP2B SLC34A2 SLC9A3R1 ENPP1 SFRP4 PTH SLC34A1 GCM2
GO_VITAMIN_D_METABOLIC_PROCESS	0.0335618	0.176029	19	IL1B NFKB1 SNAI2 CUBN CYP27A1 CYP2R1 TNF LRP2 CYP24A1
GO_POSITIVE_REGULATION_OF_T_HELPER_CELL_DIFFERENTIATION	0.033584	0.176029	13	TNFSF4 RIPK2 NFKBIZ IL12RB1 MYB
GO_SUBSTRATE_DEPENDENT_CELL_MIGRATION	0.0336819	0.17625	22	OPHN1 FMNL1 ROBO1 MYH10 VEGFC NRP1 ITGA2 NCK1
GO_STEROID_METABOLIC_PROCESS	0.0336966	0.17625	223	IL1B HSD11B1 NFKB1 CYB5R2 ABCG1 BMP2 CH25H ABCA1 CETP APOL1 DHCR24 NPC1 HDLBP CAT INSIG1 FDX1 GAL APOL2 LEPR KIT SOAT1 SLC27A5 PMVK CYP46A1 MVD EGR1 MVK OSBPL6 KPNB1 STAT5B SCARB1 CLN8 LMF1 PDGFRA RORA ACOX2 HSD17B14 SGPL1 SNAI2 ANGPTL3 HSD17B7 HSD17B2 TIPARP SNX17 CUBN EBPL LIPA ACAT1 NR1D1 ERLIN2 CYP26A1 PRKAG2 IDI1 SHH AKR1D1 LDLRAP1 G6PD TM7SF2 ACAT2 CYP27A1 DKK3 HINT2 SF1 CYP4V2 ACACA CYP11B…
GO_POSITIVE_REGULATION_OF_WOUND_HEALING	0.0336966	0.17625	48	SELP CLDN1 MYLK HPSE THBD PLPP3 HBEGF CD36 CXCR4 ANO6 PRDX2 SERPINE1 SOX15 F2 F12
GO_EOSINOPHIL_ACTIVATION	0.0337462	0.176387	6	CCL3 F2RL1 VAMP2
GO_REGULATION_OF_CARBOHYDRATE_METABOLIC_PROCESS	0.0339966	0.177325	146	PMAIP1 C1QTNF1 SLC2A6 IGFBP4 NFKB1 IGFBP3 P2RX7 PHLDA2 PFKFB3 PPP1R3B FOXO1 PDK2 IGF2 PDGFB LEPR PTK2B INSR NLN TFF3 SRC SIK1 BAD HRH1 RORA SOGA1 PPP1R3E DDIT4 GCG NUP37 PFKFB4 NUP43 NR1D1 SCARB2 PSEN1 PRKAG2 ADIPOR1 SMPD3 GCGR PTAFR
GO_POSITIVE_REGULATION_OF_CELL_DEVELOPMENT	0.0339966	0.177325	367	IL1B IL6 BMP4 CCL3 CX3CL1 CDON PLXNA4 SEMA3C P2RX4 VEGFA GPRC5B KALRN S1PR2 BMP2 TLR2 BCL2 NEDD9 BCL6 ROBO1 SRF ITGA6 ENC1 RGS2 CPNE5 VEGFC NEGR1 EEF2K NRP1 TGIF2 BEND6 KIT PTK2B LPAR1 SOCS2 ZEB2 RAB11A XRCC2 NRCAM SPINT1 NCK1 TENM3 ROR1 CSF1 GPC2 MME MEGF8 TRIOBP BAD MYB SKIL SMURF1 IL5 BIN1 MAP2K1 LMOD3 GDPD5 E2F1 RFX3 GLI3 CXCR4 SYT3 DPYSL3 ZC4H2 LIG4 PLAG1 DLG5 CFLAR CAMK1D TNFRSF1B SEMA5A MY…
GO_REGULATION_OF_CELL_MORPHOGENESIS	0.0339966	0.177325	319	CCL3 PLXNA4 GBP1 SEMA3C CCL2 BVES VEGFA ZSWIM4 KALRN RHOBTB3 CD44 LST1 FMNL1 NEDD9 ARHGAP18 CDC42EP3 ROBO1 WASF3 SRF MYH10 EPS8 CPNE5 EEF2K RHOQ NRP1 RHOD FMNL2 KIT PTK2B LPAR1 ID1 ZEB2 UST SEMA3D RAB11A WDR1 NRCAM BCL9L OMG NFATC4 PLEKHO1 SEMA3E SRC MEGF8 TRIOBP SKIL SMURF1 DRAXIN MAP2K1 ZMYM3 DAPK3 KNDC1 PTK2 RDX TPM1 CXCR4 SYT3 SIPA1L1 FMNL3 RND3 FGD6 RHOG RHOJ SEMA5A MYADM RHOU FGD2 GNA13 CPN…
GO_RESPONSE_TO_OXYGEN_RADICAL	0.0340348	0.177402	20	SOD2 GCH1 FBLN5 NOS3 CD36 DHFR PRDX2 FANCC NQO1 MPO TXNRD2 BMP7 TNF
GO_GOLGI_DISASSEMBLY	0.0340942	0.177588	2	GOLGA2 GBF1
GO_POSITIVE_REGULATION_OF_BROWN_FAT_CELL_DIFFERENTIATION	0.0341787	0.177874	8	PTGS2 METRNL ZBTB7B
GO_B_CELL_MEDIATED_IMMUNITY	0.0341966	0.177874	78	C1R C1S TNFSF4 NBN BCL6 POU2F2 IRF7 UNG HSPD1 CFI C1QB HLA-G TFRC MSH6 HLA-E
GO_REGULATION_OF_GRANULOCYTE_CHEMOTAXIS	0.0342926	0.17825	26	CXCL8 DYSF CCL5 C3AR1 CSF1 CAMK1D CD74 CXCL17 S100A14 MOSPD2 TRPV4
GO_ANTIGEN_PROCESSING_AND_PRESENTATION_VIA_MHC_CLASS_IB	0.0343183	0.178261	12	TAP2 HLA-F AP3B1 HLA-G HLA-E FCGRT MICB
GO_TROPHECTODERMAL_CELL_DIFFERENTIATION	0.0343443	0.178272	10	JUNB SRF ADA
GO_REGULATION_OF_GLOMERULUS_DEVELOPMENT	0.0344432	0.178662	11	BMP4 PDGFB EGR1 CFLAR IL6R NOG BMP7 PAX2 PDGFD WT1 ADIPOQ
GO_VASODILATION	0.0345382	0.179031	23	SOD2 GCH1 NOS3 RGS2 MKKS CPS1 ADORA2A
GO_POSITIVE_REGULATION_OF_PROTEIN_IMPORT	0.0345691	0.179068	28	PTGS2 ZC3H12A ZIC1 SMAD3 DMAP1 TRIM28 GLI3 ARHGEF5 PSEN1 SHH PRKCD
GO_NEGATIVE_REGULATION_OF_EPITHELIAL_CELL_PROLIFERATION	0.0345965	0.179087	84	BMP4 DUSP10 CCL2 AR ROBO1 CDK6 IFT122 NFIB CEACAM1 GJA1 MAGED1 SAV1 TGFBR1 DLL4 PTCH1 CD109 TGFB2 PTPRK SNAI2 MCC NR2F2 FGFR2 IFT172 WNT10B IFT74 NKX3-1 KLF9 MTSS1 PEX2 NF1 WNT5A DAB2IP DLG1
GO_NEGATIVE_REGULATION_OF_CYTOKINE_BIOSYNTHETIC_PROCESS	0.034639	0.1791	21	IL6 NFKB1 TRIB2 INHBA ZFP36 NLRP12
GO_GANGLIOSIDE_BIOSYNTHETIC_PROCESS	0.0346552	0.1791	6	ST8SIA6 B3GALT4 ST6GALNAC3
GO_CELLULAR_RESPONSE_TO_PEPTIDE_HORMONE_STIMULUS	0.0346965	0.1791	217	IL1B NFKB1 MGARP PRKACB PIK3R3 GDF15 NR4A1 FOXO1 MDM2 ATP6V1B2 NR4A2 PDK2 IGF2 SOCS1 EEF2K RHOQ RAB12 SOCS2 INSR CEACAM1 APEX1 RAB31 NCK1 PTPRE TSC1 ADCY8 SRC GKAP1 STAT5B CPS1 SOGA1 HDAC9 PTK2 ADCY7 ASS1 GCLC ATP6V1C1 PRKAR1A CFLAR ADCY3 ZBTB7B SORL1 LPIN2 FOXO3 GCG OSBPL8 PRKACA PRKAR2B RAP1B APRT ATP6V1E2 ATP6V0D2 MYO5A ADIPOR1 SIK2 GCGR CDC6 FYN RANGAP1 CRHR1 ADCY2 PRKCD PARP1 VAMP2 STXBP4 RE…
GO_NEGATIVE_REGULATION_OF_CAMP_MEDIATED_SIGNALING	0.0347172	0.1791	13	MRAP2 ARRDC3 RGS2 LPAR1 MRAP PDE10A
GO_REGULATION_OF_CELL_MIGRATION_INVOLVED_IN_SPROUTING_ANGIOGENESIS	0.034739	0.1791	23	PTGS2 VEGFA NRP1 HMOX1 STARD13 DLL4 HDAC9 RHOJ FGF2 CARD10
GO_REGULATION_OF_ISOTYPE_SWITCHING_TO_IGE_ISOTYPES	0.0347422	0.1791	7	TNFSF4 BCL6
GO_CARDIAC_CHAMBER_DEVELOPMENT	0.0347965	0.179229	117	HEY1 BMP4 ADGRG6 SEMA3C NOS3 DNAH11 NOTCH2 HEY2 PRDM1 ROBO1 MDM2 SRF MYH10 NRP1 TBX3 NRG1 JAG1 SAV1 TGFBR1 DLL4 TGFB2 BMPR1A TPM1 FGFR2 TBX2 SNX17 SOX4 GATA6 ENG TMEM65 FKBP1A ANK2 WNT5A ARID1A NOG NPRL3 BMP7 HIF1A PPP1R13L MAML1 RXRA SMAD7 TBX1 FOXC2 ROBO2
GO_REGULATION_OF_SMOOTH_MUSCLE_CELL_DIFFERENTIATION	0.0348149	0.179229	24	BMP4 SOD2 HEY2 SRF PDGFB KIT CTH FGFR2 SHH ENG
GO_POSITIVE_REGULATION_OF_RHO_PROTEIN_SIGNAL_TRANSDUCTION	0.0348404	0.179237	20	F2RL1 ROBO1 LPAR1 GPR65 ADGRG1 LPAR6 GPR174 F2RL3 P2RY10 ARRB1
GO_ANTIGEN_PROCESSING_AND_PRESENTATION_OF_PEPTIDE_ANTIGEN	0.0348965	0.179403	128	CTSS ACE TAP1 PSMB9 PSMB10 NCF4 TAPBPL TAP2 HLA-F KIF2C CD36 KLC2 PSME2 ERAP1 TAPBP ITGAV HLA-G MR1 FCGR1A PSME1 HLA-E CD209 ERAP2 PSMB8 FCGRT PSMC4 TRAF6 MICB CD74 IKBKG
GO_GLOMERULUS_MORPHOGENESIS	0.0349304	0.179417	5	BMP4 NOTCH2 PDGFRA MTSS1
GO_CYCLOOXYGENASE_PATHWAY	0.0349635	0.179417	7	PTGS2 PTGS1 PTGIS PTGES
GO_FLAVIN_CONTAINING_COMPOUND_METABOLIC_PROCESS	0.0349709	0.179417	6	SLC52A2 SLC52A1 ENPP1 VCP SLC52A3 FLAD1
GO_POSITIVE_REGULATION_OF_MUSCLE_TISSUE_DEVELOPMENT	0.0349965	0.179426	48	BMP4 CDON GREM1 BCL2 HEY2 PIM1 NRG1 LMOD3 BMPR1A FGF2 FGFR2 TBX2 SHH GATA6 AKAP6
GO_CARDIAC_VASCULAR_SMOOTH_MUSCLE_CELL_DIFFERENTIATION	0.0351096	0.179883	6	VEGFA HEY2 SRF GATA6
GO_NEGATIVE_REGULATION_OF_LEUKOCYTE_MEDIATED_IMMUNITY	0.0352141	0.180172	38	IL7R BST2 BCL6 HLA-F LGALS9 CEACAM1 HMOX1 HLA-G HLA-E
GO_POSITIVE_REGULATION_OF_NUCLEAR_DIVISION	0.0352141	0.180172	40	IL1B IL1A IGF2 LRP5 PDGFB SLF1 INSR PRDM7 RANBP1 PLCB1 SLF2 UBE2C SMPD3 DRD3 SIRT2
GO_MEMBRANE_REPOLARIZATION_DURING_ATRIAL_CARDIAC_MUSCLE_CELL_ACTION_POTENTIAL	0.0352844	0.180342	5	KCNN2 KCNJ3 KCNQ1
GO_HEART_FIELD_SPECIFICATION	0.0352954	0.180342	10	BMP4 BMP2 ROBO1 DKK1
GO_ANION_HOMEOSTASIS	0.0355036	0.181264	43	LIPG TLCD1 ABCG1 ABCA1 CETP SLC12A7
GO_LENS_MORPHOGENESIS_IN_CAMERA_TYPE_EYE	0.035551	0.181264	16	BMP4 MEIS1 TDRD7
GO_POSITIVE_REGULATION_OF_INTERLEUKIN_2_BIOSYNTHETIC_PROCESS	0.0355625	0.181264	12	IL1B IL1A STAT5B CD3E
GO_POSITIVE_REGULATION_OF_PODOSOME_ASSEMBLY	0.0355913	0.181264	11	CSF2 FSCN1 SRC IL5 ARHGEF5
GO_PROTEOGLYCAN_METABOLIC_PROCESS	0.0355964	0.181264	58	DSE BMP2 HPSE HS6ST2 DSEL SULF2 UST CSGALNACT2 CHST15 EXTL2 IDS VCAN HS2ST1 ADAMTS12 DCN SLC35D1 B3GAT3 CYTL1 IDUA CHST11 IHH
GO_NUCLEOSIDE_MONOPHOSPHATE_PHOSPHORYLATION	0.0356378	0.181352	9	CMPK2 AK4 CMPK1 DTYMK AK8
GO_REGULATION_OF_RECEPTOR_SIGNALING_PATHWAY_VIA_STAT	0.0356964	0.181527	94	CSF2 IL7R IL6 TSLP CCL5 STAP2 PARP9 PARP14 SOCS1 IL15 KIT PTK2B SOCS2 MGAT5 SH2B3 NF2 IL5
GO_PHOSPHATIDYLINOSITOL_3_KINASE_SIGNALING	0.0357964	0.181866	95	SELP CCL5 F2RL1 PREX2 CAT PDGFB KIT PDGFA INSR CEACAM1 HTR2B ROR1 SRC PIK3CD PDGFRA TGFB2 DCN PTK2 BTN2A2 NYAP1 IER3 PIK3CG PTPN13 PIK3CB HGF EPOR F2 FYN NKX3-1 PEAR1 SIRT2 FBXL2 EGFR FSHR WNT16 NF1 CD28 CBL PIK3C2B PIK3CA DAB2IP KLF4 PDGFD TNF PIP4K2B
GO_POSITIVE_REGULATION_OF_VASCULAR_ASSOCIATED_SMOOTH_MUSCLE_CELL_MIGRATION	0.0358115	0.181866	8	IGFBP5 MDM2 PDGFB NR4A3 DOCK7
GO_ENDODERM_DEVELOPMENT	0.0358964	0.182163	51	BMP4 LAMB3 COL8A1 SOX17 SMAD3 INHBA MMP14 ITGAV MED12 HMGA2 BMPR1A
GO_SPLEEN_DEVELOPMENT	0.0359185	0.182163	24	SLC40A1 NFKB2 BCL2 ADAM17 BCL2L11
GO_REGULATION_OF_INTRINSIC_APOPTOTIC_SIGNALING_PATHWAY_IN_RESPONSE_TO_OSMOTIC_STRESS	0.03599	0.182179	4	PTGS2 BAD
GO_SUPEROXIDE_METABOLIC_PROCESS	0.0360144	0.182179	41	SOD2 GCH1 FBLN5 NOS3 F2RL1 NCF4 CD36 DHFR CYB5R4 PRDX2 FANCC EGFR NQO1 PRKCD MPO CLEC7A SH3PXD2B BMP7 TNF
GO_CELLULAR_RESPONSE_TO_FATTY_ACID	0.036018	0.182179	37	CLDN1 ZC3H12A TNFSF4 PTGER4 NFATC4 SRC CPS1 E2F1 ASS1 CPT1A PTGFR UCP1 PTAFR ACACA LPL
GO_TRACHEA_FORMATION	0.0360186	0.182179	6	BMP4 MAP2K1
GO_POSITIVE_REGULATION_OF_MYOTUBE_DIFFERENTIATION	0.0363454	0.183708	23	CCL8 GDF15 BCL2 MMP14 LMOD3
GO_POSITIVE_REGULATION_OF_OSTEOBLAST_PROLIFERATION	0.036387	0.183795	9	BMP2 HPSE CTHRC1 ITGAV
GO_RESPONSE_TO_ACIDIC_PH	0.0365668	0.184495	16	CTSS GPR65 SRC TRPV1
GO_HISTONE_SERINE_PHOSPHORYLATION	0.0365825	0.184495	5	RPS6KA5 AURKB HMGA2
GO_POSITIVE_REGULATION_OF_NATURAL_KILLER_CELL_ACTIVATION	0.0365993	0.184495	12	TICAM1 HLA-F IL15 HLA-E STAT5B
GO_HISTONE_PHOSPHORYLATION	0.0367	0.184755	18	IL1B RPS6KA5 AURKB HMGA2
GO_NEGATIVE_REGULATION_OF_INTERLEUKIN_2_PRODUCTION	0.0367	0.184755	18	TNFAIP3 GBP1 NAV3 ZFP36
GO_REGULATION_OF_ANGIOTENSIN_LEVELS_IN_BLOOD	0.0367911	0.185003	8	CPA3 ACE MME
GO_LIVER_REGENERATION	0.0367987	0.185003	22	CLDN1 SULF2 HMOX1 TYMS PTCH1 PNPT1 GLI3 IHH PTPN3 EGFR
GO_OVULATION_CYCLE_PROCESS	0.0368331	0.185053	32	TGFB3 NOS3 NRIP1 INHBA SRC STAT5B PDGFRA TGFB2 SGPL1 MAP2K6 CASP3 CASP2 ARRB1 FSHR
GO_POSITIVE_REGULATION_OF_TUMOR_NECROSIS_FACTOR_SUPERFAMILY_CYTOKINE_PRODUCTION	0.0368963	0.185246	58	CCL3 IFIH1 RIPK2 TLR3 DDX58 TLR2 TICAM1 LGALS9 CD36 NFATC4 HLA-E LILRA5 AKAP12 RIPK1 PSEN1 NOD2 PTAFR PTPRC TLR9 TLR4 LPL WNT5A CLEC7A ORM2 TLR1 FCER1G CD2 ORM1 MAPKAPK2 LEP CD86 ADAM8 PIK3R1 CARD9
GO_POSITIVE_REGULATION_OF_SKELETAL_MUSCLE_FIBER_DEVELOPMENT	0.0369863	0.1855	4	BCL2 LMOD3
GO_RESPONSE_TO_ACID_CHEMICAL	0.0369963	0.1855	223	PTGS2 CLDN1 ZC3H12A TNFSF4 COL4A1 ACSL1 VEGFA TLR2 ABCA1 HOXA2 FOXO1 PTGER4 KCNMB1 SESN1 CAT PDGFB CD36 SOCS1 ACER2 PTK2B SLC38A9 DHFR ITGA2 GJA1 NFATC4 TYMS EGR1 SRC TRIML2 BAD CPS1 MYB PTCH1 PDGFRA SLC6A4 CDO1 CPEB4 E2F1 ASS1 GCLC GCLM DUSP1 SCGB1A1 LRAT HSD17B2 MICB CPT1A DKK1 FGFR2 RRAGD CASP3 PTGES COL6A1 PEMT ABCB4 PKD2 PTGFR CYP26A1 GJB3 SHMT1 UCP1 WNT10B PTAFR FYN ALDH1A2 EGFR NQO1 ZNF35 …
GO_REGULATION_OF_MDA_5_SIGNALING_PATHWAY	0.0370657	0.18555	7	DHX58 DDX60 RIOK3
GO_ENDOTHELIAL_CELL_ACTIVATION	0.0370657	0.18555	7	P2RX4 CXCL10 TGFBR1
GO_REGULATION_OF_PROTEIN_TYROSINE_KINASE_ACTIVITY	0.0370963	0.18555	60	ACE GREM1 CCL5 GPRC5B NEDD9 ADAM17 PDGFB NRG1 FCGR1A SRC AFAP1L2 CHMP6 FGFR1OP LILRA5 LRP8 BDNF PSEN1 EPHA4 FYN PTPRC GGNBP2 CBLB CBL IBTK DLG3 PTK6 NCK2 RAP2C ADORA1 GHRL
GO_I_KAPPAB_PHOSPHORYLATION	0.037113	0.18555	14	CX3CL1 TLR3 TLR2 TLR9 TLR4 DAB2IP
GO_NEGATIVE_REGULATION_OF_G_PROTEIN_COUPLED_RECEPTOR_SIGNALING_PATHWAY	0.0371297	0.18555	34	MRAP2 CXCL8 CCL5 APLN ARRDC3 RGS2 HTR2B ADA ARR3 MRAP GPRASP1
GO_ACTIN_CYTOSKELETON_REORGANIZATION	0.0371963	0.185759	66	THSD7A S1PR2 NOTCH2 NEDD9 PHACTR1 EPS8 NRP1 RHOD KIT PTK2B ATP2C1 GPR65 RICTOR SEMA3E NPHS2 PDGFRA DAPK3 SIPA1L1
GO_CHOLESTEROL_EFFLUX	0.0374749	0.186389	28	ABCG1 NFKBIA ABCA1 CETP NPC1 SOAT1 SCARB1 PTCH1 STX12
GO_ADP_BIOSYNTHETIC_PROCESS	0.0374817	0.186389	3	AK4 AK1
GO_PURINE_NUCLEOSIDE_DIPHOSPHATE_BIOSYNTHETIC_PROCESS	0.0374817	0.186389	3	AK4 AK1
GO_DATP_METABOLIC_PROCESS	0.0374817	0.186389	3	SAMHD1 ADA
GO_MOTOR_NEURON_MIGRATION	0.0374844	0.186389	4	VEGFA NRP1
GO_REGULATION_OF_PLATELET_DERIVED_GROWTH_FACTOR_RECEPTOR_BETA_SIGNALING_PATHWAY	0.0374957	0.186389	6	HIP1R SRC HIP1 PTPN12
GO_INTRACELLULAR_RECEPTOR_SIGNALING_PATHWAY	0.0374963	0.186389	185	TNFAIP3 IFIH1 BIRC3 DHX58 IRAK2 RIPK2 AR NFKBIA DDX58 DDX60 NRIP1 NR4A1 CYLD RUNX1 IRF7 NR4A2 PIM1 NR3C1 TIFA RNF125 STARD10 ALOXE3 SKP2 KDM3A SRC DCBLD2 WBP2 PML HSPA1B RORA PTPN22 MAP2K6 SCGB2A1 SNAI2 IRGM PMEPA1 PTGIS TRAF6 IKBKG NR2F2 XIAP CRY2 BIRC2 PER1 NR1D1 NOD2 CYP26A1 TRIP4 ALDH1A2 NKX3-1 SLC46A2 GPHB5 PARP1 UFM1 DNAJA1 CREM TLR4 DAB2 RELA NR4A3 OTULIN DAXX HSPA1A TAB3 ARID1A NCOA3 RXRB…
GO_TRNA_THIO_MODIFICATION	0.0375254	0.186411	4	CTU1 URM1 MOCS3 CTU2
GO_RNA_PHOSPHODIESTER_BOND_HYDROLYSIS	0.0375962	0.186609	97	ISG20 ZC3H12A HELZ2 SAMHD1 XRN1 EXOSC5 RNASET2 NUDT16 RNASEH2A NOCT PIWIL4 APEX1 RPP40 CSTF2T PNPT1 CPSF1 RRP36 EXOSC2 MRPL44 POLR2I AGO1 PIWIL1 MOV10 NOL9 CSTF2 NOB1 TSEN2 BOP1 CPSF6
GO_POSITIVE_REGULATION_OF_OXIDOREDUCTASE_ACTIVITY	0.037615	0.186609	39	IL1B GCH1 PTK2B DHFR HTR2B PPM1M SCARB1
GO_INTERLEUKIN_12_BIOSYNTHETIC_PROCESS	0.0377708	0.187258	8	IRF1 NFKB1 LTB TRAF6 TLR4 RELA MAST2 CLEC7A
GO_INTERLEUKIN_2_BIOSYNTHETIC_PROCESS	0.0378122	0.18734	18	IL1B IL1A ZFP36 STAT5B CD3E IL1RAP PTPRC PRKCQ CD28 CLEC7A
GO_POSITIVE_REGULATION_OF_HORMONE_BIOSYNTHETIC_PROCESS	0.0378853	0.187385	9	IL1B EGR1
GO_POSITIVE_REGULATION_OF_PHAGOCYTOSIS_ENGULFMENT	0.0378853	0.187385	9	F2RL1 CD36 RAB31 ITGA2 ANO6 ABCA7
GO_TUBE_FORMATION	0.0378962	0.187385	102	BMP4 GREM1 VEGFA PRKACB PRICKLE1 CC2D2A TGM2 IFT122 NFIB LRP6 ZEB2 CTHRC1 SPINT1 BCL2L11 TSC1 MED12 LIAS PTCH1 TGFB2 FUZ PODXL SPINT2 DEAF1 EDA TRAF6 FGFR2 IFT172 MTHFD1 CASP3 PRKACA SOX4 SHH KDM6A SEC24B WNT5A DAB2IP ARID1A NOG BMP7 PAX2 HIF1A SOX8
GO_INTERFERON_ALPHA_SECRETION	0.0379502	0.187529	6	IFIH1 DDX58 MMP12
GO_NEGATIVE_REGULATION_OF_T_CELL_MIGRATION	0.0379986	0.187645	5	LRCH1 CD200 APOD
GO_T_HELPER_2_CELL_DIFFERENTIATION	0.0382062	0.188546	8	TNFSF4 BCL6
GO_LIPOXYGENASE_PATHWAY	0.0383599	0.189019	10	PTGS2 ALOXE3
GO_HISTONE_H4_K20_METHYLATION	0.0383817	0.189019	7	NSD1 BEND3 PWP1 ARID4A KMT5C ARID4B KMT5B
GO_CELLULAR_RESPONSE_TO_ACID_CHEMICAL	0.0383962	0.189019	133	CLDN1 ZC3H12A TNFSF4 COL4A1 VEGFA ABCA1 HOXA2 PTGER4 KCNMB1 SESN1 PDGFB SOCS1 PTK2B SLC38A9 NFATC4 EGR1 SRC CPS1 MYB PDGFRA SLC6A4 CPEB4 E2F1 ASS1 GCLC GCLM CPT1A FGFR2 RRAGD COL6A1 ABCB4 PKD2 PTGFR GJB3 SHMT1 UCP1 WNT10B PTAFR FYN ALDH1A2 EGFR ZNF35 ACACA LPL AMIGO1 WNT5A STRA8 COL1A2 PTK6 KLF4 PAX2 PDGFD UBR2 TNF TBX1 CDK4 OPA1 GLRA1 BRINP1 HNRNPD PDGFC DGAT2 WNT3A WNT6 COL16A1 ZEB1 LAMTOR3 P2R…
GO_FOREBRAIN_REGIONALIZATION	0.0384028	0.189019	15	BMP4 BMP2 WNT2B ADGRG1 GLI3 SHH
GO_POSITIVE_REGULATION_OF_NMDA_GLUTAMATE_RECEPTOR_ACTIVITY	0.0385886	0.189674	5	CCL2 RGS9 EPHB2
GO_POSITIVE_REGULATION_OF_BLOOD_CIRCULATION	0.0385961	0.189674	50	PTGS2 GCH1 F2RL1 HEY2 APLN RGS2 GJA1 ADA SCN3B HRH1 TGFB2 TACR3 SLC1A1 TPM1
GO_FILOPODIUM_ASSEMBLY	0.0386116	0.189674	42	TGFB3 S1PR2 SRF ITGA6 DOCK11 RHOQ NRP1 AGRN FSCN1 TGFBR1 DPYSL3 FGD6 FGD2 TENM1
GO_LEUKOCYTE_AGGREGATION	0.0386729	0.189841	12	IL1B CD44 JAM2 STK10
GO_POSITIVE_REGULATION_OF_RESPONSE_TO_WOUNDING	0.0386961	0.189841	55	SELP CLDN1 MYLK HPSE THBD PLPP3 HBEGF CD36 CXCR4 ANO6 PRDX2 SERPINE1 SOX15 F2 FKBP1B F12
GO_REGULATION_OF_HETEROTYPIC_CELL_CELL_ADHESION	0.0387221	0.189844	18	IL1B CD44 MYADM KLF4 BMP7 TNF ADIPOQ MAP2K5 CEACAM6 MBP
GO_NEUTROPHIL_APOPTOTIC_PROCESS	0.0389467	0.190615	7	IL6 ITPKB PIK3CD PIK3CB
GO_REGULATION_OF_PLATELET_AGGREGATION	0.0389555	0.190615	9	C1QTNF1 ADAMTS18 CEACAM1 SH2B3
GO_LIPID_IMPORT_INTO_CELL	0.0389555	0.190615	9	ACSL1 CD36 SLC27A5 ACSL3
GO_REGULATION_OF_CHEMOKINE_MEDIATED_SIGNALING_PATHWAY	0.0390865	0.191116	6	CCL5 ROBO1 SH2B3
GO_NEGATIVE_REGULATION_OF_TOLL_LIKE_RECEPTOR_2_SIGNALING_PATHWAY	0.0391318	0.191116	2	TNFAIP3 MFHAS1
GO_NEGATIVE_REGULATION_OF_PROTEIN_FOLDING	0.0391341	0.191116	6	BAG5 PDCL ST13 PDCL3 PDCD5 SNRNP70
GO_NEGATIVE_REGULATION_OF_T_HELPER_CELL_DIFFERENTIATION	0.0391913	0.191271	12	ZC3H12A TNFSF4 BCL6 LOXL3 ZBTB7B
GO_NEGATIVE_REGULATION_OF_T_HELPER_1_TYPE_IMMUNE_RESPONSE	0.0393491	0.191916	3	TNFSF4 IL1RL1
GO_BUD_ELONGATION_INVOLVED_IN_LUNG_BRANCHING	0.0394147	0.192111	5	BMP4 FGFR2
GO_COLLAGEN_BIOSYNTHETIC_PROCESS	0.0394434	0.192127	31	IL6 BMP4 TGFB3 LARP6 ITGA2 MYB IHH F2 SERPINH1 ENG
GO_MALE_SEX_DIFFERENTIATION	0.039596	0.192673	103	KITLG AR RHOBTB3 TLR3 BCL2 DHCR24 WNT2B TBX3 KIT INHBA INSR FANCA MMP14 ADGRG1 BCL2L11 TGFBR1 STAT5B PDGFRA TGFB2 PATZ1 TNFSF10 BMPR1A ADAM15 SGPL1 MAMLD1 SYCP2 LRRC6 SOX15 SHH RXFP2 GATA6 NKX3-1 FSHR SF1 HMGCS1 CBL BMP6 WNT5A WT1 SOX8 WDR48 NR0B1 KIF18A AMHR2
GO_NEGATIVE_REGULATION_OF_TOLL_LIKE_RECEPTOR_SIGNALING_PATHWAY	0.0396069	0.192673	26	TNFAIP3 F2RL1 TLR3 TICAM1 IRAK3 OTUD4 NR1D1 TLR9 TLR4 DAB2IP PTPRS
GO_CELL_JUNCTION_MAINTENANCE	0.0397046	0.193024	9	CLDN1 F2RL1
GO_POSITIVE_REGULATION_OF_EXTRACELLULAR_MATRIX_DISASSEMBLY	0.0397492	0.193115	3	IL6 FSCN1
GO_NEGATIVE_REGULATION_OF_CALCIUM_ION_TRANSPORT	0.039796	0.193218	54	STC1 PTGS2 DYSF NOS3 BCL2 SESTD1 CACNB3 BIN1 CLIC2 PKD2 FKBP1B SLC30A1 DRD3 THADA CRHR1 TLR9
GO_CARDIAC_MUSCLE_TISSUE_DEVELOPMENT	0.039896	0.193563	147	BMP4 GREM1 BVES VEGFA ADAMTS9 BMP2 HEY2 TTN MEIS1 SRF MYH10 RGS2 PIM1 TBX3 KDM6B NRG1 GJA1 TSC1 SAV1 TGFBR1 SIK1 DLL4 PDGFRA TGFB2 BMPR1A TPM1 PRKAR1A CBY1 FGF2 DKK1 FGFR2 MEF2A TBX2 SOX6 RIPK1 OBSL1 GATA6 ALDH1A2 ENG G6PD AKAP6 FKBP1A MYO18B WNT5A ARID1A JARID2 NOG NPRL3 BMP7 WT1 ALPK3 PPP1R13L MAML1 RXRA SMAD7 LMNA FOXC2 GJC1 LRP2 CXADR CSRP3 WNT3A UBE4B FOXC1 BMP5
GO_REGULATION_OF_INTERFERON_GAMMA_SECRETION	0.0399187	0.193563	9	ZC3H12A LGALS9 PTPN22
GO_REGULATION_OF_TRANSCRIPTION_FROM_RNA_POLYMERASE_II_PROMOTER_INVOLVED_IN_HEART_DEVELOPMENT	0.0400507	0.194078	10	BMP4 GREM1 SRF BMPR1A TBX2
GO_SPECIFICATION_OF_ANIMAL_ORGAN_IDENTITY	0.0401324	0.194349	24	BMP4 AR BMP2 ROBO1 WNT2B GLI3 DKK1 FGFR2
GO_METANEPHROS_DEVELOPMENT	0.040196	0.194531	65	BMP4 GREM1 BCL2 FAT4 SOX17 PDGFB ITGA8 PDGFA EGR1 NPHS2 PTCH1 PDGFRA FMN1 GLI3 DLG5 BASP1 PKD2 ACAT1 SHH WWTR1 NKX3-1 NF1 GDF11 BMP7 PAX2 WT1 SOX8 ADIPOQ FOXC2 ROBO2 HES5 FOXD1 CALB1 KIF26B
GO_POSITIVE_REGULATION_OF_CD4_POSITIVE_ALPHA_BETA_T_CELL_ACTIVATION	0.0402287	0.194564	25	TNFSF4 RIPK2 NFKBIZ IL12RB1 LGALS9 SOCS1 MYB ZBTB7B
GO_NEGATIVE_REGULATION_OF_LEUKOCYTE_MIGRATION	0.0403088	0.194826	26	CCL2 GREM1 PTGER4 HMOX1 LRCH1 ADA CD200 APOD PLCB1 DUSP1
GO_NEGATIVE_REGULATION_OF_CHEMOKINE_SECRETION	0.0404143	0.195094	1	F2RL1
GO_ANTERIOR_COMMISSURE_MORPHOGENESIS	0.0404162	0.195094	3	PLXNA4 NFIB
GO_REGULATION_OF_WOUND_HEALING_SPREADING_OF_EPIDERMAL_CELLS	0.0405759	0.195739	5	PTEN PHLDB2 MTOR RREB1 CLASP1
GO_RNA_PHOSPHODIESTER_BOND_HYDROLYSIS_EXONUCLEOLYTIC	0.0406366	0.195815	32	ISG20 ZC3H12A XRN1 EXOSC5 NOCT PNPT1 EXOSC2
GO_SODIUM_INDEPENDENT_ORGANIC_ANION_TRANSPORT	0.0406848	0.195815	10	SLCO4A1 SLCO2A1 SLC16A2
GO_PROTEIN_AUTOPHOSPHORYLATION	0.0406959	0.195815	143	ACE GREM1 VEGFA NBN IRAK3 DAPK1 STK17B PDGFB PIM1 TNKS1BP1 VEGFC EEF2K CHEK2 CAMK4 EIF2AK2 KIT PTK2B PDGFA INSR TRPM7 AURKB CAD SRC TSSK2 SIK1 JUN PDGFRA DAPK3 NLRP12 TRIM28 PTK2 STK24 TEC MEX3B STK10 SRMS FGFR2 RIPK1 PRKACA ATR SIK2 RAP2A EPHA4 FYN ENG EGFR STK25 PTPRC MAP3K10
GO_REGULATION_OF_CELLULAR_CARBOHYDRATE_METABOLIC_PROCESS	0.0406959	0.195815	98	PMAIP1 C1QTNF1 IGFBP4 IGFBP3 PHLDA2 PPP1R3B FOXO1 PDK2 IGF2 LEPR PTK2B INSR NLN TFF3 SRC SIK1 BAD HRH1 RORA SOGA1 PPP1R3E DDIT4 GCG NR1D1 SCARB2 ADIPOR1 GCGR PTAFR
GO_SIGNAL_TRANSDUCTION_IN_RESPONSE_TO_DNA_DAMAGE	0.0408959	0.196651	89	PMAIP1 E2F8 NDRG1 GTSE1 CD44 NBN MDM2 CDC25C TNKS1BP1 BTG2 ACER2 PPM1D CHEK2 TRIAP1 DYRK3 PML TFDP1 SP100 MYO6 E2F1 SNAI2 CD74 GADD45A DTL CASP2 SOX4 ATR
GO_PULMONARY_ARTERY_MORPHOGENESIS	0.0410181	0.197112	6	BMP4 HEY2 JAG1
GO_HOMOTYPIC_CELL_CELL_ADHESION	0.0410959	0.197212	53	C1QTNF1 ADAMTS18 CCL5 FERMT3 PLPP3 CEACAM1 MYL9 SH2B3 CEACAM5 PDGFRA ITGB3 ANK3 RDX PIK3CG PIK3CB MEGF10 PEAR1 FIBP PRKCD
GO_POSITIVE_REGULATION_OF_ENDOTHELIAL_CELL_PROLIFERATION	0.0410959	0.197212	66	BMP4 DYSF VEGFA BMP2 NR4A1 ADAM17 APLN PDGFB VEGFC NRP1 HMOX1 HTR2B RICTOR TGFBR1 JUN ITGB3
GO_HETEROPHILIC_CELL_CELL_ADHESION_VIA_PLASMA_MEMBRANE_CELL_ADHESION_MOLECULES	0.041137	0.197212	32	SELP VCAM1 FAT4 AMIGO2 HMCN1 DCHS1 TENM3 CD209 CEACAM5 TENM1 CD164 ALCAM CD6 NLGN1 REG3A AMIGO1
GO_REGULATION_OF_ALCOHOL_BIOSYNTHETIC_PROCESS	0.0411959	0.197212	54	IL1B NFKB1 ABCG1 BMP2 PTK2B PMVK MVD MVK KPNB1 HRH1 ERLIN2 IDI1 PTAFR TM7SF2 DKK3 ACACA HMGCS1 BMP6
GO_POSITIVE_REGULATION_OF_APOPTOTIC_SIGNALING_PATHWAY	0.0411959	0.197212	120	PMAIP1 ATF3 TPD52L1 BCL2 CYLD PLAUR SMAD3 G0S2 LGALS9 INHBA HIP1R NFATC4 NCK1 ZSWIM2 MAGED1 PPP3CC BCL2L11 TGFBR1 PML BAD DDIT3 SKIL BCLAF1 TFDP1 TNFSF10 DAPK3 E2F1 ADORA2A RBCK1
GO_POSITIVE_REGULATION_OF_LEUKOCYTE_APOPTOTIC_PROCESS	0.0412215	0.197212	19	CCL5 IDO1 P2RX7 LGALS9 CD274 PIK3CD PIK3CB NFKBID FNIP1 NR4A3 LGALS16 WNT5A
GO_REGULATION_OF_NATURAL_KILLER_CELL_ACTIVATION	0.0412226	0.197212	22	PRDM1 TICAM1 HLA-F IL15 HLA-E STAT5B PTPN22
GO_VITAMIN_BIOSYNTHETIC_PROCESS	0.0413332	0.197615	17	IL1B NFKB1 PNPO PDXK SNAI2 MMAA
GO_NEGATIVE_REGULATION_OF_NECROTIC_CELL_DEATH	0.0414362	0.197982	11	BIRC3 PELI1 RBCK1 CFLAR BIRC2
GO_REGULATION_OF_CYSTEINE_TYPE_ENDOPEPTIDASE_ACTIVITY_INVOLVED_IN_APOPTOTIC_SIGNALING_PATHWAY	0.0414723	0.198028	12	PLAUR SMAD3 LGALS9
GO_REGULATION_OF_TOLL_LIKE_RECEPTOR_4_SIGNALING_PATHWAY	0.0415164	0.198113	13	TNFAIP3 F2RL1 PELI1 PTPN22 WDFY1 NR1D1
GO_NEGATIVE_REGULATION_OF_UBIQUITIN_PROTEIN_LIGASE_ACTIVITY	0.041594	0.198339	4	FBXO5 RPL5
GO_REGULATION_OF_PHOSPHATIDYLINOSITOL_3_KINASE_SIGNALING	0.0416958	0.198339	79	SELP CCL5 F2RL1 CAT PDGFB KIT PDGFA INSR CEACAM1 ROR1 SRC PIK3CD PDGFRA TGFB2 DCN PTK2 BTN2A2 IER3 PIK3CG PTPN13 PIK3CB HGF EPOR F2 FYN NKX3-1 FBXL2 EGFR FSHR WNT16 CD28 CBL PIK3CA DAB2IP KLF4 PDGFD TNF PIP4K2B
GO_PLASMA_MEMBRANE_ORGANIZATION	0.0416958	0.198339	75	TLCD1 DYSF NDRG1 AR P2RX7 FAT4 MYH10 PLSCR4 SNX33 PLSCR2 PLSCR1 ANXA6 TGFB2 BIN1 ANO3 ANK3 CXCR4 ANO6 SYTL4 EPB41L3 PRKCD PTPRC MTSS1 SYT11 ABCA7 A4GALT ANO9 ANK2 BAIAP2L1 DMKN XKR9
GO_REGULATION_OF_STEROID_BIOSYNTHETIC_PROCESS	0.0416958	0.198339	59	IL1B NFKB1 ABCG1 BMP2 INSIG1 PMVK MVD EGR1 MVK KPNB1 SNAI2 NR1D1 ERLIN2 IDI1 TM7SF2 DKK3 SF1 ACACA HMGCS1 BMP6
GO_POSITIVE_REGULATION_OF_PHOSPHATIDYLINOSITOL_3_KINASE_SIGNALING	0.0416958	0.198339	57	SELP CCL5 F2RL1 CAT PDGFB KIT PDGFA INSR ROR1 SRC PIK3CD PDGFRA TGFB2 DCN PTK2 PIK3CG PIK3CB HGF EPOR F2 FYN NKX3-1 FSHR WNT16 CD28 CBL PIK3CA
GO_AGGRESOME_ASSEMBLY	0.04175	0.198471	3	UBD HDAC6
GO_LENS_DEVELOPMENT_IN_CAMERA_TYPE_EYE	0.0418958	0.199038	54	BMP4 CDON BFSP1 CTNS MEIS1 SMAD3 WNT2B TDRD7 ZEB2 NF2 TGFBR1 SKIL TBC1D32 CRYGS HIPK2 CRYBA4 MIP CRYAB CRYGN WNT5A DLG1 SLITRK6 VIM UNC45B CDK4
GO_PSEUDOPODIUM_ORGANIZATION	0.0419529	0.199183	10	F2RL1 CDC42EP3 KIT
GO_RESPONSE_TO_IRON_ION	0.0420904	0.19971	21	SLC40A1 BCL2 SLC11A2 MDM2 TF HMOX1
GO_SECONDARY_HEART_FIELD_SPECIFICATION	0.0423649	0.200809	5	BMP4 LRP2
GO_LEUKOCYTE_TETHERING_OR_ROLLING	0.0423755	0.200809	15	SELP VCAM1 GCNT1 JAM2
GO_RESPONSE_TO_INTERLEUKIN_15	0.0425843	0.201671	11	IL15 ACSL4 STAT5B PLCB1 IL15RA
GO_REGULATION_OF_PLASMA_LIPOPROTEIN_PARTICLE_LEVELS	0.0426957	0.202058	67	LIPG PRKACB ABCG1 ABCA1 CETP NPC1 HDLBP CD36 SOAT1 HMOX1 SCARB1 LMF1 PLA2G2A ACSL3 PRKACA CUBN LIPA MYLIP LDLRAP1 ALB MPO ABCA7 HNRNPK LPL GPLD1
GO_INOSITOL_TRISPHOSPHATE_METABOLIC_PROCESS	0.042741	0.202058	24	ITPK1 PTK2B PLCB4 ITPKB HRH1 PLCB1 PLCG2 PLCD3 PLCB2 PTAFR PLCB3 PLCD4
GO_CELL_AGING	0.0427957	0.202058	67	BCL2 BCL6 FBXO5 SRF NAMPT CDK6 TBX3 CHEK2 HLA-G NUAK1 MME PML HMGA2 MAP2K1 PNPT1 BMPR1A SMC6 ZKSCAN3 KRAS TBX2 SERPINE1 MORC3 ATR HMGA1 ENG PRKCD DNAJA3 WNT16 NPM1 PRKDC NUP62 HRAS B2M NSMCE2 LMNA OPA1 WRN BRCA2 ILK PRMT6 ID2 PDCD4 TP53
GO_T_CELL_SELECTION	0.0428214	0.202058	37	IL6 BCL2 CYLD SRF IL12RB1 IL15 ITPKB CD3E GLI3 LOXL3 CD74 DOCK2 SHH PTPRC TBX21
GO_URETER_MORPHOGENESIS	0.042836	0.202058	6	BMP4 SOX8
GO_REGULATION_OF_EXTRACELLULAR_MATRIX_ORGANIZATION	0.0428414	0.202058	24	IL6 SMAD3 FSCN1 DPP4 ETS1 CFLAR TNFRSF1B AEBP1 DAG1
GO_POSITIVE_REGULATION_OF_HEART_RATE	0.0428542	0.202058	14	GCH1 HEY2 ADA SCN3B TACR3 SLC1A1 TPM1
GO_EPITHELIAL_TUBE_BRANCHING_INVOLVED_IN_LUNG_MORPHOGENESIS	0.0429318	0.202297	22	BMP4 WNT2B DLG5 HOXA5 KRAS FGFR2 LAMA1 DAG1 SHH HHIP
GO_MARGINAL_ZONE_B_CELL_DIFFERENTIATION	0.0430405	0.202682	7	NOTCH2 DOCK11 PTK2B MFNG
GO_HISTONE_H3_S10_PHOSPHORYLATION	0.0431061	0.202736	2	RPS6KA5 DRD1
GO_EMBRYONIC_PROCESS_INVOLVED_IN_FEMALE_PREGNANCY	0.0431061	0.202736	2	JUNB ACSL4
GO_REGULATION_OF_IMMUNOGLOBULIN_SECRETION	0.0435719	0.204799	14	IL6 TNFSF4 GPI HLA-E IL5 TRAF6 CD40LG TNFRSF4
GO_REGULATION_OF_CARTILAGE_DEVELOPMENT	0.0436044	0.204823	44	BMP4 GREM1 EFEMP1 BMP2 PTHLH SMAD3 ZBTB16 TGFBR1 SOX5 FRZB ADAMTS12 GLI3 SNAI2 SOX6 SMPD3 RELA BMP6 WNT5A ANXA2 NOG LTBP3
GO_NEGATIVE_REGULATION_OF_NEUROINFLAMMATORY_RESPONSE	0.0437324	0.205199	11	CX3CL1 CD200 TNFRSF1B NR1D1 PTPRC SYT11
GO_INTERLEUKIN_13_PRODUCTION	0.0437412	0.205199	19	TSLP TNFSF4 LGALS9 HLA-E LEF1 SCGB1A1 LILRA5 IL1RAP
GO_REGULATION_OF_MESONEPHROS_DEVELOPMENT	0.0437772	0.205199	18	BMP4 GREM1 VEGFA WNT2B MAGED1 BASP1 TACSTD2 NOG PAX2 WT1 SOX8
GO_ORGANIC_HYDROXY_COMPOUND_METABOLIC_PROCESS	0.0437956	0.205199	372	IL1B SGPP2 GCH1 NFKB1 GK DYSF GCNT4 CYB5R2 ABCG1 SULT1C4 BMP2 BCL2 CH25H CTNS ABCA1 CETP APOL1 MTMR7 DHCR24 NPC1 NR4A2 HDLBP CAT INSIG1 FDX1 SNCAIP ITPK1 ACER2 APOL2 LEPR KIT PTK2B ZEB2 SOAT1 PNPO SLC27A5 MAOA DHFR PLCB4 PMVK ITPKB CYP46A1 MVD MVK OSBPL6 KPNB1 SCARB1 CLN8 SLC16A2 LMF1 HRH1 ADH7 TGFB2 IMPA1 TACR3 PDXK ACOX2 ALDH2 PLCB1 MINPP1 DIO2 SNAI2 ANGPTL3 PLCG2 SPHK1 LRAT HSD17B7 PLCD3 FGF2 …
GO_CEREBELLAR_GRANULAR_LAYER_MORPHOGENESIS	0.0438356	0.205199	4	OPHN1 KIF14 KNDC1
GO_NEGATIVE_REGULATION_OF_I_KAPPAB_KINASE_NF_KAPPAB_SIGNALING	0.0438482	0.205199	31	ZC3H12A TNFAIP3 TNIP1 TANK OPTN RORA NLRP12 PPM1B RIPK1 PER1 NR1D1 NFKBID
GO_AMINOGLYCAN_CATABOLIC_PROCESS	0.0439176	0.205395	40	LUM CD44 HPSE HMMR AGRN GPC2 IDS VCAN CEMIP DCN IDUA FGF2
GO_EMBRYONIC_HEMOPOIESIS	0.0439672	0.205499	17	KITLG VEGFA KIT KMT2A SH2B3
GO_POSITIVE_REGULATION_OF_NEUROMUSCULAR_JUNCTION_DEVELOPMENT	0.0440176	0.205607	3	AGRN PTN
GO_MULTI_ORGANISM_REPRODUCTIVE_PROCESS	0.0440956	0.205699	649	IL1B TNFAIP6 PI3 STC1 PTGS2 BMP4 ACE BIRC3 JUNB TGFB3 IGFBP5 NOS3 IDO1 AR KALRN STC2 FST BCL2 NRIP1 MOV10L1 SOX17 THBD BCL6 PRDM1 PTHLH AZIN2 PLPP3 LIMK2 FBXO5 BTBD18 PSG4 RGS2 LGALS9 CYLC2 CDC25C NAMPT TDRD7 APOL2 LEPR KIT PTK2B INHBA PIWIL4 ZNF449 RNF114 ADAM2 FANCA NME5 ITGA2 GJA1 SHCBP1L SPATA31A6 ACSL4 GAMT MERTK NCAPH PAQR7 BNC1 KDM3A PSG1 ADA PSG6 SYNE1 BCL2L11 CAD CCNA1 SRC ZBTB16 CABYR M…
GO_B_CELL_ACTIVATION_INVOLVED_IN_IMMUNE_RESPONSE	0.0440956	0.205699	57	TNFSF4 NBN NOTCH2 BCL6 UNG DOCK11 HSPD1 PTK2B TFRC ADA MSH6 ITM2A CCR6 LIG4 PLCG2 MFNG CD180 PTPRC TBX21 CD40LG IFNB1 TLR4 CD28
GO_ECTODERMAL_CELL_DIFFERENTIATION	0.044135	0.205699	5	EDA2R ETS2 ITGA6 ELF5
GO_NEGATIVE_REGULATION_OF_TRANSPORT	0.0441956	0.205699	321	IL1B STC1 PTGS2 ZC3H12A TNFAIP3 CX3CL1 RSAD2 GBP1 NFKB1 DYSF NOS3 BST2 KALRN F2RL1 CAB39 TLR2 BCL2 RHBDF2 ANKRD13B PTGER4 HLA-F RGS2 LGALS9 INSIG1 CD36 LGALS3 LRRC32 SNX33 PTK2B INHBA CEACAM1 NRG1 GJA1 HMOX1 ITGAV ADA SESTD1 HADH CACNB3 PML CD200 BIN1 ITGB3 APOD SRGN HDAC9 PTPN22 NLRP12 SP100 ANK3 BTN2A2 GCLC PYDC2 CD47 TNFRSF1B CD74 LILRA5 ACVR1C SYTL4 CLIC2 PKD2 RAP1B FKBP1B OAZ3 KCNE5 SLC30A1 …
GO_OUTFLOW_TRACT_MORPHOGENESIS	0.0441956	0.205699	51	BMP4 SEMA3C VEGFA SOX17 HEY2 ROBO1 NRP1 TBX3 JAG1 JUN TGFB2 BMPR1A FGFR2 TBX2 GATA6 ENG SEC24B WNT5A NOG BMP7 HIF1A TBX1 FOXC2 ROBO2
GO_REGULATION_OF_MEMBRANE_DEPOLARIZATION	0.0442017	0.205699	27	IFI6 P2RX7 BCL2 SRC SCN3B DCN ANK3 GCLC GCLM PTPN3 HCN4 PARP1 SLMAP
GO_REGULATION_OF_METAL_ION_TRANSPORT	0.0443956	0.206474	276	STC1 PTGS2 KCNN2 MYLK CCL3 CX3CL1 CCL2 DYSF RGS9 NOS3 CCL5 P2RX4 P2RX7 CXCL10 CAB39 STC2 BCL2 DMD KCNMB1 TMEM38B PDGFB CXCL11 LGALS3 GAL PTK2B TF GJA1 WFS1 FXYD6 JPH3 SESTD1 SCN3B CACNB3 SIK1 PML BIN1 NETO1 CEMIP ANK3 ADORA2A CXCR4 ANO6 STIM2 PLCG2 LILRA5 ATP1B1 PIK3CG PTPN3 GCG PRKACA CLIC2 PKD2 F2RL3 F2 PER1 CCR1 FKBP1B KCNE5 SLC30A1 MYO5A RCVRN FYN KCNIP2 DRD3 THADA CRHR1 G6PD AKAP6 COMMD1 CNT…
GO_POSITIVE_REGULATION_OF_T_CELL_TOLERANCE_INDUCTION	0.0445404	0.206867	6	IDO1 HLA-G CD3E
GO_CHONDROITIN_SULFATE_PROTEOGLYCAN_METABOLIC_PROCESS	0.0445892	0.206867	28	DSE DSEL CSGALNACT2 CHST15 IDS VCAN DCN SLC35D1 B3GAT3 CYTL1 IDUA CHST11
GO_REGULATION_OF_MYELOID_LEUKOCYTE_DIFFERENTIATION	0.0445955	0.206867	79	CCL3 KITLG TLR3 NOTCH2 RUNX1 IRF7 CDK6 CAMK4 INHBA CEACAM1 CD101 CSF1 CTNNBIP1 LEF1 JUN IL5 KLF10 TRAF6 CD74 IL34 RIPK1 CCR1 LILRB4 ACIN1
GO_TETRAHYDROFOLATE_METABOLIC_PROCESS	0.0446165	0.206867	15	GCH1 MTHFD2L DHFR TYMS ALDH1L2 MTHFD1 SHMT1
GO_PROTEIN_INSERTION_INTO_MEMBRANE	0.0446178	0.206867	39	RTP4 PMAIP1 BCL2 TIMM13 PPP3CC BCL2L11 BAD TFDP1 E2F1 AGK OXA1L EGFR TRAM2 TIMM10 TP53BP2
GO_CELLULAR_RESPONSE_TO_ANTIBIOTIC	0.0446955	0.206924	98	IL6 ZC3H12A TNFAIP3 FOXO1 MDM2 KCNMB1 XRN1 TRAP1 FDX1 PDGFB KDM6B PLA2G4A APEX1 EGR1 ADCY8 SRC MYB ETS1 PYCR1 ITPR2 ADCY7 ADCY3 TP53INP1 MAP3K5 HGF RIPK1 SMPD3 SIGMAR1 ADCY2 NQO1 PRKCD STK25 TIMELESS RELA NR4A3 HNRNPA1 DAXX MET KLF4 PAX2 PDGFD FXN CFTR STK26 NFE2L2 GLRA1
GO_NITRIC_OXIDE_SYNTHASE_BIOSYNTHETIC_PROCESS	0.0447183	0.206924	15	CCL2 TLR2 NAMPT MAP2K6 AKAP12 PGGT1B NOD2 TLR9 TLR4
GO_RENAL_SYSTEM_VASCULATURE_DEVELOPMENT	0.0447776	0.206924	17	BMP4 NOTCH2 PDGFB NRP1 EGR1 PDGFRA CFLAR IL6R PKD2 BMP7 PDGFD WT1 FOXC2
GO_TISSUE_HOMEOSTASIS	0.0447955	0.206924	127	IL6 TNFAIP3 NOS3 LDB2 P2RX4 VEGFA TNFRSF11B P2RX7 BCL2 SRF PTK2B PIWIL4 TF TFF3 TFRC CSF1 SRC MKKS FH CLN8 ITGB3 MDM1 KRT1 LCA5 SLC22A5 CYTL1 TRAF6 USH2A KRAS IHH IL20RA CUBN LIPA POC1B NOD2 BBS1 WWTR1 EGFR ALB TLR9 TLR4 ACACA NF1 TP53INP2
GO_REGULATION_OF_GROWTH	0.0447955	0.206924	440	BMP4 DUSP10 FBLN5 PLXNA4 IGFBP5 SEMA3C IGFBP4 GREM1 BST2 VEGFA AR IGFBP3 STC2 GDF15 OSGIN2 BCL2 NOTCH2 NEDD9 SOX17 PHLDA2 BCL6 HEY2 ADAM17 MEIS1 SMAD3 SRF HBEGF RGS2 IGF2 CPNE5 PIM1 SOCS1 SGK1 KIF14 NRP1 AGRN PTK2B GPAT4 INHBA SOCS2 INSR CEACAM1 OGFR SEMA3D TMEM97 RAB11A MMP14 NRCAM GJA1 WFS1 GAMT DMAP1 CSF1 SEMA3E SERTAD2 BCL2L11 DCBLD2 MKKS MEGF8 SAV1 TGFBR1 LEF1 SUPV3L1 PML STAT5B HSPA1B SMURF…
GO_PURINE_CONTAINING_COMPOUND_BIOSYNTHETIC_PROCESS	0.0447955	0.206924	123	AMPD3 ACSL5 ACSL1 NOS3 AK4 PDK2 MTHFD2L GMPR NME5 ACSL4 ADA PAPSS1 ADCY8 PDHA1 MTAP PNP NT5E ACSL3 ADCY7 PFAS SCD5 DCAKD PAICS ADCY3 AMD1 ADSL MTHFD1 LDHC ACAT1 APRT PRKAG2 SHMT1 PDPR RCVRN PDP2 ADCY2 SLC25A13 VPS9D1 PARP1 PRPS2 FLCN ACACA CBR4 PDZD3 NME3
GO_POSITIVE_REGULATION_OF_TOLL_LIKE_RECEPTOR_4_SIGNALING_PATHWAY	0.0448813	0.207193	6	F2RL1 PELI1 PTPN22 WDFY1
GO_NUCLEOSIDE_PHOSPHATE_CATABOLIC_PROCESS	0.0449955	0.207519	47	AMPD3 SAMHD1 UNG NUDT17 NUDT16 NT5C1B NUDT13 UPP1 ADA PNP PDE7B PDE4C NT5E PDE10A NTHL1
GO_RETINA_VASCULATURE_DEVELOPMENT_IN_CAMERA_TYPE_EYE	0.0450072	0.207519	14	COL4A1 LRP5 NRP1 PDGFRA CLIC4 RHOJ LAMA1
GO_PURINE_NUCLEOSIDE_TRIPHOSPHATE_CATABOLIC_PROCESS	0.0450791	0.207723	5	SAMHD1 NUDT16 ADA
GO_NEGATIVE_REGULATION_OF_INTERLEUKIN_6_SECRETION	0.0451427	0.207889	7	ZC3H12A CD200 PTPN22 SYT11
GO_REGULATION_OF_SYSTEMIC_ARTERIAL_BLOOD_PRESSURE_BY_RENIN_ANGIOTENSIN	0.0451926	0.207991	18	CPA3 ACE F2RL1 MME
GO_CELL_PROLIFERATION_INVOLVED_IN_HEART_MORPHOGENESIS	0.0453147	0.208426	14	BMP4 PIM1
GO_CARDIAC_CELL_DEVELOPMENT	0.0453955	0.208618	57	BMP4 BVES VEGFA HEY2 TTN SRF MYH10 RGS2 TBX3 JAG1
GO_MONOCYTE_CHEMOTACTIC_PROTEIN_1_PRODUCTION	0.0454121	0.208618	12	IL1B LGALS9 APOD
GO_COMMON_PARTNER_SMAD_PROTEIN_PHOSPHORYLATION	0.0456691	0.209535	5	BMP4 PML
GO_CARDIAC_MUSCLE_CELL_DIFFERENTIATION	0.0456954	0.209535	77	BMP4 GREM1 BVES VEGFA BMP2 HEY2 TTN SRF MYH10 RGS2 TBX3 KDM6B NRG1 TSC1 SIK1 PDGFRA CBY1 DKK1 MEF2A SOX6 OBSL1 GATA6 G6PD AKAP6
GO_NEURAL_TUBE_FORMATION	0.0456954	0.209535	71	BMP4 PRKACB PRICKLE1 CC2D2A IFT122 LRP6 ZEB2 CTHRC1 SPINT1 TSC1 MED12 LIAS PTCH1 TGFB2 FUZ SPINT2 DEAF1 TRAF6 IFT172 MTHFD1 CASP3 PRKACA SOX4 KDM6A SEC24B WNT5A ARID1A NOG BMP7 PAX2 HIF1A
GO_EMBRYONIC_SKELETAL_SYSTEM_MORPHOGENESIS	0.0458954	0.210324	71	PRRX1 BMP4 TGFB3 HOXA2 SMAD3 MMP14 MEGF8 TGFBR1 MMP16 MED12 PDGFRA FUZ HOXA4 WDR19 GLI3 HOXA5 CHST11 FGFR2 MTHFD1
GO_CEREBRAL_CORTEX_DEVELOPMENT	0.0459954	0.210653	73	BCL2A1 CDON FAT4 PHACTR1 ROBO1 SYNE2 KIF14 NRP1 LRP6 ADGRG1 TSC1 MKKS BAD SLC2A1 PLCB1 CCDC85C GLI3 MBOAT7 FUT10 LRP8 PSEN1 ARHGAP11B EFHC1 EGFR CDK5 NF1 DAB2IP PTPRS POU3F2 TRAPPC9 HIF1A CEP120 FOXG1
GO_LIPID_METABOLIC_PROCESS	0.0460954	0.210983	898	IL1B LIPG PTGS2 PLA1A HSD11B1 SGPP2 BCO2 HELZ2 SPNS2 ITGB8 ACSL5 NFKB1 ACSL1 GK ST8SIA6 B3GNT5 CYB5R2 PIK3R3 ABCG1 P2RX7 BMP2 FAM126A CH25H PTGS1 TNFAIP8L3 ABCA1 CETP APOL1 MTMR7 B3GALT4 PLPP3 PIGZ DHCR24 NPC1 G0S2 GPAT3 TMEM38B HDLBP PDK2 CAT PIGV INSIG1 FDX1 PDGFB CD36 SOCS1 IVD ACER2 GAL APOL2 AGRN LEPR KIT PTK2B GPAT4 PNPLA8 SOCS2 PDGFA CEACAM1 SOAT1 SAMD8 AOAH SLC27A5 PLA2G4A ACSM3 STARD10 P…
GO_TROPHOBLAST_GIANT_CELL_DIFFERENTIATION	0.0461799	0.211241	10	E2F8 PRDM1 PLK4 NR2F2 GJB5
GO_TYPE_B_PANCREATIC_CELL_APOPTOTIC_PROCESS	0.0462447	0.211409	6	IL6 WFS1 TCF7L2
GO_NEGATIVE_REGULATION_OF_RESPONSE_TO_DNA_DAMAGE_STIMULUS	0.0462954	0.211511	52	ACKR3 CD44 BCL2 MDM2 FBXO5 TRIP12 CHEK2 TRIAP1 DYRK3 HMGA2 SNAI2 FANCB CD74
GO_WOUND_HEALING_SPREADING_OF_EPIDERMAL_CELLS	0.0464461	0.212071	11	ADAM17 HBEGF MMP12
GO_RESPONSE_TO_STEROID_HORMONE	0.0465953	0.212623	255	STC1 PTGS2 IL6 BMP4 CLDN1 AREG FBXO32 TGFB3 MGARP AR TLR2 BCL2 NRIP1 NR4A1 RUNX1 FOXO1 MDM2 CSN1S1 NPC1 CREBRF NR4A2 NR3C1 HNMT ZFP36 SKP2 TYMS PAQR7 KDM3A BCL2L11 CAD SRC WBP2 LEF1 BAD CPS1 TGFB2 RORA PAPPA CDO1 ASS1 SCGB2A1 CFLAR DUSP1 ABCA3 PMEPA1 SCGB1A1 FAM107A KRAS CPN1 NR2F2 DDIT4 CASP3 SMYD3 CRY2 PER1 NR1D1 TXNIP TRIP4 PTAFR NKX3-1 ABHD2 KLF9 ENG EGFR PARP1 UFM1 DNAJA1 NR2C2 DAB2 RELA NR4…
GO_FACE_DEVELOPMENT	0.0466326	0.212664	36	TGFB3 CRISPLD1 SRF LRP6 CSRNP1 MKKS LEF1 PDGFRA MAP2K1 SGPL1 TIPARP DKK1
GO_AMP_METABOLIC_PROCESS	0.0468139	0.213361	10	AMPD3 AK4 NT5E ADSL APRT PRPS2
GO_NEGATIVE_REGULATION_OF_CD8_POSITIVE_ALPHA_BETA_T_CELL_ACTIVATION	0.0470735	0.214414	4	SOCS1 CD274 ZBTB7B
GO_POLYOL_METABOLIC_PROCESS	0.0471953	0.214839	88	SGPP2 GCH1 GK DYSF MTMR7 ITPK1 ACER2 PTK2B DHFR PLCB4 ITPKB HRH1 IMPA1 PLCB1 MINPP1 ANGPTL3 PLCG2 SPHK1 PLCD3 FGF2 PLCB2 GPD2 PTAFR PLCB3 PLCD4 CYP27A1 ITPKA PPIP5K1 PCBD1 CYP2R1 QDPR PPIP5K2 INPP5B PGP IPMK ASAH2B INPP5K POU1F1 GALR2 DGAT2 ASAH2 SPHK2 P2RY6 LEP SYNJ1 CYP27B1 GK5 ACER3 NUDT3 SLC5A3 MECP2
GO_PODOSOME_ASSEMBLY	0.0473103	0.215232	17	CSF2 FSCN1 SRC KIF9 IL5 ARHGEF5
GO_MEMBRANE_LIPID_METABOLIC_PROCESS	0.0473953	0.215488	124	SGPP2 SPNS2 ITGB8 ST8SIA6 B3GNT5 P2RX7 B3GALT4 PLPP3 PIGZ PIGV ACER2 KIT SAMD8 ALOXE3 ST6GALNAC3 CERS6 ST3GAL4 PIGW CLN8 SGMS2 PLPP2 SERINC5 SGPL1 ST3GAL6 SPHK1 AGK PEMT PIGG HACD4 SMPD3 PIGL SUMF2 PRKCD SPTSSB GPAA1 SPTLC3 A4GALT CREM SUMF1 GPLD1 GLA SERINC1 B3GALT1 CERK TNF SMPD4 NEU1 KDSR ELOVL1 SCCPDH B3GALT2 SMPD2 ASAH2B GM2A ASAH2 NEU4 SPHK2 UGT8 ARV1
GO_POSITIVE_REGULATION_OF_TOLL_LIKE_RECEPTOR_3_SIGNALING_PATHWAY	0.0474392	0.215557	5	F2RL1 PELI1 PTPN22 WDFY1
GO_INTERLEUKIN_1_ALPHA_SECRETION	0.0475716	0.216005	4	P2RX7 PANX1
GO_CYTOSOLIC_CALCIUM_ION_TRANSPORT	0.0475952	0.216005	126	CCL3 CX3CL1 RGS9 P2RX4 P2RX7 CXCL10 BCL2 DMD TMEM38B CXCL11 PTK2B SLC25A23 PLCB4 HTR2B JPH3 CACNB3 PML DDIT3 TRPV1 ITPR3 PLCB1 MCOLN1 CEMIP ITPR2 MCU PLCG2 PLCD3 FGF2 PLCB2 PRKACA CLIC2 PKD2 F2RL3 F2 FKBP1B ERO1A MYO5A FYN PLCB3 PLCD4 AKAP6 PTPRC CACNA2D1 FKBP1A ANK2 TRPA1 IBTK CAPN3 CCR5 TPCN1 HRC GSTM2 CALCR OPA1 CHERP MS4A1 JSRP1
GO_CELL_DIVISION	0.0476952	0.216208	357	IL1B IL1A TGFB3 KLHL13 E2F8 FGF5 VEGFA POGZ NEDD9 SOX17 RALB FBXO5 KIF2C HAUS4 MYH10 IGF2 CAT CDC25C PDGFB PLK4 CDK6 VEGFC HMCN1 KIF14 PKP4 NR3C1 CDK14 CHEK2 SNX33 FAM83D KIT PDGFA ZNF449 KNTC1 RAB11A ZWINT SHCBP1L HTR2B NCAPH CABLES1 SDE2 SAC3D1 AURKB CCNA1 ZBTB16 OIP5 DYRK3 ORC6 NCAPD2 TRIOBP LEF1 PTCH1 CHMP6 TGFB2 SOX5 HMGA2 UBE2S DCDC1 KNSTRN NCAPG ANK3 ANLN CDK20 LIG4 CENPV CDCA3 SYCP2 UBE2C…
GO_NEGATIVE_REGULATION_OF_CELLULAR_SENESCENCE	0.0476975	0.216208	13	BCL6 FBXO5 NAMPT CDK6 HMGA2 ZKSCAN3
GO_RESPONSE_TO_MANGANESE_ION	0.0478029	0.216507	11	PTGS2 SLFN14 ADAM9 D2HGDH BACE1 TSPO ATF4 LRRK2 EIF2AK3
GO_GLUTAMINE_METABOLIC_PROCESS	0.0478213	0.216507	18	GFPT2 CAD CPS1 PFAS
GO_POSITIVE_REGULATION_OF_LYMPHOCYTE_APOPTOTIC_PROCESS	0.0478778	0.216633	14	CCL5 IDO1 P2RX7 LGALS9 CD274 NFKBID FNIP1 LGALS16 WNT5A
GO_MORPHOGENESIS_OF_AN_EPITHELIAL_BUD	0.0480041	0.217074	12	BMP4 AR WNT2B FGFR2 SHH WNT5A NOG BMP7
GO_POSITIVE_REGULATION_OF_CATABOLIC_PROCESS	0.0480952	0.217224	284	IL1B IL6 ZC3H12A TNFAIP3 RIPK2 PRICKLE1 P2RX7 RNF19B SOX17 PFKFB3 FOXO1 TRIB2 TICAM1 GTPBP1 TRIM21 MDM2 RALB DTX3L DAPK1 SESN1 TRIM22 BTG2 RAB12 ASB9 SNX33 PTK2B INSR ZFP36 FURIN GJA1 HMOX1 OPTN EDEM1 BCL2L11 TSC1 NSF RNF152 NPRL2 C9orf72 SUPV3L1 BAD NUB1 VPS13C HSPA1B SMURF1 PNPT1 DCN PTK2 RDX GCLC PSMC4 ANGPTL3 DACT1 IRGM TP53INP1 TNFRSF1B TIPARP IKBKG CPT1A SORL1 DTL PIK3CB FOXO3 MOV10 RNF41 R…
GO_REGULATION_OF_CELL_KILLING	0.0480952	0.217224	65	IL7R F2RL1 P2RX7 HLA-F IL12RB1 LGALS9 CEACAM1 HLA-G CR1L BCL2L11 HLA-E BAD STAT5B FCGRT
GO_OSTEOBLAST_DEVELOPMENT	0.0482115	0.217618	12	HOXA2 PTHLH SMAD3 LRP5 SHH
GO_NUCLEOSIDE_MONOPHOSPHATE_CATABOLIC_PROCESS	0.0483188	0.217877	4	AMPD3 NT5E
GO_REGULATION_OF_MEMBRANE_PROTEIN_ECTODOMAIN_PROTEOLYSIS	0.0483268	0.217877	18	IL1B SNX33 FURIN TNFRSF1B PTPN3 TIMP4
GO_CELLULAR_RESPONSE_TO_GLUCAGON_STIMULUS	0.0483936	0.218047	23	PRKACB ADCY8 CPS1 ADCY7 ASS1 PRKAR1A ADCY3 GCG PRKACA PRKAR2B GCGR ADCY2
GO_MACROPHAGE_ACTIVATION_INVOLVED_IN_IMMUNE_RESPONSE	0.048462	0.218112	7	DYSF TICAM1 SBNO2
GO_POSITIVE_REGULATION_OF_MITOCHONDRIAL_OUTER_MEMBRANE_PERMEABILIZATION_INVOLVED_IN_APOPTOTIC_SIGNALING_PATHWAY	0.048494	0.218112	23	PMAIP1 BCL2 HIP1R PPP3CC BAD TFDP1 E2F1
GO_ODONTOGENESIS_OF_DENTIN_CONTAINING_TOOTH	0.0484952	0.218112	63	BMP4 TNFRSF11B ITGB4 FST BMP2 FOXO1 ITGA6 LRP6 CSF1 BCL2L11 NF2 LEF1 PDGFRA BMPR1A GLI3 EDA TRAF6 SERPINE1 SMPD3 SHH
GO_NUCLEOSIDE_TRIPHOSPHATE_METABOLIC_PROCESS	0.0486951	0.21888	58	CMPK2 AMPD3 AK4 SAMHD1 GTPBP1 GIMAP7 RHOQ NUDT16 NME5 TYMS ADA CAD SUCLG1 LDHC CMPK1 PRKAG2 SLC25A13 VPS9D1 PARP1 FLCN NME3 DTYMK AK8 IMPDH2 OPA1 UCK2 UQCC3 DNAJC30 SPHK2 RAB23
GO_NEGATIVE_REGULATION_OF_CELL_AGING	0.0487929	0.218937	15	BCL6 FBXO5 NAMPT CDK6 HMGA2 ZKSCAN3
GO_REGULATION_OF_LEUKOCYTE_MEDIATED_CYTOTOXICITY	0.0487951	0.218937	48	IL7R F2RL1 P2RX7 HLA-F IL12RB1 LGALS9 CEACAM1 HLA-G HLA-E STAT5B FCGRT MICB
GO_POSITIVE_REGULATION_OF_CARDIOCYTE_DIFFERENTIATION	0.0487952	0.218937	23	BMP4 SEMA3C GREM1 NRG1 TGFB2
GO_POSITIVE_REGULATION_OF_HORMONE_METABOLIC_PROCESS	0.0488467	0.219037	11	IL1B EGR1
GO_POSITIVE_REGULATION_OF_CELL_SIZE	0.0489717	0.219383	6	PRR16 RB1CC1
GO_SEQUESTERING_OF_TRIGLYCERIDE	0.0489823	0.219383	8	IL1B OSBPL8 ABHD5 LPL TNF
GO_CARDIAC_PACEMAKER_CELL_DIFFERENTIATION	0.0491905	0.21986	4	BVES TBX3 MAML1
GO_NEGATIVE_REGULATION_OF_NERVOUS_SYSTEM_DEVELOPMENT	0.0491951	0.21986	212	IL1B HEY1 IL6 DUSP10 CX3CL1 SEMA3C PRKACB TLR2 PAQR3 HOXA2 MEIS1 MDM2 DENND5A IFT122 NRP1 PTPRG KREMEN1 LPAR1 ID1 NRG1 JAG1 SEMA3D OMG NFATC4 ZHX2 ADGRG1 SEMA3E TSC1 DRAXIN SLC6A4 BMPR1A PTK2 GLI3 DPYSL3 SEMA5A SORL1 DKK1 PRKACA NKX6-2 F2 NR1D1 PSEN1 KIAA0319 SEMA6A SHH NGEF EPHA4 MYLIP ASCL2 DTX1 DRD3 SIRT2 LIN28A FIG4 SEMA6C EPHB2 MCF2 TLX3 STMN2 SEMA3F TRPV4 NLGN1 CDK5 NF1 IFRD1 WNT5A GDF11 PT…
GO_CELLULAR_RESPONSE_TO_OXIDISED_LOW_DENSITY_LIPOPROTEIN_PARTICLE_STIMULUS	0.049199	0.21986	6	CD68 TICAM1 CD36 MYD88 SMPD3 TLR4
GO_RESPONSE_TO_IRON_II_ION	0.049232	0.21986	1	ACO1
GO_MELANOCYTE_DIFFERENTIATION	0.0492351	0.21986	17	KITLG ADAMTS9 BCL2 KIT ZEB2 GLI3 MYO5A TYRP1 MREG RAB27A SLC24A5
GO_POSITIVE_REGULATION_OF_T_CELL_DIFFERENTIATION_IN_THYMUS	0.0493365	0.220182	9	IL7R VNN1 ADA IHH SHH EGR3
GO_SULFUR_COMPOUND_METABOLIC_PROCESS	0.0493951	0.220313	252	ACSL5 LUM ACSL1 GSTT2 DSE B3GNT7 SULT1C4 CTNS SLC25A10 PDK2 ARSG ST3GAL1 MTHFD2L DSEL B3GNT2 GPAT4 UST CSAD BLMH ACSM3 CSGALNACT2 ACSL4 PMVK ACOT12 MVD PAPSS1 PDHA1 B4GAT1 MVK ST3GAL4 CIAPIN1 CHST15 MTAP MPST STAT5B CPS1 TXN2 LIAS IDS GGCT SUCLG1 VCAN ACSF2 B4GALT2 CDO1 ACSL3 DCN CTH SCD5 GCLC GCLM SLC35D1 ST3GAL6 IDUA AMD1 SLC35D2 THEM4 SULT1C2 CHST11 THEM5 TPK1 MTHFD1 PTGES PEMT MSRA CHAC2 ACAT…
GO_METANEPHRIC_RENAL_VESICLE_MORPHOGENESIS	0.0495519	0.220881	13	BMP4 GREM1 FMN1
GO_POSITIVE_REGULATION_OF_NITRIC_OXIDE_SYNTHASE_ACTIVITY	0.049873	0.222181	16	GCH1 PTK2B DHFR HTR2B SCARB1 KRAS
GO_REGULATION_OF_ENTRY_OF_BACTERIUM_INTO_HOST_CELL	0.0499174	0.222246	5	CXCL8 ITGAV
GO_ESTABLISHMENT_OF_PROTEIN_LOCALIZATION_TO_ENDOPLASMIC_RETICULUM	NA	NA	87	SEC61B SRP14 RPL34 RPS3 RPS16 RPLP1 RPS27 RPS8 RPLP2 SRP68 RPL37A RPS15A RPL39 RPL35A RPS6 RPS14 RPS11 RPS23 RPS18 RPL23A RPS12 SPCS1 RPL22 RPS21 RPL13A RPL23 RPL10 UBA52 RPL11 TRAM1 RPL35 RPL21 RPL14 RPL3 RPS28 RPS17 RPS4Y1 SSR3 RPL31 RPL37 RPL9 RPL19 RPL24 RPS13 RPL8 RPL15 RPL18 RPL7 RPS5 RPS24 RPS2 RPS25 RPL17 RPS10 RPL6 RPL32 RPLP0 SEC62 RPS9 RAB10 RPS27A SEC61G RPS3A RPL26 RPS4X RPSA RPL13 S…
GO_COTRANSLATIONAL_PROTEIN_TARGETING_TO_MEMBRANE	NA	NA	79	SEC61B SRP14 RPL34 RPS3 RPS16 RPLP1 RPS27 RPS8 RPLP2 SRP68 RPL37A RPS15A RPL39 RPL35A RPS6 RPS14 RPS11 RPS23 RPS18 RPL23A RPS12 RPL22 RPS21 RPL13A RPL23 RPL10 UBA52 RPL11 TRAM1 ARL6IP1 RPL35 RPL21 RPL14 RPL3 RPS28 RPS17 RPS4Y1 SSR3 RPL31 RPL37 RPL9 RPL19 RPL24 RPS13 RPL8 RPL15 RPL18 RPL7 RPS5 RPS24 RPS2 RPS25 RPL17 RPS10 RPL6 RPL32 RPLP0 SEC62 RPS9 RPS27A RPS3A RPL26 RPS4X RPSA RPL13 SRP9 RPL4 RP…
