# Supplementary material for: Computational repurposing of therapeutic small molecules from cancer to pulmonary hypertension
Source: Sci Adv. 2021 Oct 20;7(43):eabh3794. doi: 10.1126/sciadv.abh3794 (PMC8528428; doi:10.1126/sciadv.abh3794)
Supplement: Supplementary file 2 — Tables S1 to S4, S6 and S7 [file sciadv.abh3794_tables_s1_to_s4_s6_and_s7.zip › sciadv.abh3794_table_s6.xlsx]

## Sheet: Table S6
Gene Symbol	Hypoxia vs. Normoxia			BRD2889 vs. Vehicle (Hypoxia)
	logFC	P.value	adj.P.Val	logFC	P.value	adj.P.Val
PTGIS	135.65	8.46e-15	1.81e-10	-144.35	8.83e-15	1.66e-10
HIST1H2BM	-80.37	7.2e-14	7.72e-10	154.16	1.55e-14	1.66e-10
MRC1	1.5	0.0093	0.0431	-54.29	4.94e-13	3.53e-09
HIST2H4A; HIST2H4B	-10.49	8.13e-12	3.49e-08	16.63	1.34e-12	7.16e-09
UBE2T	-9.88	1.45e-11	4.44e-08	13.46	3.22e-12	9.77e-09
FAM111B	-18.59	2.22e-11	4.77e-08	27.72	3.64e-12	9.77e-09
GALNT15	9.36	6.58e-11	8.55e-08	-18.58	3.44e-12	9.77e-09
SLC2A3	6.17	1.32e-10	1.2e-07	-12.13	5.34e-12	1.27e-08
INHBA	33.27	5.22e-12	2.8e-08	-29.81	1e-11	1.59e-08
SLC6A8	17.18	1.06e-11	3.77e-08	-18.14	8.72e-12	1.59e-08
MCM4	-10.91	1.88e-11	4.49e-08	12.99	1.11e-11	1.59e-08
HIST1H2AG	-10.44	5.19e-11	7.79e-08	15.12	9.05e-12	1.59e-08
SLC2A14	6.16	1.73e-10	1.33e-07	-11.39	7.66e-12	1.59e-08
CCND1	-4.82	3.12e-10	1.72e-07	8.16	1.04e-11	1.59e-08
CLSPN	-15.92	6.78e-11	8.55e-08	24.82	1.4e-11	1.88e-08
CKAP2L	-7.87	8.68e-11	9.42e-08	11.43	1.65e-11	2.08e-08
MCM5	-7.86	1.54e-10	1.22e-07	11.23	2.11e-11	2.51e-08
XRCC2	-10.5	8.8e-11	9.42e-08	15.64	2.31e-11	2.6e-08
DEPDC1	-7.64	4.89e-11	7.79e-08	9.46	2.52e-11	2.7e-08
HIST2H4B; HIST2H4A	-9.48	1.48e-10	1.22e-07	13.68	2.78e-11	2.84e-08
LRP8	-7	2.21e-10	1.47e-07	9.35	2.94e-11	2.87e-08
GINS1	-10.01	9.23e-11	9.42e-08	12.84	3.12e-11	2.91e-08
SLC2A1	23.33	4.36e-12	2.8e-08	-13.02	3.45e-11	2.99e-08
ACER2	10.84	5.45e-11	7.79e-08	-11.94	3.67e-11	2.99e-08
STEAP1B	-5.03	4.18e-10	1.99e-07	7.6	3.76e-11	2.99e-08
TXNIP	4.09	1.18e-08	1.74e-06	-12.13	3.53e-11	2.99e-08
HIST1H1B	-11.33	2.3e-10	1.47e-07	16.28	4.8e-11	3.62e-08
RFC3	-5.07	2.65e-10	1.58e-07	6.49	5.06e-11	3.62e-08
HIST1H2AJ	-5.07	4.18e-10	1.99e-07	7.2	5.04e-11	3.62e-08
STEAP1	-6.64	1.9e-10	1.36e-07	8.03	5.39e-11	3.73e-08
ELOVL6	-13.39	1.8e-11	4.49e-08	10.1	7.13e-11	4.5e-08
ADSSL1	14.68	2.5e-11	4.88e-08	-11.67	7.4e-11	4.5e-08
TPX2	-7.39	8.83e-11	9.42e-08	7.33	7.32e-11	4.5e-08
TACC3	-10.42	1.25e-10	1.2e-07	12.02	7.34e-11	4.5e-08
PLK1	-5.55	4.98e-10	2.23e-07	7.62	7.55e-11	4.5e-08
HIST2H2BF	-7.19	4.61e-10	2.15e-07	9.79	7.98e-11	4.53e-08
SLC44A5	2.55	1.28e-07	9.92e-06	-6.3	8.03e-11	4.53e-08
TUBA4A	-5.41	5.58e-09	1.06e-06	11.35	9.25e-11	5.09e-08
NDC80	-6.81	1.9e-10	1.36e-07	7.8	1.1e-10	5.6e-08
RRM2	-7.11	8.05e-10	2.81e-07	10.12	1.07e-10	5.6e-08
NOX4	5.21	1.59e-09	4.4e-07	-8.76	1.05e-10	5.6e-08
HIST1H3B	-10.43	3.61e-10	1.93e-07	14.96	1.13e-10	5.63e-08
CDC6	-11.37	5.6e-10	2.35e-07	15.12	1.16e-10	5.65e-08
SHCBP1	-6.58	2.47e-09	6.1e-07	12.64	1.27e-10	6.06e-08
FAM83D	-9.6	1.35e-10	1.2e-07	9.07	1.36e-10	6.28e-08
HIST1H2AL; HIST1H2BN	-5.91	3.89e-10	1.94e-07	7.57	1.38e-10	6.28e-08
HIST1H2BK	-4.11	5.77e-09	1.08e-06	6.77	1.45e-10	6.46e-08
HIST1H2AB	-4.1	6.08e-09	1.11e-06	6.82	1.63e-10	7.14e-08
EGLN3	12.79	1.4e-10	1.2e-07	-10.92	1.74e-10	7.45e-08
ESCO2	-9.7	1.65e-09	4.45e-07	13.82	1.88e-10	7.91e-08
CCNB1	-7.37	2.15e-10	1.47e-07	6.97	1.98e-10	8.01e-08
NCAPG2	-5.04	6.74e-10	2.55e-07	6.1	1.96e-10	8.01e-08
PBK	-11.19	3.85e-10	1.94e-07	11.45	2.03e-10	8.06e-08
VEGFA	16.32	2.34e-10	1.47e-07	-15.16	2.28e-10	8.85e-08
ADAM28	21.57	3.08e-10	1.72e-07	-22.68	2.35e-10	8.85e-08
ADM	7.32	2.73e-09	6.5e-07	-11.6	2.33e-10	8.85e-08
ADAM28	2.95	0.0031	0.0195	-22.68	2.35e-10	8.85e-08
CDC45	-11.21	5.15e-10	2.25e-07	11.55	2.51e-10	9.12e-08
FEN1	-7.29	4.74e-09	9.42e-07	14.95	2.48e-10	9.12e-08
RGS4	-5.36	1.53e-09	4.38e-07	6.87	2.66e-10	9.51e-08
AK4	5.99	2.43e-10	1.49e-07	-6.03	2.85e-10	9.91e-08
PLK4	-7.46	6.79e-10	2.55e-07	8.82	2.96e-10	9.91e-08
CEP55	-5.83	1.68e-09	4.45e-07	8.18	2.92e-10	9.91e-08
SEP4	7.85	1.76e-09	4.59e-07	-10.11	2.87e-10	9.91e-08
TOP2A	-7.37	5.02e-11	7.79e-08	5.53	3.43e-10	1.13e-07
TTK	-6.25	8.53e-10	2.91e-07	6.84	3.53e-10	1.15e-07
SLC6A6	8.34	6.34e-10	2.52e-07	-9.21	3.7e-10	1.17e-07
HSPE1	-5.55	6.75e-10	2.55e-07	5.98	3.65e-10	1.17e-07
ANLN	-7.63	1.07e-09	3.44e-07	9.17	4.12e-10	1.25e-07
KIF20B	-4.39	1.95e-09	5.04e-07	5.61	4.03e-10	1.25e-07
TUBB4B	-3.38	9.46e-09	1.52e-06	4.84	4.15e-10	1.25e-07
ARRDC3	4.56	2.73e-09	6.5e-07	-5.85	4.24e-10	1.26e-07
KIF20A	-7.21	7.78e-10	2.81e-07	8.14	4.98e-10	1.37e-07
KLHL20	6.01	8.67e-10	2.91e-07	-7.06	4.69e-10	1.37e-07
MELK	-7.08	1.43e-09	4.19e-07	8.79	4.89e-10	1.37e-07
CDC20	-5.3	1.01e-08	1.59e-06	8.67	4.83e-10	1.37e-07
BGN	3.12	1.59e-08	2.13e-06	-4.76	4.98e-10	1.37e-07
POLR3H	-3.12	2.87e-08	3.17e-06	4.98	4.9e-10	1.37e-07
LOX	6.92	3.07e-09	6.86e-07	-10.48	5.15e-10	1.4e-07
CDK1	-6.91	7.8e-10	2.81e-07	6.66	5.68e-10	1.52e-07
MCM3	-5.12	1.45e-09	4.19e-07	6.15	5.82e-10	1.54e-07
TRIP13	-6.03	3.02e-09	6.86e-07	7.97	5.9e-10	1.54e-07
NUSAP1	-6.26	2.81e-10	1.63e-07	5.67	6.22e-10	1.61e-07
VEGFC	6.27	3.88e-10	1.94e-07	-5.75	6.83e-10	1.74e-07
MCM8	-4.69	2.84e-09	6.57e-07	6.08	7.66e-10	1.93e-07
DTL	-10.84	2.52e-09	6.15e-07	13.24	8.63e-10	2.13e-07
CYTL1	-4.33	1.79e-08	2.3e-06	6.67	8.57e-10	2.13e-07
HEY2	-1.35	0.0055	0.0291	4.55	9.11e-10	2.22e-07
KIF18A	-4.96	3.85e-09	7.87e-07	6.61	9.57e-10	2.31e-07
CASC5	-5.58	1.57e-09	4.4e-07	5.71	9.87e-10	2.32e-07
P4HA1	5.14	3.07e-09	6.86e-07	-6.9	9.92e-10	2.32e-07
EIF1AY	-1.54	0.0033	0.02	5.49	9.93e-10	2.32e-07
DLGAP5	-6.66	8.11e-10	2.81e-07	6.58	1.02e-09	2.33e-07
KIFC1	-7.43	3.64e-09	7.66e-07	8.88	1.03e-09	2.33e-07
TYMS	-3.91	3.68e-09	7.66e-07	4.47	1.03e-09	2.33e-07
ADCY4	2.57	1.15e-07	9.21e-06	-4.31	1.12e-09	2.5e-07
PRC1	-4.9	2.44e-09	6.07e-07	5.31	1.17e-09	2.52e-07
H2AFX	-5.45	6.86e-09	1.21e-06	6.68	1.17e-09	2.52e-07
TSPAN18	3.15	1.58e-07	1.18e-05	-6.17	1.17e-09	2.52e-07
C11orf54	1.68	5.16e-05	0.0009	-4.52	1.15e-09	2.52e-07
FARSB	-3.39	9.09e-09	1.5e-06	4.46	1.21e-09	2.55e-07
HSPH1	-3.79	2.37e-08	2.82e-06	5.44	1.21e-09	2.55e-07
AURKA	-3.94	3.64e-09	7.66e-07	5.01	1.23e-09	2.56e-07
LEPR; LEPROT	4.87	3.55e-09	7.66e-07	-5.86	1.38e-09	2.84e-07
ECT2	-4.36	3.4e-09	7.52e-07	4.89	1.4e-09	2.85e-07
NOP16	-6.93	1.55e-08	2.1e-06	10.8	1.41e-09	2.85e-07
TMEM171	-2.82	3.03e-08	3.34e-06	4	1.46e-09	2.92e-07
SKA3	-4.27	1.39e-08	1.93e-06	5.87	1.48e-09	2.94e-07
C1orf21	4.62	1.21e-08	1.75e-06	-5.98	1.53e-09	3.02e-07
PLEK2	-3.18	1.53e-07	1.15e-05	5.12	1.6e-09	3.12e-07
F2RL1	5.38	5.89e-10	2.43e-07	-4.67	1.65e-09	3.2e-07
KIF23	-5.72	3.53e-09	7.66e-07	6.85	1.68e-09	3.22e-07
EDIL3	3.96	6.42e-09	1.15e-06	-4.72	1.71e-09	3.24e-07
MXI1	5.02	2.28e-08	2.78e-06	-7.79	1.75e-09	3.3e-07
BUB1	-6.2	1.68e-09	4.45e-07	5.94	1.8e-09	3.36e-07
CCNA1	-2.3	7.92e-06	0.0002	6.02	1.82e-09	3.37e-07
HIST1H2AM; HIST1H3J	-8.21	8.51e-09	1.46e-06	10.42	2.55e-09	4.64e-07
CENPE	-3.07	1.11e-07	9.09e-06	5.34	2.54e-09	4.64e-07
CCNA2	-4.72	4.18e-09	8.46e-07	5.1	2.66e-09	4.75e-07
HIST1H2AI	-4.13	2.45e-08	2.87e-06	5.91	2.66e-09	4.75e-07
CENPF	-4.44	5.49e-09	1.05e-06	4.75	2.79e-09	4.94e-07
LMNB1	-5.7	1.32e-09	3.94e-07	4.71	2.88e-09	5.06e-07
RACGAP1	-4.67	1.48e-08	2.02e-06	5.42	2.92e-09	5.09e-07
BIRC5	-3.85	3.42e-08	3.66e-06	5.44	2.94e-09	5.09e-07
GMNN	-4.45	1.35e-08	1.91e-06	5.46	3e-09	5.15e-07
KIAA1524	-4.92	6.3e-09	1.14e-06	5.11	3.07e-09	5.18e-07
CENPW	-5.05	9.08e-09	1.5e-06	5.89	3.11e-09	5.18e-07
EGLN1	3.27	1.11e-08	1.7e-06	-3.91	3.11e-09	5.18e-07
CENPN	-3.67	1.75e-08	2.27e-06	4.31	3.1e-09	5.18e-07
GOLGA8N	2.91	1.39e-06	6.03e-05	-6.52	3.15e-09	5.2e-07
PTPRR	9.04	1.22e-09	3.81e-07	-7	3.23e-09	5.29e-07
MYBL2	-5.78	7.37e-08	6.82e-06	9.34	3.26e-09	5.29e-07
HIST1H3G	-7.59	1.28e-09	3.9e-07	6.58	3.44e-09	5.43e-07
ARHGAP11B; ARHGAP11A	-5.12	7.19e-09	1.25e-06	5.72	3.37e-09	5.43e-07
HIST2H2AB	-2.77	2.99e-07	1.95e-05	4.65	3.44e-09	5.43e-07
MMP1	-2.41	4.72e-07	2.72e-05	4.23	3.4e-09	5.43e-07
SLC16A6	4.5	8.36e-08	7.38e-06	-6.54	3.72e-09	5.82e-07
F2RL2	2.77	4.79e-07	2.75e-05	-4.76	3.75e-09	5.82e-07
PLA2R1	2.33	8.4e-07	4.16e-05	-4.1	3.79e-09	5.84e-07
ETV5	-4.11	2.66e-08	3.02e-06	5.26	3.87e-09	5.92e-07
RAD51AP1	-6.27	8.78e-09	1.47e-06	6.54	3.98e-09	6.05e-07
PPIL1	-3.43	2.77e-08	3.1e-06	4.52	4.1e-09	6.15e-07
ARSD	1.8	6.89e-05	0.0011	-4.49	4.36e-09	6.5e-07
ADAMTS1	-7.15	3.75e-09	7.74e-07	7.23	4.5e-09	6.65e-07
MEF2A	3.89	1.36e-08	1.91e-06	-4.57	4.54e-09	6.66e-07
GPATCH4	-3.75	2.71e-08	3.06e-06	4.72	4.76e-09	6.94e-07
FOSL1	-2.77	9.19e-07	4.42e-05	7.08	5.03e-09	7.29e-07
CDKN3	-4.62	5.38e-09	1.04e-06	4.72	5.1e-09	7.35e-07
KANK1	5.98	1.21e-09	3.81e-07	-4.49	5.23e-09	7.37e-07
PLEKHA5	3.74	9.36e-08	8.06e-06	-5.29	5.18e-09	7.37e-07
ARPC5L	-3.08	2.76e-08	3.1e-06	3.68	5.26e-09	7.38e-07
LINC01235	-2.41	5.44e-07	3.02e-05	3.73	5.36e-09	7.46e-07
HIST2H3A; HIST2H3C	-4.57	5.51e-08	5.42e-06	7.31	5.54e-09	7.61e-07
AURKB	-3.88	1.13e-08	1.7e-06	4.34	5.9e-09	8.06e-07
FBXO5	-5.21	1.17e-08	1.74e-06	4.82	6.03e-09	8.1e-07
DCPS	-3.08	2.38e-08	2.82e-06	3.6	6.04e-09	8.1e-07
HIST2H3A	-4.22	1.22e-07	9.6e-06	7.62	6.03e-09	8.1e-07
ODC1; SNORA80B	-4.25	1.69e-08	2.23e-06	5.04	6.11e-09	8.14e-07
CHSY1	3.33	1.2e-08	1.75e-06	-3.73	6.18e-09	8.18e-07
SCFD2	-3.19	2.65e-08	3.02e-06	3.93	6.23e-09	8.19e-07
MCM6	-4.7	1.6e-08	2.13e-06	6.16	6.27e-09	8.2e-07
CCNE2	-8.25	1.84e-08	2.33e-06	10.64	6.31e-09	8.2e-07
CDC25C	-6.59	2.2e-09	5.61e-07	5.19	6.57e-09	8.43e-07
LPXN	-1.91	5.31e-05	0.0009	4.33	6.53e-09	8.43e-07
KIF4A	-7.36	3.68e-09	7.66e-07	6.62	6.71e-09	8.51e-07
LIMS2	5.11	3.3e-08	3.55e-06	-6.56	6.68e-09	8.51e-07
DDX21	-2.86	8.1e-08	7.24e-06	3.71	6.76e-09	8.53e-07
FBLN5	10.1	9.18e-10	2.98e-07	-7.94	6.88e-09	8.57e-07
EFNA1	4	8.05e-08	7.22e-06	-5.75	6.87e-09	8.57e-07
E2F8	-6.26	1.03e-08	1.61e-06	7.59	7.49e-09	9.29e-07
PAM	2.64	2.09e-07	1.48e-05	-3.66	7.74e-09	9.54e-07
HMOX1	-7.08	7.48e-08	6.89e-06	11.03	7.89e-09	9.67e-07
BLCAP	6.66	4.74e-08	4.81e-06	-9.06	8.14e-09	9.92e-07
BLCAP	2.95	2.43e-06	9.34e-05	-9.06	8.14e-09	9.92e-07
PTPRB	4.34	2.32e-08	2.81e-06	-4.91	8.22e-09	9.96e-07
ZNF704	10.33	5.84e-09	1.08e-06	-9.53	8.35e-09	1e-06
NCAPH	-11.04	1.88e-08	2.36e-06	13.94	8.37e-09	1e-06
BUB1B	-5.17	7.71e-09	1.33e-06	5.1	8.51e-09	1.01e-06
CCNY	3.44	1.76e-08	2.27e-06	-3.85	8.56e-09	1.01e-06
NPIPB3	2.87	8.34e-07	4.14e-05	-5.27	8.72e-09	1.03e-06
POLR3G	-3.27	1.39e-07	1.06e-05	4.9	9.04e-09	1.05e-06
NPIPB11	2.36	3.9e-06	0.0001	-4.83	8.99e-09	1.05e-06
KIAA1147	3.66	8.79e-08	7.63e-06	-4.68	9.24e-09	1.07e-06
PCNA	-4.13	1.81e-08	2.31e-06	4.62	9.39e-09	1.08e-06
BRCA1	-8.8	1.1e-08	1.68e-06	9.09	9.71e-09	1.11e-06
ITPR2	2.91	5.28e-08	5.23e-06	-3.43	9.76e-09	1.11e-06
TCTEX1D1	3.86	7.87e-08	7.12e-06	-5.02	9.94e-09	1.13e-06
POLR2L	-2.06	6.44e-06	0.0002	3.97	1.01e-08	1.14e-06
AMD1	-3.63	1.15e-07	9.22e-06	4.58	1.07e-08	1.2e-06
CXCR4	4.72	1.6e-09	4.4e-07	-3.54	1.11e-08	1.23e-06
CKS2	-5.56	3.14e-08	3.41e-06	6.73	1.12e-08	1.23e-06
PRIM1	-4.06	4.48e-08	4.64e-06	5.14	1.11e-08	1.23e-06
H2AFZ	-3.02	1.97e-08	2.45e-06	3.25	1.13e-08	1.24e-06
GOLGA8B	1.83	0.0001	0.0017	-4.74	1.15e-08	1.25e-06
HIST1H3I	-4.57	1.59e-08	2.13e-06	4.61	1.2e-08	1.3e-06
SRM	-5.69	3.89e-07	2.32e-05	10.61	1.2e-08	1.3e-06
SMC4	-2.78	4.35e-08	4.55e-06	3.21	1.25e-08	1.34e-06
PDK1	3.6	2.33e-08	2.81e-06	-3.96	1.3e-08	1.38e-06
SYTL2	7.6	2.85e-09	6.57e-07	-5.67	1.33e-08	1.39e-06
ADAMTS4	-3.97	2.35e-08	2.81e-06	4.39	1.32e-08	1.39e-06
BAG2	-2.41	1.01e-06	4.75e-05	3.76	1.31e-08	1.39e-06
HELLS	-3.47	1.26e-08	1.8e-06	3.55	1.35e-08	1.4e-06
MIR6809; TNS1	3.93	1.68e-08	2.22e-06	-4.01	1.36e-08	1.4e-06
BRCA2	-5.62	6.91e-08	6.47e-06	7.86	1.34e-08	1.4e-06
NCAPG	-5.82	1.09e-07	9e-06	9.68	1.35e-08	1.4e-06
NDUFAF4	-2.72	2.34e-07	1.62e-05	3.73	1.36e-08	1.4e-06
NDC1	-4.07	6.66e-08	6.32e-06	4.53	1.42e-08	1.45e-06
FAM117B	2.39	1.68e-06	6.93e-05	-3.77	1.5e-08	1.52e-06
FBXO32	7.33	6.11e-10	2.47e-07	-4.48	1.56e-08	1.57e-06
SIGMAR1	-2.27	6.14e-07	3.29e-05	3.52	1.56e-08	1.57e-06
KIF11	-6.11	8.75e-09	1.47e-06	5.83	1.67e-08	1.65e-06
SEMA6D	3.95	3.13e-08	3.41e-06	-4.62	1.66e-08	1.65e-06
AHSA2	2.21	6.77e-06	0.0002	-3.96	1.64e-08	1.65e-06
SUV39H2	-4.32	9.43e-08	8.09e-06	5.6	1.7e-08	1.68e-06
ZFP57	-1.87	0.001	0.0081	7.94	1.71e-08	1.68e-06
CENPI	-4.38	1.36e-08	1.91e-06	4.37	1.73e-08	1.69e-06
CHAF1B	-5.13	1.98e-08	2.45e-06	5.68	1.74e-08	1.69e-06
CSGALNACT1	2.17	6.3e-06	0.0002	-3.82	1.75e-08	1.7e-06
LYAR	-3.36	1e-07	8.47e-06	4.22	1.9e-08	1.83e-06
NTN4	3.66	5.23e-09	1.02e-06	-3	1.93e-08	1.86e-06
TUBG1	-2.53	4.4e-07	2.57e-05	3.35	1.96e-08	1.87e-06
E2F7	-2.19	3.71e-06	0.0001	3.64	1.96e-08	1.87e-06
ANGPTL4	23.08	8.57e-09	1.46e-06	-19.37	2.08e-08	1.97e-06
ST8SIA6	6.4	1.8e-07	1.3e-05	-10.22	2.07e-08	1.97e-06
BOLA3	-4	1.44e-07	1.1e-05	5.18	2.13e-08	1.99e-06
SLC38A5	-1.72	0.0006	0.0058	5.32	2.13e-08	1.99e-06
DBF4	-4.36	6.4e-08	6.18e-06	4.98	2.21e-08	2.04e-06
CYCS	-2.85	3.3e-07	2.08e-05	4.07	2.21e-08	2.04e-06
PSMD2	-2.52	5.74e-07	3.13e-05	3.61	2.19e-08	2.04e-06
WDR76	-4.9	3.96e-08	4.18e-06	5.33	2.28e-08	2.09e-06
DHCR24	-5.5	1.09e-08	1.68e-06	4.73	2.33e-08	2.11e-06
KPNA2	-2.94	1.11e-07	9.09e-06	3.49	2.31e-08	2.11e-06
ADGRG6	5.8	5.58e-10	2.35e-07	-3.36	2.38e-08	2.13e-06
RIMKLB	3.53	9.61e-09	1.54e-06	-3.32	2.38e-08	2.13e-06
MKI67	-4.94	5.05e-08	5.06e-06	5.78	2.38e-08	2.13e-06
FOXM1	-6.29	5.62e-08	5.5e-06	6.18	2.39e-08	2.13e-06
ARHGEF28	2.94	8.31e-08	7.38e-06	-3.76	2.38e-08	2.13e-06
ABCA5	3.49	5.53e-07	3.05e-05	-5.64	2.43e-08	2.15e-06
TBCD	3.29	2.83e-06	0.0001	-5.76	2.44e-08	2.15e-06
PSMD11	-2.38	3.31e-07	2.08e-05	2.97	2.49e-08	2.18e-06
SMAD7	6.63	7.87e-10	2.81e-07	-4.03	2.52e-08	2.2e-06
SMAD7	2.21	1.69e-05	0.0004	-4.03	2.52e-08	2.2e-06
NF2	-1.9	3.76e-05	0.0007	3.8	2.54e-08	2.21e-06
PTPRF	3.36	6.65e-08	6.32e-06	-3.77	2.58e-08	2.24e-06
DHFR	-2.54	1.13e-07	9.18e-06	2.91	2.59e-08	2.24e-06
GABRE; MIR224; MIR452	2.11	1.96e-06	7.87e-05	-3.11	2.62e-08	2.26e-06
CEP128	-6.96	1.13e-08	1.7e-06	6.14	2.7e-08	2.31e-06
RIC1	3.12	1.53e-07	1.15e-05	-3.79	2.72e-08	2.32e-06
NAV3	-2.06	5.16e-06	0.0002	3.23	2.73e-08	2.32e-06
LETM2	-1.8	6.13e-05	0.001	3.32	2.76e-08	2.34e-06
DNMBP	3.52	1.03e-08	1.61e-06	-3.26	2.89e-08	2.41e-06
EXOSC2	-3.56	2.41e-08	2.84e-06	3.68	2.9e-08	2.41e-06
CKS1B	-4.38	5.65e-08	5.5e-06	5.08	2.9e-08	2.41e-06
VRK1	-2.7	1.07e-07	8.92e-06	3.03	2.89e-08	2.41e-06
INPP5D	2.49	3.38e-06	0.0001	-4.41	2.9e-08	2.41e-06
INPP5D	1.45	0.0026	0.017	-4.41	2.9e-08	2.41e-06
INPP5D	1.49	0.0035	0.0208	-4.41	2.9e-08	2.41e-06
INPP5D	1.37	0.0035	0.0211	-4.41	2.9e-08	2.41e-06
INPP5D	1.41	0.005	0.0272	-4.41	2.9e-08	2.41e-06
INPP5D	1.47	0.0067	0.034	-4.41	2.9e-08	2.41e-06
INPP5D	1.39	0.0079	0.0384	-4.41	2.9e-08	2.41e-06
INPP5D	1.31	0.0092	0.0429	-4.41	2.9e-08	2.41e-06
INPP5D	1.54	0.0103	0.0466	-4.41	2.9e-08	2.41e-06
KNSTRN	-2.59	1.78e-07	1.28e-05	3.16	3.04e-08	2.51e-06
ANG; RNASE4	3.06	3.7e-07	2.24e-05	-4.08	3.14e-08	2.56e-06
NPIPB4	2.6	2.95e-06	0.0001	-4.55	3.12e-08	2.56e-06
NPIPB4	2.29	9.04e-06	0.0003	-4.55	3.12e-08	2.56e-06
HERC2P3	1.8	0.0019	0.0136	-4.91	3.13e-08	2.56e-06
HIST1H2BL	-3.18	2.61e-08	3.01e-06	3.21	3.22e-08	2.62e-06
RANBP1	-3.38	1.82e-07	1.31e-05	3.9	3.32e-08	2.65e-06
STIP1	-2.63	2.82e-07	1.87e-05	3.28	3.34e-08	2.65e-06
MAK16	-2.67	2.95e-07	1.93e-05	3.36	3.27e-08	2.65e-06
ID1	-4.03	6.02e-07	3.25e-05	5.19	3.36e-08	2.65e-06
YARS	-2.81	8.58e-07	4.21e-05	4.32	3.35e-08	2.65e-06
UHRF1	-2.98	1e-06	4.71e-05	4.58	3.3e-08	2.65e-06
NSG1; D4S234E	-1.49	0.0058	0.0303	3.46	3.34e-08	2.65e-06
TK1	-3.25	4.14e-07	2.43e-05	4.54	3.38e-08	2.66e-06
IL1RL1	-3.34	6.19e-09	1.13e-06	2.81	3.45e-08	2.69e-06
ERRFI1	4.94	2.24e-08	2.75e-06	-5.37	3.43e-08	2.69e-06
NOP56; SNORD57; SNORD56; SNORA51; SNORD110; SNORD86; MIR1292	-2.98	1.5e-07	1.13e-05	3.32	3.5e-08	2.7e-06
ACAD11	2.54	1.67e-06	6.91e-05	-4.17	3.5e-08	2.7e-06
ATP5G1	-2.13	1.67e-06	6.91e-05	3.14	3.48e-08	2.7e-06
IGFBP3	8.93	1.71e-08	2.23e-06	-8.72	3.57e-08	2.72e-06
TIPIN	-4.1	2.97e-07	1.93e-05	5.71	3.56e-08	2.72e-06
DHFR; DHFRP1	-2.41	3.59e-07	2.2e-05	3.01	3.55e-08	2.72e-06
PSMC3IP	-3.51	1.77e-07	1.28e-05	3.92	3.62e-08	2.76e-06
FLT1	2.12	2.04e-05	0.0005	-4.15	3.69e-08	2.8e-06
HIST1H2BH	-3.31	7.57e-08	6.91e-06	3.71	3.72e-08	2.81e-06
MAD2L1	-5.45	7.54e-08	6.91e-06	6.1	3.87e-08	2.87e-06
MLKL	-2.71	8.42e-08	7.4e-06	2.8	3.86e-08	2.87e-06
POLE2	-4.98	8.55e-08	7.48e-06	5.57	3.81e-08	2.87e-06
APOBEC3B	-2.62	2.03e-07	1.44e-05	3.33	3.84e-08	2.87e-06
CPD	2.38	1.33e-06	5.79e-05	-3.26	3.82e-08	2.87e-06
TMEM154	-4.23	6.37e-07	3.41e-05	6.15	3.93e-08	2.9e-06
MND1	-2.91	1.83e-07	1.31e-05	3.68	3.98e-08	2.91e-06
NCR3LG1	-2.7	2.19e-07	1.52e-05	3.28	3.96e-08	2.91e-06
PSMG1	-2.95	4.47e-07	2.6e-05	3.47	3.96e-08	2.91e-06
NFATC2	2.26	8.62e-06	0.0002	-3.9	4.04e-08	2.94e-06
NAIP	2.77	6.83e-05	0.0011	-8.25	4.07e-08	2.96e-06
NAIP	1.82	0.0002	0.0023	-8.25	4.07e-08	2.96e-06
SULT1C4	1.44	0.0034	0.0206	-3.54	4.13e-08	3e-06
PROS1	1.86	1.35e-05	0.0003	-3.09	4.2e-08	3.04e-06
KIF15	-5	2e-08	2.47e-06	4.59	4.3e-08	3.06e-06
SERPIND1	-5.9	2.66e-08	3.02e-06	5.46	4.35e-08	3.06e-06
STIL	-7.42	4.58e-08	4.7e-06	7.43	4.28e-08	3.06e-06
KIF15	-4.9	1.13e-07	9.18e-06	4.59	4.3e-08	3.06e-06
ATAD5	-3.47	1.65e-07	1.21e-05	4	4.3e-08	3.06e-06
PDE3A	2.63	3.25e-07	2.08e-05	-3.23	4.25e-08	3.06e-06
KDM3A	3.07	3.44e-07	2.14e-05	-3.55	4.34e-08	3.06e-06
KIF15	-4.17	8.48e-07	4.18e-05	4.59	4.3e-08	3.06e-06
MGEA5	2.87	2.65e-06	9.81e-05	-4.11	4.28e-08	3.06e-06
KIF15	-3.47	4.11e-06	0.0001	4.59	4.3e-08	3.06e-06
KIF15	-2.05	5.42e-05	0.001	4.59	4.3e-08	3.06e-06
DUSP6	1.54	0.0004	0.0039	-3.05	4.33e-08	3.06e-06
KIF15	-1.53	0.0019	0.0134	4.59	4.3e-08	3.06e-06
MAGI1	2.89	6.9e-07	3.63e-05	-3.92	4.46e-08	3.12e-06
SGIP1	2.41	1.04e-06	4.81e-05	-3.62	4.48e-08	3.13e-06
HIST1H1E	-2.49	3.36e-07	2.11e-05	3.25	4.58e-08	3.18e-06
PRPS1	-2.61	3.85e-07	2.31e-05	3.33	4.6e-08	3.18e-06
PTTG1	-2.62	1.08e-06	4.94e-05	3.7	4.59e-08	3.18e-06
SYNPO	3.45	1.45e-08	2e-06	-3.14	4.68e-08	3.23e-06
NUF2	-4.3	1.63e-07	1.2e-05	5.19	4.74e-08	3.26e-06
EXOSC8	-2.92	7.08e-07	3.69e-05	4.16	4.91e-08	3.35e-06
SUV39H1	-3.86	9.59e-07	4.56e-05	6.96	4.91e-08	3.35e-06
TOMM5	-3.84	1.56e-07	1.17e-05	4.42	5.06e-08	3.43e-06
RFC4	-2.93	2.53e-07	1.72e-05	3.59	5.04e-08	3.43e-06
MFGE8	2.01	1.25e-05	0.0003	-3.25	5.06e-08	3.43e-06
ATAD2	-5.32	2.74e-07	1.83e-05	6.78	5.14e-08	3.47e-06
ALDOC	3.74	7.8e-08	7.09e-06	-3.99	5.18e-08	3.48e-06
HIST1H4C	-5.48	4.47e-09	8.96e-07	3.97	5.22e-08	3.49e-06
FAM72A	-4.06	3.1e-08	3.39e-06	3.95	5.21e-08	3.49e-06
HIST1H4C	-6.48	2.36e-05	0.0005	3.97	5.22e-08	3.49e-06
TMEM45A	4.67	5.81e-09	1.08e-06	-3.65	5.38e-08	3.56e-06
FAM72B	-3.42	6.77e-08	6.4e-06	3.42	5.34e-08	3.56e-06
LIMS3L	2.87	9.21e-07	4.42e-05	-3.99	5.36e-08	3.56e-06
KLHDC1	3.1	1.38e-07	1.06e-05	-3.66	5.41e-08	3.57e-06
LRRC59	-1.98	4.74e-06	0.0002	2.9	5.46e-08	3.59e-06
SLC7A2	5.87	4.71e-10	2.15e-07	-3.1	5.54e-08	3.6e-06
AKAP12	4.37	2.77e-09	6.52e-07	-3.06	5.49e-08	3.6e-06
ZDBF2	2.72	1.87e-07	1.34e-05	-3.08	5.5e-08	3.6e-06
SGOL2	-4.26	2.66e-07	1.78e-05	4.7	5.56e-08	3.6e-06
CD109	2.76	7.82e-07	3.98e-05	-3.54	5.55e-08	3.6e-06
CYBRD1	1.8	9.25e-05	0.0014	-3.22	5.59e-08	3.61e-06
RBM14	-3.21	9.75e-08	8.26e-06	3.17	5.71e-08	3.68e-06
HSPA9	-2.33	8.18e-07	4.09e-05	3.04	5.76e-08	3.69e-06
NOLC1	-2.22	2.3e-06	9.02e-05	3.06	5.76e-08	3.69e-06
GOLGA8A; GOLGA8B	2.17	0.0004	0.0039	-5.27	5.84e-08	3.73e-06
TBXAS1	-3.33	3.63e-07	2.21e-05	4.81	5.88e-08	3.74e-06
GSTT2	-1.42	0.0055	0.0293	3.7	5.89e-08	3.74e-06
RRP7A	-2.21	5.73e-06	0.0002	3.47	5.97e-08	3.78e-06
TIMELESS	-4.02	1.34e-07	1.03e-05	4.48	6.16e-08	3.88e-06
HIST1H3A	-4.19	1.6e-06	6.73e-05	6.12	6.15e-08	3.88e-06
EIF4EBP1	-2.77	1.45e-06	6.2e-05	3.65	6.3e-08	3.95e-06
EEF1E1	-2.77	1.34e-07	1.03e-05	3.13	6.47e-08	4.05e-06
HIST1H2BD	-2.55	2.86e-07	1.88e-05	3.18	6.67e-08	4.15e-06
RNASEH2A	-2.38	5.62e-07	3.08e-05	2.79	6.87e-08	4.25e-06
ZMAT1	2.87	3.17e-06	0.0001	-5.02	6.86e-08	4.25e-06
KIF22	-3.54	3.52e-07	2.18e-05	3.86	6.97e-08	4.28e-06
TFDP1	-2.84	7.6e-07	3.9e-05	3.28	6.97e-08	4.28e-06
PPARG	4.51	4.64e-07	2.69e-05	-5.98	7.18e-08	4.4e-06
SMC2	-2.68	3.15e-07	2.02e-05	3.24	7.29e-08	4.45e-06
NES	-3.54	1.16e-08	1.73e-06	2.95	7.36e-08	4.47e-06
TMEM2	2.93	1.51e-06	6.41e-05	-4.45	7.37e-08	4.47e-06
TMEM2	1.6	0.0002	0.0021	-4.45	7.37e-08	4.47e-06
TMEM2	1.82	0.0104	0.0468	-4.45	7.37e-08	4.47e-06
MLXIP	2.74	7.37e-08	6.82e-06	-2.89	7.5e-08	4.53e-06
MLXIP	2.51	1.71e-07	1.25e-05	-2.89	7.5e-08	4.53e-06
MLXIP	2.32	1.02e-06	4.76e-05	-2.89	7.5e-08	4.53e-06
MLXIP	2.2	1.74e-06	7.13e-05	-2.89	7.5e-08	4.53e-06
MLXIP	2.52	3.68e-05	0.0007	-2.89	7.5e-08	4.53e-06
MLXIP	2.02	6.74e-05	0.0011	-2.89	7.5e-08	4.53e-06
MLXIP	2.09	7.02e-05	0.0012	-2.89	7.5e-08	4.53e-06
MLXIP	2.18	0.0001	0.002	-2.89	7.5e-08	4.53e-06
MLXIP	1.87	0.0002	0.0024	-2.89	7.5e-08	4.53e-06
MLXIP	1.68	0.0003	0.0037	-2.89	7.5e-08	4.53e-06
MLXIP	2.22	0.0008	0.0073	-2.89	7.5e-08	4.53e-06
MLXIP	1.51	0.0058	0.0304	-2.89	7.5e-08	4.53e-06
FANCI	-2.73	1.19e-07	9.42e-06	2.82	7.59e-08	4.56e-06
HJURP	-3.64	9.28e-07	4.44e-05	5	7.6e-08	4.56e-06
GLRX2	-2.47	2.35e-06	9.1e-05	3.75	7.69e-08	4.61e-06
PNPO	-3.26	3.69e-07	2.24e-05	3.73	7.73e-08	4.62e-06
SNAPC1	2	4.7e-06	0.0002	-2.78	7.76e-08	4.63e-06
TLL1	-1.85	0.0003	0.0031	4.14	7.84e-08	4.66e-06
ZNF449	2.31	7.42e-06	0.0002	-3.4	7.99e-08	4.73e-06
STK38L	2.72	2.61e-07	1.75e-05	-2.88	8.38e-08	4.95e-06
HIST1H2AE	-4.56	5.29e-08	5.23e-06	4.02	8.47e-08	4.99e-06
AHSA1	-2.94	1.65e-07	1.21e-05	3.37	8.67e-08	5.1e-06
RBL1	-4.97	6.83e-08	6.43e-06	4.46	8.86e-08	5.18e-06
PPIF	-3.28	2.47e-07	1.68e-05	3.35	8.86e-08	5.18e-06
PARPBP	-4.01	6.93e-08	6.47e-06	3.74	8.95e-08	5.22e-06
GCLM	-3.24	2.14e-07	1.5e-05	3.75	9.36e-08	5.38e-06
RPL22L1	-3.18	3.43e-07	2.14e-05	3.62	9.35e-08	5.38e-06
TALDO1	-2.44	1.52e-06	6.43e-05	3.03	9.29e-08	5.38e-06
GOLGA8O	2.46	7.66e-06	0.0002	-4.23	9.32e-08	5.38e-06
WSB1	1.89	0.0001	0.0019	-3.62	9.33e-08	5.38e-06
MPDU1	-1.76	6.55e-05	0.0011	2.71	9.39e-08	5.39e-06
RALGPS2	1.99	1.1e-05	0.0003	-3.2	9.43e-08	5.4e-06
IMP4	-3.92	1.02e-06	4.76e-05	5.9	9.51e-08	5.43e-06
GOLGA8J	2.05	1.25e-05	0.0003	-3.73	9.69e-08	5.51e-06
ALYREF	-2.51	1.32e-06	5.78e-05	3.28	9.74e-08	5.53e-06
BCCIP	-2.21	1.53e-06	6.49e-05	2.83	9.9e-08	5.6e-06
ARHGAP11B	-2.97	4.94e-08	4.98e-06	2.92	1.01e-07	5.65e-06
HMBS	-3.52	6.11e-07	3.28e-05	4.54	1.01e-07	5.65e-06
PUM3	-2.1	2.45e-06	9.37e-05	2.69	1.01e-07	5.65e-06
HMBS	-3.03	7.58e-06	0.0002	4.54	1.01e-07	5.65e-06
ARHGAP11B	-1.82	0.002	0.0138	2.92	1.01e-07	5.65e-06
HMBS	-1.47	0.0056	0.0298	4.54	1.01e-07	5.65e-06
HMBS	-1.63	0.0057	0.0301	4.54	1.01e-07	5.65e-06
PSAT1	-10.07	9.63e-08	8.19e-06	9.41	1.02e-07	5.66e-06
SENP7	2.43	2.3e-06	9.02e-05	-3.33	1.02e-07	5.66e-06
ICA1	1.78	3.61e-05	0.0007	-2.8	1.02e-07	5.66e-06
BNIP3L	2.42	5.11e-07	2.87e-05	-2.6	1.04e-07	5.72e-06
NPHP3	2.27	2.75e-06	0.0001	-3.15	1.05e-07	5.77e-06
PLD1	1.33	0.0089	0.0419	-2.81	1.07e-07	5.86e-06
RAC2	-2.19	6.67e-05	0.0011	4.7	1.09e-07	5.93e-06
PARP1	-3.12	1.5e-07	1.13e-05	3.8	1.12e-07	6.11e-06
SNRPF	-3.27	1.04e-07	8.7e-06	3.2	1.13e-07	6.12e-06
BACE2	3.01	5.68e-08	5.52e-06	-2.91	1.14e-07	6.15e-06
FANCA	-5.81	9.54e-08	8.15e-06	5.79	1.14e-07	6.15e-06
CMTM7	-1.72	7.49e-05	0.0012	2.92	1.14e-07	6.15e-06
RFC2	-4.26	2.51e-07	1.71e-05	4.67	1.16e-07	6.22e-06
NPIPB5	2.49	9.34e-06	0.0003	-4.36	1.16e-07	6.22e-06
DDIT4	4.21	9.68e-07	4.59e-05	-4.92	1.18e-07	6.29e-06
CDCA2	-5.4	1.19e-07	9.45e-06	4.94	1.18e-07	6.3e-06
EIF5A	-1.96	5.08e-06	0.0002	2.66	1.18e-07	6.3e-06
ATG14	2.05	3.2e-06	0.0001	-2.7	1.19e-07	6.34e-06
CNTNAP3	2.06	4.78e-05	0.0009	-3.56	1.22e-07	6.44e-06
POLD2	-3.71	3.73e-07	2.25e-05	4.76	1.23e-07	6.47e-06
CCT5	-2.51	7.34e-07	3.79e-05	2.96	1.26e-07	6.62e-06
CELF2	3.81	1.09e-06	5e-05	-5.99	1.27e-07	6.68e-06
CELF2	2.14	8.17e-06	0.0002	-5.99	1.27e-07	6.68e-06
FAM72C	-4.32	8.59e-08	7.49e-06	4.07	1.32e-07	6.91e-06
SRPRB	-1.98	1.45e-05	0.0004	2.73	1.33e-07	6.97e-06
DCTPP1	-4.18	6.41e-07	3.42e-05	5.12	1.38e-07	7.21e-06
SLC38A9	2.12	0.0002	0.0027	-4.22	1.39e-07	7.22e-06
SLC38A9	1.74	0.0044	0.0247	-4.22	1.39e-07	7.22e-06
STEAP3	-3.42	4.61e-08	4.71e-06	2.86	1.4e-07	7.28e-06
TMEM19	-2.68	1.05e-07	8.8e-06	2.55	1.44e-07	7.42e-06
RNF217	2.62	3.54e-07	2.18e-05	-2.87	1.44e-07	7.42e-06
NCLN	-2.59	5.93e-07	3.22e-05	2.86	1.44e-07	7.42e-06
POLR1A	-2.41	1.18e-06	5.28e-05	2.81	1.44e-07	7.42e-06
CCDC80; LINC01279	2.23	2.81e-06	0.0001	-3.04	1.45e-07	7.42e-06
RLF	2.17	8.19e-07	4.09e-05	-2.61	1.46e-07	7.44e-06
EBNA1BP2; MIR6733	-2.3	3.56e-06	0.0001	3.43	1.45e-07	7.44e-06
NPHP3-ACAD11	2.2	4.76e-05	0.0009	-3.71	1.46e-07	7.44e-06
SLC35A4	-2.36	4.3e-06	0.0001	3.48	1.48e-07	7.5e-06
CCNB2	-6.11	9.15e-08	7.91e-06	5.78	1.5e-07	7.57e-06
LDLR; MIR6886	-2	6.79e-05	0.0011	3.71	1.5e-07	7.57e-06
UGCG	4.02	2.11e-07	1.49e-05	-3.57	1.51e-07	7.63e-06
CCNF	-3.42	3.97e-07	2.34e-05	3.86	1.52e-07	7.66e-06
LRR1; RHOQP1	-2.73	3.33e-06	0.0001	3.66	1.53e-07	7.67e-06
HTRA1	1.89	1.51e-05	0.0004	-3.06	1.53e-07	7.69e-06
TCP11L2	2.69	6.59e-06	0.0002	-3.91	1.55e-07	7.73e-06
PLAUR	-1.79	9.4e-05	0.0014	3.13	1.55e-07	7.73e-06
EMP1	-4.11	3.86e-08	4.09e-06	3.49	1.58e-07	7.78e-06
MTMR10	2.89	1.12e-07	9.11e-06	-2.8	1.57e-07	7.78e-06
EXO1	-10.02	5.06e-07	2.85e-05	13.41	1.58e-07	7.78e-06
TXN	-1.92	1.06e-05	0.0003	2.57	1.58e-07	7.78e-06
POP1	-1.82	3.62e-05	0.0007	2.79	1.57e-07	7.78e-06
FAP	1.87	0.0035	0.0211	-5.85	1.57e-07	7.78e-06
ANKRA2	2.5	2.2e-06	8.7e-05	-3.42	1.61e-07	7.91e-06
CLEC2D	2.47	1.06e-05	0.0003	-3.65	1.65e-07	8.1e-06
NOC4L	-2.02	4.03e-05	0.0008	3.41	1.66e-07	8.11e-06
KIAA1109	2.29	1.22e-05	0.0003	-3.15	1.67e-07	8.12e-06
GCC2	2	1.15e-05	0.0003	-2.66	1.71e-07	8.28e-06
SLC35E2B	1.86	3.94e-05	0.0008	-2.88	1.71e-07	8.28e-06
GCC2	1.52	0.0013	0.0101	-2.66	1.71e-07	8.28e-06
ORC1	-2.65	3.17e-06	0.0001	3.85	1.73e-07	8.34e-06
PRPF19	-2.66	1.03e-06	4.79e-05	3.08	1.75e-07	8.44e-06
NIFK	-2.02	2.54e-06	9.62e-05	2.44	1.76e-07	8.44e-06
PTGFRN	1.38	0.0056	0.0296	-3.48	1.76e-07	8.44e-06
SIK2	2.33	7.25e-07	3.78e-05	-2.69	1.77e-07	8.48e-06
UCHL3	-2.09	1.16e-05	0.0003	3.14	1.79e-07	8.55e-06
BICD1	1.78	7.54e-05	0.0012	-2.72	1.79e-07	8.55e-06
LTV1	-3	8.51e-07	4.19e-05	3.63	1.82e-07	8.67e-06
USP1	-2.61	5.36e-07	2.99e-05	2.85	1.87e-07	8.82e-06
GINS3	-2.7	1.63e-06	6.79e-05	3.21	1.87e-07	8.82e-06
CDC25B	-3.08	2.31e-07	1.6e-05	3.45	1.89e-07	8.88e-06
OCLN	2.42	9.83e-06	0.0003	-3.5	1.89e-07	8.88e-06
OGFOD1	-2.27	3.24e-06	0.0001	2.95	1.9e-07	8.9e-06
CENPM	-3.11	2.02e-06	8.06e-05	4.49	1.9e-07	8.92e-06
DNAJB1	-2.27	4.67e-06	0.0001	3	1.92e-07	8.96e-06
ANTXR1	3.69	2.82e-08	3.13e-06	-2.82	1.92e-07	8.97e-06
LOC400927; CSNK1E	2.08	1.5e-05	0.0004	-3.28	1.96e-07	9.1e-06
RASSF4	1.91	1.78e-05	0.0004	-2.92	1.99e-07	9.23e-06
C4orf46	-2.71	1.15e-06	5.21e-05	3.05	2.04e-07	9.43e-06
TIMM21	-2.22	1.13e-06	5.13e-05	2.53	2.08e-07	9.61e-06
PVRL1	-4.38	8.32e-08	7.38e-06	3.93	2.12e-07	9.75e-06
ACAT2	-2.95	4.76e-07	2.74e-05	3.15	2.13e-07	9.76e-06
FXN	-2.86	1.14e-06	5.17e-05	3.17	2.13e-07	9.76e-06
GOLGA8T	2.48	1.18e-05	0.0003	-4.27	2.17e-07	9.87e-06
SBF2	1.68	2.98e-05	0.0006	-2.43	2.16e-07	9.87e-06
ZSCAN31	-1.5	0.0044	0.0247	3.11	2.17e-07	9.87e-06
CDC7	-5.3	9.35e-09	1.52e-06	3.79	2.18e-07	9.88e-06
CDCA3	-3.56	1.16e-06	5.24e-05	4.63	2.18e-07	9.88e-06
CD46	1.55	0.0008	0.0069	-2.96	2.2e-07	9.96e-06
NUP93	-2.41	1.17e-06	5.25e-05	2.95	2.24e-07	1e-05
PIGW	-3.08	2.69e-06	9.95e-05	3.89	2.22e-07	1e-05
MFN2	-1.91	2.45e-05	0.0005	2.74	2.23e-07	1e-05
BACH1	3.91	4.55e-08	4.69e-06	-3.27	2.29e-07	1.01e-05
MCAM; MIR6756	-2.51	2.57e-07	1.73e-05	2.54	2.27e-07	1.01e-05
HIST1H2AK	-3.29	1.91e-06	7.72e-05	3.82	2.25e-07	1.01e-05
MYCBP; GJA9	-2.63	2.97e-06	0.0001	3.73	2.29e-07	1.01e-05
PSME3	-2.09	4.26e-06	0.0001	2.82	2.26e-07	1.01e-05
STAG3L2	1.48	0.0009	0.0076	-2.48	2.27e-07	1.01e-05
NUDC	-2.64	8.11e-07	4.08e-05	3.15	2.36e-07	1.04e-05
AGO4	1.81	0.0002	0.0028	-3.77	2.37e-07	1.04e-05
GAS2L3	-2.95	4.23e-08	4.45e-06	2.47	2.37e-07	1.05e-05
MCM2	-2.77	4.3e-06	0.0001	3.62	2.41e-07	1.06e-05
CLN6	-1.73	6.94e-05	0.0012	2.84	2.4e-07	1.06e-05
SMAD6	4.31	1.32e-06	5.78e-05	-4.38	2.47e-07	1.08e-05
NOP58	-2.13	1.23e-06	5.47e-05	2.38	2.49e-07	1.09e-05
MYBL1	-4.42	9.42e-07	4.5e-05	5.24	2.53e-07	1.1e-05
SIRPB2	3.26	5.54e-07	3.06e-05	-4.35	2.54e-07	1.11e-05
U2AF2	-2.38	5.98e-06	0.0002	3.08	2.56e-07	1.11e-05
TOMM40	-2.64	1.11e-05	0.0003	4.2	2.56e-07	1.11e-05
PRKAR2B	-3.33	1.23e-08	1.78e-06	2.47	2.6e-07	1.12e-05
RBBP8; MIR4741	-2.51	8.98e-07	4.36e-05	2.88	2.6e-07	1.12e-05
PSMD12	-2.16	7.82e-07	3.98e-05	2.36	2.62e-07	1.13e-05
PDGFB	3.69	4.9e-08	4.96e-06	-2.7	2.69e-07	1.14e-05
HYI	3.38	2.54e-07	1.72e-05	-3.26	2.65e-07	1.14e-05
MRC2	2.81	4.21e-06	0.0001	-3.51	2.65e-07	1.14e-05
SLC9A3R2	-2.06	6.43e-06	0.0002	2.84	2.66e-07	1.14e-05
CHRFAM7A	1.84	2.22e-05	0.0005	-2.66	2.67e-07	1.14e-05
PITRM1	-1.46	0.0004	0.0046	2.46	2.69e-07	1.14e-05
TRIB2	2.73	6.91e-06	0.0002	-4	2.7e-07	1.15e-05
FAM72D	-4.16	1.09e-07	9.03e-06	4.14	2.73e-07	1.16e-05
CACYBP	-2.67	7.31e-07	3.79e-05	2.85	2.74e-07	1.16e-05
TUBA1C	-1.85	4.64e-06	0.0001	2.33	2.75e-07	1.16e-05
ABCA1	2.53	9.75e-07	4.61e-05	-2.96	2.78e-07	1.17e-05
MS4A6A	2.53	1.66e-05	0.0004	-4.08	2.82e-07	1.17e-05
SEMA6C	2.34	2.28e-05	0.0005	-3.62	2.77e-07	1.17e-05
BRWD1	1.99	2.5e-05	0.0005	-2.9	2.79e-07	1.17e-05
KDM5B	1.78	2.71e-05	0.0006	-2.59	2.8e-07	1.17e-05
SGCE	1.65	0.0001	0.002	-2.59	2.77e-07	1.17e-05
CCDC84	1.79	0.0003	0.0034	-3.63	2.79e-07	1.17e-05
CCDC84	1.63	0.0007	0.0062	-3.63	2.79e-07	1.17e-05
CCDC84	1.67	0.0007	0.0068	-3.63	2.79e-07	1.17e-05
SIX1	1.6	0.0008	0.0075	-3.04	2.8e-07	1.17e-05
CCDC84	1.58	0.0034	0.0206	-3.63	2.79e-07	1.17e-05
CCDC84	1.39	0.0073	0.0362	-3.63	2.79e-07	1.17e-05
GATAD2A; MIR640	-2.91	3.22e-06	0.0001	4.05	2.86e-07	1.18e-05
FAM118A	2.38	7.18e-06	0.0002	-4.09	2.86e-07	1.18e-05
MSTO1; MSTO2P	-2.11	1.66e-05	0.0004	3.41	2.86e-07	1.18e-05
KITLG	-2.23	0.0006	0.0062	4.8	2.83e-07	1.18e-05
PSMD14	-2.18	5.84e-06	0.0002	2.95	2.89e-07	1.19e-05
CIT; MIR1178	-3.31	2.94e-07	1.93e-05	3.47	2.94e-07	1.2e-05
KIF14	-4.56	3.9e-07	2.32e-05	4.39	2.92e-07	1.2e-05
TMEM138	-2.84	5.24e-07	2.93e-05	2.86	2.93e-07	1.2e-05
PRR11	-2.51	1.62e-06	6.76e-05	2.88	2.95e-07	1.2e-05
MYO1E	2.3	1.86e-06	7.55e-05	-2.48	2.92e-07	1.2e-05
TTC17	1.79	1.21e-05	0.0003	-2.51	2.92e-07	1.2e-05
MYO1E	2.39	0.0002	0.0021	-2.48	2.92e-07	1.2e-05
TMEM97	-4.18	8.17e-07	4.09e-05	4.74	2.98e-07	1.21e-05
PNO1	-3.17	5.85e-06	0.0002	4	2.99e-07	1.21e-05
SKA1	-4.73	1.11e-06	5.06e-05	5.38	3.01e-07	1.22e-05
TIMM8A	-3.38	1.04e-05	0.0003	7.2	3.03e-07	1.22e-05
CSE1L	-2.51	3.29e-07	2.08e-05	2.82	3.09e-07	1.25e-05
MTHFD1	-4.12	2.12e-07	1.49e-05	3.2	3.16e-07	1.26e-05
HIST1H2BJ	-8.85	3.58e-07	2.19e-05	8.93	3.13e-07	1.26e-05
ORC6	-4.14	1.05e-06	4.83e-05	6.15	3.13e-07	1.26e-05
DIAPH3	-2.07	1.18e-05	0.0003	2.6	3.14e-07	1.26e-05
RASGRP3	-1.81	5.12e-05	0.0009	2.88	3.13e-07	1.26e-05
POLI	1.45	0.0008	0.0069	-2.51	3.15e-07	1.26e-05
CENPK	-3.89	3.46e-08	3.69e-06	3.09	3.21e-07	1.28e-05
WDHD1	-4.4	6.01e-07	3.25e-05	4.27	3.25e-07	1.28e-05
SPC25	-6.08	6.83e-07	3.6e-05	7.49	3.25e-07	1.28e-05
ART4	3.12	7.01e-07	3.68e-05	-3.01	3.23e-07	1.28e-05
CHAC2	-2.86	2.22e-06	8.77e-05	3.78	3.22e-07	1.28e-05
ZNF638	1.96	4.47e-05	0.0008	-3.31	3.24e-07	1.28e-05
CTNNAL1	2.86	1.21e-06	5.41e-05	-3.11	3.27e-07	1.29e-05
TPM1	3.9	2.61e-08	3.01e-06	-2.81	3.34e-07	1.31e-05
GDF6	3.15	7.96e-07	4.02e-05	-3.56	3.33e-07	1.31e-05
NUP35	-2.46	2.35e-06	9.1e-05	3.16	3.33e-07	1.31e-05
SULF1	3.27	1.03e-07	8.63e-06	-2.87	3.38e-07	1.32e-05
CDH13	1.78	2.19e-05	0.0005	-2.48	3.37e-07	1.32e-05
DSN1	-2.39	3.27e-07	2.08e-05	2.46	3.45e-07	1.33e-05
RUVBL2	-2.35	1.24e-05	0.0003	3.83	3.41e-07	1.33e-05
SLC35E2	1.74	3.37e-05	0.0007	-2.44	3.44e-07	1.33e-05
RRP36	-2.14	5.7e-06	0.0002	2.88	3.5e-07	1.35e-05
GRAMD1C	1.75	0.0002	0.0027	-3.03	3.51e-07	1.35e-05
SPDL1	-1.82	4.08e-05	0.0008	2.69	3.54e-07	1.36e-05
MIS18A	-2.98	2.18e-07	1.52e-05	2.86	3.56e-07	1.37e-05
SNX25	2.51	2.7e-06	9.96e-05	-3.29	3.58e-07	1.37e-05
HIST1H2AH	-1.98	8.63e-06	0.0002	2.48	3.56e-07	1.37e-05
CNTNAP3P2; CNTNAP3	1.52	0.0007	0.0066	-2.84	3.6e-07	1.37e-05
UMPS	-3.45	2.18e-07	1.52e-05	2.93	3.61e-07	1.38e-05
KIF2C	-4.73	1.63e-07	1.2e-05	4.14	3.74e-07	1.42e-05
EPB41L3	2.45	3.42e-06	0.0001	-3.27	3.75e-07	1.42e-05
SLC16A7	-1.51	0.0007	0.0065	2.78	3.75e-07	1.42e-05
ATIC	-4.02	3.08e-07	1.99e-05	3.87	3.77e-07	1.43e-05
CREBZF	2.21	0.0002	0.0026	-4.38	3.77e-07	1.43e-05
DNAJC9	-2.13	1.98e-05	0.0004	3.14	3.85e-07	1.45e-05
GATA2	-2.64	3.92e-06	0.0001	3.64	3.88e-07	1.46e-05
PTGER4	-3.35	7.19e-06	0.0002	4.72	3.89e-07	1.46e-05
MGP	2.04	0.0003	0.0034	-4.33	3.94e-07	1.47e-05
ADAMTS9	-4.91	2.77e-07	1.84e-05	4.62	3.95e-07	1.48e-05
IDI1	-2.43	1e-05	0.0003	2.87	3.98e-07	1.48e-05
C20orf194	1.83	5.18e-05	0.0009	-2.61	4.01e-07	1.49e-05
PGD	-2.67	1.9e-06	7.72e-05	3.18	4.03e-07	1.5e-05
TTLL3	2.66	9.14e-06	0.0003	-3.92	4.08e-07	1.51e-05
YPEL1	2.63	1.96e-05	0.0004	-4.09	4.08e-07	1.51e-05
ZNF862	1.78	4.01e-05	0.0008	-2.52	4.21e-07	1.56e-05
NOL11	-2.09	2.75e-06	0.0001	2.45	4.26e-07	1.57e-05
DCLRE1B	-3.2	4.95e-06	0.0002	3.78	4.27e-07	1.57e-05
NAV1	3.3	2.47e-08	2.88e-06	-2.35	4.32e-07	1.59e-05
RFC5	-3.29	7.91e-08	7.13e-06	2.87	4.36e-07	1.59e-05
PNP	-2.07	2.63e-05	0.0005	3.05	4.33e-07	1.59e-05
HAT1	-2.54	3.9e-07	2.32e-05	2.44	4.48e-07	1.63e-05
ALKBH8	-3.01	4.14e-06	0.0001	3.91	4.46e-07	1.63e-05
GSTCD	-2.52	9.76e-06	0.0003	3.9	4.5e-07	1.63e-05
MAPK8IP3	2.67	3.11e-05	0.0006	-5.08	4.5e-07	1.63e-05
EIF4G1	-1.54	0.0002	0.0027	2.35	4.5e-07	1.63e-05
PSMC3	-1.71	7.82e-05	0.0013	2.42	4.53e-07	1.64e-05
PA2G4	-2.11	3.34e-06	0.0001	2.4	4.69e-07	1.7e-05
ECI2	-2.18	8.79e-07	4.3e-05	2.28	4.78e-07	1.72e-05
SLIRP	-2.31	1.91e-06	7.72e-05	2.51	4.78e-07	1.72e-05
KDM6A	1.84	0.0001	0.0017	-3.14	4.79e-07	1.72e-05
YEATS2	2.08	2.48e-06	9.45e-05	-2.45	4.92e-07	1.76e-05
NPIPB6	2.14	0.0006	0.0058	-4.68	4.98e-07	1.78e-05
SPOCK1	2.23	1.95e-06	7.85e-05	-2.77	5.05e-07	1.8e-05
SLC35A1	1.79	5.18e-05	0.0009	-2.39	5.06e-07	1.8e-05
SH3BGRL3	-1.65	5.75e-05	0.001	2.25	5.04e-07	1.8e-05
MRPS7	-1.42	0.0042	0.0238	2.76	5.07e-07	1.8e-05
SELL	-2.97	2.28e-05	0.0005	5.16	5.1e-07	1.81e-05
CDCA8	-5.94	1.03e-06	4.79e-05	6.44	5.17e-07	1.83e-05
NOP10	-2	1.38e-05	0.0003	2.65	5.18e-07	1.83e-05
TOMM34	-3.05	4.1e-06	0.0001	3.82	5.26e-07	1.86e-05
ZNF514	1.67	0.0001	0.0018	-2.37	5.31e-07	1.87e-05
GJA5	8.16	6.51e-08	6.23e-06	-5.05	5.37e-07	1.89e-05
IL4R	2.93	1.76e-07	1.28e-05	-2.48	5.46e-07	1.9e-05
CEP78	-2.61	3.53e-07	2.18e-05	2.52	5.4e-07	1.9e-05
ABCE1	-2.35	6.82e-07	3.6e-05	2.51	5.48e-07	1.9e-05
TNFRSF10B	2.11	1.44e-06	6.18e-05	-2.22	5.46e-07	1.9e-05
PSMB2	-2.17	2.64e-06	9.81e-05	2.55	5.41e-07	1.9e-05
MRPL57	-2.23	3.71e-06	0.0001	2.76	5.4e-07	1.9e-05
TM2D1	1.91	9.56e-06	0.0003	-2.35	5.48e-07	1.9e-05
DHCR7	-1.79	7.47e-05	0.0012	2.61	5.47e-07	1.9e-05
TM2D1	1.79	0.0001	0.0018	-2.35	5.48e-07	1.9e-05
NLRP1	1.67	0.0004	0.0042	-2.64	5.47e-07	1.9e-05
PREP	2.61	1.51e-06	6.41e-05	-2.82	5.52e-07	1.91e-05
FBXL20	2.12	0.0002	0.0021	-3.17	5.52e-07	1.91e-05
HERC1	2.96	7.85e-07	3.98e-05	-3.36	5.62e-07	1.94e-05
GTSE1	-2.35	8.54e-06	0.0002	3.1	5.62e-07	1.94e-05
UBE2S	-4.41	1.55e-05	0.0004	7.2	5.66e-07	1.95e-05
RPP30	-1.97	2.28e-05	0.0005	2.6	5.67e-07	1.95e-05
SGOL1	-7.66	1.29e-06	5.69e-05	9.58	5.74e-07	1.97e-05
NQO1	-2.42	2.84e-07	1.87e-05	2.25	5.81e-07	1.99e-05
GOLGA6L3	1.84	0.0004	0.0044	-3.87	5.81e-07	1.99e-05
ACVR1B	1.87	5.01e-05	0.0009	-2.7	5.86e-07	2e-05
PPP5C	-1.55	0.0001	0.0019	2.24	5.93e-07	2.02e-05
NPIPB8	1.91	0.0012	0.0094	-4.4	5.93e-07	2.02e-05
SKP2	-4.23	1.14e-07	9.21e-06	3.48	6e-07	2.04e-05
LRRC32	2.61	2.84e-06	0.0001	-3.17	6.02e-07	2.04e-05
ASPM	-4.46	3.05e-07	1.97e-05	3.87	6.04e-07	2.05e-05
MERTK	1.95	1.88e-05	0.0004	-2.8	6.23e-07	2.1e-05
HIST2H2BE	-2.96	2.33e-06	9.1e-05	3.31	6.27e-07	2.12e-05
NUP188	-1.89	1.39e-05	0.0003	2.54	6.41e-07	2.15e-05
SLC19A1	-2.35	9.21e-05	0.0014	4.98	6.41e-07	2.15e-05
DPM2	-1.34	0.003	0.0187	2.32	6.37e-07	2.15e-05
MYO1D	1.99	6.34e-06	0.0002	-2.29	6.61e-07	2.21e-05
METRNL	1.97	3.91e-05	0.0007	-2.8	6.66e-07	2.22e-05
FAT4	1.83	3.98e-05	0.0008	-2.62	6.67e-07	2.22e-05
GLA	-1.76	8.66e-05	0.0014	2.8	6.64e-07	2.22e-05
LAMB1	1.58	0.0002	0.0026	-2.26	6.84e-07	2.27e-05
PDSS1	-2.84	1.38e-06	5.99e-05	3.38	6.86e-07	2.28e-05
ZNF841	2.25	4.33e-06	0.0001	-2.95	6.88e-07	2.28e-05
C18orf54	-2.25	5.23e-06	0.0002	2.7	6.92e-07	2.29e-05
LSM3	-2.19	3.73e-06	0.0001	2.73	7.07e-07	2.34e-05
NYNRIN	3.03	3.85e-06	0.0001	-3.44	7.1e-07	2.34e-05
CTPS1	-3.03	4.81e-06	0.0002	3.43	7.22e-07	2.37e-05
CHAMP1	-2.09	1.29e-05	0.0003	2.85	7.23e-07	2.37e-05
ANO6	2.42	1.04e-05	0.0003	-2.69	7.3e-07	2.39e-05
ANO6	2.12	1.62e-05	0.0004	-2.69	7.3e-07	2.39e-05
SNRPB	-2.18	2.34e-06	9.1e-05	2.54	7.32e-07	2.4e-05
GBE1	3.3	1.88e-08	2.36e-06	-2.39	7.44e-07	2.42e-05
ZWINT	-3.56	6.53e-06	0.0002	4.66	7.41e-07	2.42e-05
TIMM50	-2.44	5.05e-05	0.0009	3.38	7.43e-07	2.42e-05
DUSP23	-1.55	0.0042	0.024	2.78	7.42e-07	2.42e-05
YPEL3	1.89	0.0003	0.0036	-3.21	7.66e-07	2.48e-05
ZBTB2	-1.5	0.0017	0.0125	2.9	7.66e-07	2.48e-05
ABCG1	2.43	1.34e-05	0.0003	-3.11	7.78e-07	2.52e-05
CDCA7	-5.1	1.64e-06	6.81e-05	5.19	7.89e-07	2.55e-05
CGNL1	1.31	0.0067	0.034	-2.17	7.98e-07	2.57e-05
HIST1H2BF	-4.24	5.75e-06	0.0002	6.64	8.14e-07	2.62e-05
HIST1H4D	-4.21	4.9e-09	9.64e-07	2.5	8.17e-07	2.63e-05
SARAF	2.2	4.38e-06	0.0001	-2.43	8.22e-07	2.63e-05
PTX3	-1.98	8.72e-06	0.0002	2.37	8.19e-07	2.63e-05
IFRD2	-1.93	6.33e-05	0.0011	2.75	8.24e-07	2.64e-05
MYO6	1.92	1.15e-05	0.0003	-4.4	8.34e-07	2.66e-05
MYO6	2.34	5.1e-05	0.0009	-4.4	8.34e-07	2.66e-05
GOLGA6L5P; GOLGA6L17P	1.97	8.25e-05	0.0013	-3.61	8.33e-07	2.66e-05
ITGA10	1.8	6.83e-05	0.0011	-2.77	8.38e-07	2.67e-05
NEK2	-2.96	7.55e-07	3.88e-05	2.8	8.48e-07	2.69e-05
SLC25A19	-2.92	3.03e-06	0.0001	3.49	8.49e-07	2.69e-05
L3MBTL2	-1.9	4.03e-05	0.0008	2.57	8.49e-07	2.69e-05
MFAP2	2.06	0.0029	0.0182	-5.02	8.49e-07	2.69e-05
CKAP2	-3.62	6.48e-08	6.23e-06	2.62	8.57e-07	2.7e-05
LSM5	-2.12	2.89e-05	0.0006	2.71	8.57e-07	2.7e-05
ZNF302	1.45	0.001	0.0085	-2.19	8.59e-07	2.7e-05
COQ2	-2.41	7.81e-07	3.98e-05	2.35	8.63e-07	2.71e-05
C2orf27A	3.09	1.15e-05	0.0003	-4.09	8.67e-07	2.72e-05
RBM5	1.63	0.0003	0.0032	-2.53	8.66e-07	2.72e-05
SNRPD3	-2.84	2.44e-06	9.37e-05	3.12	8.73e-07	2.73e-05
HIST1H2BE	-2.89	1.34e-05	0.0003	3.65	8.71e-07	2.73e-05
RUNX1T1	1.59	0.0074	0.0363	-3.78	8.75e-07	2.73e-05
RAD51	-2.48	4.77e-06	0.0002	3.42	8.98e-07	2.8e-05
ARHGEF10	2.69	3.01e-07	1.95e-05	-2.41	9.05e-07	2.82e-05
NIP7	-2.16	1.44e-05	0.0004	3.07	9.06e-07	2.82e-05
ARHGEF10	1.9	0.0082	0.0393	-2.41	9.05e-07	2.82e-05
LIMS3L; LIMS3	2.41	2.31e-06	9.04e-05	-2.78	9.1e-07	2.83e-05
C20orf24	-1.81	1.08e-05	0.0003	2.18	9.22e-07	2.86e-05
PLOD2	3.32	5.25e-08	5.23e-06	-2.51	9.41e-07	2.91e-05
SLC7A5	-2.95	2.42e-05	0.0005	4.74	9.44e-07	2.91e-05
CCNG2	2.01	4.32e-05	0.0008	-2.68	9.41e-07	2.91e-05
NAA38	-2.19	5.18e-06	0.0002	2.47	9.49e-07	2.93e-05
ADHFE1; C8orf46	2.73	4.49e-05	0.0008	-3.81	9.56e-07	2.93e-05
DNAJC18	1.81	8.04e-05	0.0013	-2.39	9.55e-07	2.93e-05
DDX26B	1.38	0.0062	0.0321	-2.71	9.51e-07	2.93e-05
GOLGA8J; GOLGA8IP	3.01	1.18e-06	5.29e-05	-3.22	9.62e-07	2.94e-05
UBIAD1	-1.71	7.37e-05	0.0012	2.43	9.58e-07	2.94e-05
SLC25A37	3.3	0.0002	0.0022	-6.07	9.61e-07	2.94e-05
NCEH1	-2.31	0.0002	0.0022	3.89	9.75e-07	2.97e-05
XRCC3	-3.08	2.79e-06	0.0001	3.86	9.86e-07	3e-05
ANKRD36	2.04	0.0002	0.0023	-3.91	9.98e-07	3.03e-05
FAM13A	3.15	1.38e-06	6.01e-05	-2.79	1.02e-06	3.09e-05
RPS6KA2	2.49	5.28e-06	0.0002	-2.86	1.02e-06	3.09e-05
CHID1	-2.04	2.01e-05	0.0005	2.73	1.03e-06	3.12e-05
ZNF532	2.15	1.22e-06	5.41e-05	-2.12	1.04e-06	3.14e-05
BANF1	-3.18	9.07e-07	4.37e-05	3.11	1.05e-06	3.16e-05
POP4	-2.24	3.03e-06	0.0001	2.62	1.06e-06	3.17e-05
ATXN3	2.31	1.23e-05	0.0003	-2.75	1.06e-06	3.17e-05
ATXN3	1.69	0.0002	0.0021	-2.75	1.06e-06	3.17e-05
NMRK1	1.49	0.0003	0.0038	-2.23	1.05e-06	3.17e-05
MAP2K5	2.11	5.31e-05	0.0009	-2.62	1.07e-06	3.2e-05
HIST1H2BG	-3.45	1.06e-06	4.87e-05	3.92	1.07e-06	3.21e-05
HMMR	-4.26	9.81e-07	4.62e-05	4.33	1.08e-06	3.22e-05
PINX1; MIR1322	-2.29	2.59e-06	9.73e-05	2.43	1.09e-06	3.24e-05
PRMT5	-2.5	2.44e-05	0.0005	3.38	1.09e-06	3.24e-05
NR2C2AP	-1.9	0.0002	0.0022	2.81	1.09e-06	3.24e-05
CCRL2	-1.78	1.69e-05	0.0004	2.53	1.1e-06	3.26e-05
HIST2H2AA4; HIST2H2AA3	-1.99	3.81e-05	0.0007	2.55	1.11e-06	3.28e-05
RNASEH2B	-2.07	4.98e-06	0.0002	2.36	1.13e-06	3.33e-05
MRTO4	-2.55	2.62e-05	0.0005	3.62	1.13e-06	3.33e-05
PGAM5	-2.91	3.5e-06	0.0001	3.25	1.13e-06	3.34e-05
CMSS1	-2.29	8.31e-07	4.14e-05	2.33	1.14e-06	3.35e-05
COL5A1	2.45	2.01e-06	8.04e-05	-2.78	1.14e-06	3.35e-05
LSG1	-1.67	9.35e-05	0.0014	2.65	1.14e-06	3.35e-05
CENPL	-3.7	8.44e-07	4.17e-05	3.65	1.15e-06	3.37e-05
RRM1	-2.87	1.39e-06	6.03e-05	2.74	1.15e-06	3.37e-05
SPECC1L-ADORA2A	3.22	1.73e-06	7.08e-05	-3.41	1.15e-06	3.37e-05
IGF2BP2	2.13	3.27e-06	0.0001	-2.24	1.15e-06	3.37e-05
SNRPA1	-1.94	6.01e-06	0.0002	2.28	1.17e-06	3.42e-05
ANKRD36B	1.5	0.0026	0.0168	-2.91	1.17e-06	3.42e-05
TVP23C; CDRT4; TVP23C-CDRT4	2.15	7.29e-06	0.0002	-2.47	1.18e-06	3.44e-05
ABCF2	-1.91	1.1e-05	0.0003	2.24	1.19e-06	3.46e-05
FAM189A2	6.78	2.02e-06	8.06e-05	-6.91	1.2e-06	3.5e-05
DKC1; SNORA36A; SNORA56; MIR664B	-2.33	6.69e-06	0.0002	2.73	1.21e-06	3.51e-05
RAN	-1.89	6.48e-06	0.0002	2.08	1.22e-06	3.52e-05
HNRNPAB	-2.12	6.16e-06	0.0002	2.17	1.24e-06	3.59e-05
DLL4	2.22	0.0003	0.0038	-4.92	1.24e-06	3.59e-05
DDIAS	-3.48	6.4e-06	0.0002	4.27	1.27e-06	3.64e-05
MAP2K6	-2.21	2.52e-06	9.58e-05	2.34	1.28e-06	3.68e-05
MAGED2	1.98	2.83e-06	0.0001	-2.08	1.29e-06	3.69e-05
NPIPB15	1.99	0.0027	0.0175	-4.22	1.29e-06	3.7e-05
SKIL	3.15	1.4e-08	1.93e-06	-2.1	1.3e-06	3.71e-05
RPA3	-2.49	3.37e-06	0.0001	2.43	1.3e-06	3.71e-05
CDCA5	-2.52	4.11e-06	0.0001	2.9	1.3e-06	3.71e-05
HIST1H3H	-2.44	0.0001	0.0019	4.15	1.33e-06	3.77e-05
BCL2L12	-2.27	5.12e-05	0.0009	3.44	1.33e-06	3.79e-05
ZNF224	1.66	0.0019	0.0137	-3	1.34e-06	3.8e-05
TRIO	3.11	3.27e-07	2.08e-05	-2.7	1.35e-06	3.82e-05
MTMR6	1.62	0.0002	0.0027	-2.24	1.37e-06	3.88e-05
TIA1	1.66	0.0002	0.0027	-2.51	1.38e-06	3.9e-05
ARID4A	1.97	2.33e-05	0.0005	-2.33	1.39e-06	3.91e-05
ECHDC2	1.68	0.0003	0.0038	-2.72	1.43e-06	4.02e-05
GEMIN5	-1.87	1.67e-05	0.0004	2.28	1.44e-06	4.03e-05
BRIX1	-2.27	1.4e-05	0.0003	2.76	1.45e-06	4.05e-05
FKBP4	-3.12	2.94e-06	0.0001	2.99	1.46e-06	4.07e-05
NAA15	-2.02	1.16e-05	0.0003	2.39	1.46e-06	4.08e-05
PMPCA	-1.42	0.0019	0.0133	2.43	1.46e-06	4.08e-05
GOLGA8M	2.25	2.48e-05	0.0005	-2.9	1.47e-06	4.09e-05
LMBRD1	1.98	3.73e-05	0.0007	-2.77	1.47e-06	4.09e-05
DDX39A	-1.73	3.35e-05	0.0007	2.17	1.48e-06	4.11e-05
TRPC1	2.06	3.44e-05	0.0007	-2.74	1.49e-06	4.14e-05
ICMT	-2.01	6.14e-06	0.0002	2.14	1.51e-06	4.16e-05
MRPL3	-2.21	1.45e-05	0.0004	2.46	1.51e-06	4.16e-05
LLPH	-1.5	0.0003	0.0033	2.18	1.51e-06	4.16e-05
ZKSCAN1	1.84	4.14e-05	0.0008	-2.16	1.51e-06	4.18e-05
CENPP	-2.06	1.07e-05	0.0003	2.54	1.54e-06	4.24e-05
EFHD2	-2.02	1.98e-05	0.0004	2.55	1.54e-06	4.24e-05
PARP6	1.71	5.67e-05	0.001	-2.29	1.55e-06	4.25e-05
C7orf49	-2.56	2.63e-06	9.81e-05	2.59	1.56e-06	4.26e-05
CD44	-1.59	0.0002	0.002	2.17	1.56e-06	4.26e-05
LYRM2	-1.91	3.93e-05	0.0008	2.43	1.57e-06	4.29e-05
MCOLN1	-1.55	0.0009	0.0077	2.28	1.59e-06	4.35e-05
TAP2	-3.12	3e-06	0.0001	3.14	1.62e-06	4.4e-05
RORA	2.73	1.25e-05	0.0003	-3.37	1.61e-06	4.4e-05
SMAP2	-1.83	0.0001	0.0016	2.72	1.62e-06	4.4e-05
PPP1R13L	2.17	1.13e-05	0.0003	-2.76	1.63e-06	4.41e-05
NARF	3.36	8.86e-07	4.32e-05	-3.14	1.64e-06	4.43e-05
DKK3	1.78	1.63e-05	0.0004	-2.12	1.64e-06	4.44e-05
CD82	2.13	0.0002	0.0028	-3.52	1.65e-06	4.47e-05
PDGFRL	1.47	0.0008	0.0072	-2.08	1.66e-06	4.48e-05
GOLGA8R	2.17	0.0009	0.0078	-4.72	1.66e-06	4.49e-05
TIMM8B	-2.99	2.2e-06	8.71e-05	3.31	1.68e-06	4.51e-05
BORA	-2.71	4.87e-06	0.0002	2.86	1.68e-06	4.51e-05
PSMB3	-1.83	9.91e-06	0.0003	2.31	1.68e-06	4.51e-05
PAK1IP1	-2.58	2.97e-05	0.0006	3.08	1.68e-06	4.51e-05
TRMT6	-1.87	0.0001	0.0016	2.5	1.68e-06	4.51e-05
POLA2	-2.62	4.01e-06	0.0001	2.68	1.7e-06	4.54e-05
MAR8	2.09	4.3e-05	0.0008	-3.03	1.7e-06	4.54e-05
CEP126	1.62	0.0045	0.025	-3.07	1.72e-06	4.59e-05
TNFRSF10D	2.56	1.96e-06	7.87e-05	-2.33	1.75e-06	4.65e-05
OGDH	-1.76	0.0002	0.0028	2.59	1.75e-06	4.65e-05
GOLGA8K; ULK4P1	1.8	0.0009	0.0076	-3.12	1.75e-06	4.65e-05
GABBR2	-4.4	9.44e-09	1.52e-06	2.69	1.76e-06	4.66e-05
C1QBP	-2.39	7.93e-07	4.01e-05	2.14	1.76e-06	4.67e-05
GRWD1	-2.96	3.39e-05	0.0007	4.48	1.79e-06	4.73e-05
WWP1	2.23	0.0001	0.0016	-4.12	1.79e-06	4.73e-05
WWP1	1.56	0.0002	0.0027	-4.12	1.79e-06	4.73e-05
GATAD1	1.66	0.0005	0.005	-2.67	1.79e-06	4.73e-05
LPCAT2	2.86	4.4e-08	4.58e-06	-2.1	1.82e-06	4.78e-05
PFN1	-1.34	0.0042	0.0238	2.09	1.82e-06	4.8e-05
HN1	-1.64	0.0001	0.0016	2.13	1.83e-06	4.81e-05
SDC2	8.31	9.69e-09	1.54e-06	-3.66	1.84e-06	4.83e-05
COLGALT1	-1.28	0.0107	0.0478	2.2	1.84e-06	4.83e-05
NPIPA2	1.62	0.0008	0.0072	-3.04	1.86e-06	4.87e-05
DNAJA1	-2.02	2.64e-06	9.81e-05	2.06	1.87e-06	4.88e-05
WDR60	1.54	0.0023	0.0155	-2.89	1.87e-06	4.88e-05
TGIF2-C20orf24	-2	1.28e-05	0.0003	2.3	1.91e-06	4.98e-05
XRCC4	-1.73	2.07e-05	0.0005	2.06	1.91e-06	4.98e-05
FEM1C	1.47	0.0035	0.0211	-2.24	1.92e-06	4.99e-05
SRSF2; MIR636	-2.08	6.73e-06	0.0002	2.27	1.93e-06	5.01e-05
UTP4	-1.85	9.35e-05	0.0014	2.32	1.94e-06	5.03e-05
MGARP	3.27	5.09e-07	2.87e-05	-3.11	1.96e-06	5.06e-05
EIF4E	-2.04	1.01e-05	0.0003	2.69	1.95e-06	5.06e-05
ZWILCH	-2.61	1.86e-05	0.0004	3.21	1.98e-06	5.11e-05
KMT2E	1.72	0.0002	0.0024	-2.67	1.98e-06	5.11e-05
ZMYND8	2.03	1.43e-05	0.0004	-2.39	1.99e-06	5.12e-05
THBS2	2.64	4.85e-07	2.77e-05	-2.3	1.99e-06	5.13e-05
NETO2	-2.87	4.91e-07	2.79e-05	2.44	2e-06	5.14e-05
PSMC5	-2.06	3.68e-05	0.0007	2.56	2e-06	5.14e-05
LEPROTL1	2.01	5.57e-06	0.0002	-2.08	2.04e-06	5.23e-05
PURG	2.2	3.82e-05	0.0007	-2.86	2.04e-06	5.23e-05
MEDAG	-2.88	9.02e-07	4.36e-05	2.65	2.05e-06	5.24e-05
FBXL4	2.42	4.72e-06	0.0002	-2.59	2.06e-06	5.24e-05
TIMM13	-2.67	1.95e-05	0.0004	3.3	2.06e-06	5.24e-05
TMX2; C11orf31	-1.55	0.0008	0.007	2.17	2.05e-06	5.24e-05
FBL	-2.05	8.38e-06	0.0002	2.24	2.06e-06	5.25e-05
FBL	-2.27	1.55e-05	0.0004	2.24	2.06e-06	5.25e-05
FBL	-2.4	3.11e-05	0.0006	2.24	2.06e-06	5.25e-05
FBL	-1.8	3.28e-05	0.0007	2.24	2.06e-06	5.25e-05
FBL	-2.06	0.0001	0.0016	2.24	2.06e-06	5.25e-05
FBL	-1.59	0.0009	0.0077	2.24	2.06e-06	5.25e-05
FBL	-1.46	0.0015	0.0112	2.24	2.06e-06	5.25e-05
FBL	-1.41	0.0027	0.0174	2.24	2.06e-06	5.25e-05
FBL	-1.41	0.0041	0.0238	2.24	2.06e-06	5.25e-05
FBL	-1.26	0.0101	0.0457	2.24	2.06e-06	5.25e-05
SLC25A44	-1.43	0.0014	0.011	2.41	2.07e-06	5.27e-05
G6PC3	-1.68	5.59e-05	0.001	2.07	2.08e-06	5.28e-05
EPB41	1.56	0.0004	0.0045	-2.2	2.08e-06	5.28e-05
CCNG1	1.55	0.0003	0.003	-2.13	2.09e-06	5.29e-05
CAMK2D	1.44	0.0029	0.0184	-2.28	2.11e-06	5.35e-05
EXOC4	1.62	0.0007	0.0062	-2.34	2.12e-06	5.36e-05
LCA5	1.69	0.0004	0.0045	-2.38	2.13e-06	5.38e-05
MED13L	2.03	1.72e-05	0.0004	-2.26	2.17e-06	5.47e-05
COA6	-2.75	7.13e-06	0.0002	3.54	2.19e-06	5.5e-05
RIOK1	-2.18	1.61e-05	0.0004	2.7	2.2e-06	5.52e-05
NAT10	-1.96	2.41e-05	0.0005	2.32	2.22e-06	5.56e-05
ERH	-2.32	1.84e-06	7.51e-05	2.28	2.22e-06	5.57e-05
LIMS1	1.98	1.14e-05	0.0003	-2.38	2.25e-06	5.63e-05
C1RL	1.86	2.36e-05	0.0005	-2.65	2.25e-06	5.63e-05
NUP88	-2.15	2.62e-06	9.81e-05	2.38	2.28e-06	5.7e-05
POLQ	-3.71	1.67e-06	6.91e-05	4.14	2.29e-06	5.71e-05
BMP4	2.08	2.56e-06	9.67e-05	-2.03	2.31e-06	5.77e-05
PTGS1	2.12	5.38e-06	0.0002	-2.3	2.32e-06	5.77e-05
TSPAN6	1.89	1.15e-05	0.0003	-2.09	2.33e-06	5.79e-05
FAH	-2.64	0.0002	0.0029	4.24	2.33e-06	5.79e-05
SMG1	1.74	6.4e-05	0.0011	-2.24	2.35e-06	5.82e-05
SMG1	1.38	0.0092	0.0429	-2.24	2.35e-06	5.82e-05
SNED1	1.95	0.0007	0.0064	-2.96	2.37e-06	5.86e-05
MMP2	2.07	1.69e-06	6.93e-05	-2.08	2.4e-06	5.91e-05
NLN	-2.44	4.43e-06	0.0001	2.59	2.4e-06	5.91e-05
PRELID1	-1.99	1.47e-05	0.0004	2.35	2.39e-06	5.91e-05
DNMT1	-2.3	1.6e-05	0.0004	2.56	2.39e-06	5.91e-05
LENG8	1.51	0.0005	0.0053	-2.11	2.4e-06	5.91e-05
USP32P2; FAM106A; CCDC144B	1.9	0.0001	0.0015	-2.55	2.42e-06	5.93e-05
MTRR	-1.77	0.0009	0.0075	2.54	2.42e-06	5.93e-05
PHF10	2.08	2.56e-06	9.67e-05	-2.09	2.42e-06	5.94e-05
PUF60	-2.02	5.45e-05	0.001	3.23	2.43e-06	5.95e-05
SF3B4	-1.65	0.0007	0.0063	2.49	2.43e-06	5.95e-05
CENPO	-3.89	3.25e-06	0.0001	4.12	2.44e-06	5.96e-05
EPB41L4A	2.27	4.97e-05	0.0009	-3.02	2.45e-06	5.96e-05
CNTNAP3B	2.05	0.001	0.0082	-3.03	2.44e-06	5.96e-05
CNTNAP3B	1.76	0.001	0.0085	-3.03	2.44e-06	5.96e-05
TMPO	-2.51	1.69e-06	6.93e-05	2.21	2.46e-06	5.97e-05
PCMTD1	1.71	8.07e-05	0.0013	-2.24	2.46e-06	5.97e-05
EZH1	1.5	0.0005	0.0054	-2.1	2.45e-06	5.97e-05
TRIB3	-3.41	2.11e-06	8.39e-05	3.3	2.47e-06	5.99e-05
MRPL35	-1.86	1.74e-05	0.0004	2.26	2.49e-06	6.02e-05
WDR36	-1.72	7.86e-05	0.0013	2.09	2.49e-06	6.02e-05
MRPL17	-2.99	7.45e-06	0.0002	3.13	2.55e-06	6.15e-05
CHST3	-1.67	0.0009	0.0076	2.7	2.55e-06	6.15e-05
NUAK1	2.64	5.71e-07	3.12e-05	-2.48	2.57e-06	6.18e-05
BTN2A2	2.07	1.67e-05	0.0004	-2.48	2.57e-06	6.18e-05
MTCH2	-1.65	0.0002	0.0023	1.99	2.57e-06	6.18e-05
MGST1	-2.16	1.14e-05	0.0003	2.42	2.58e-06	6.2e-05
MGST1	-1.68	0.0014	0.0108	2.42	2.58e-06	6.2e-05
CCNYL1; MIR4775	-2.07	3.05e-06	0.0001	2.1	2.6e-06	6.23e-05
COL1A2	2.83	9.06e-06	0.0003	-3.42	2.61e-06	6.24e-05
TGFB1	2.67	2.83e-05	0.0006	-3.24	2.61e-06	6.24e-05
KCTD12	-4.18	3.34e-05	0.0007	5.92	2.61e-06	6.24e-05
NDUFAB1	-1.83	8.47e-05	0.0013	2.41	2.62e-06	6.24e-05
SMAGP	-1.53	0.0006	0.0062	2.26	2.63e-06	6.26e-05
GLCE	2.35	2.04e-06	8.13e-05	-2.21	2.65e-06	6.29e-05
NID1	1.67	0.0001	0.0016	-2	2.64e-06	6.29e-05
TNIK	-1.44	0.0007	0.0064	2.04	2.69e-06	6.39e-05
FAM160B1	1.79	1.74e-05	0.0004	-2.03	2.7e-06	6.4e-05
TUBA1A	-1.64	7.9e-05	0.0013	2.01	2.7e-06	6.4e-05
CTPS2	1.37	0.0094	0.0435	-2.23	2.7e-06	6.4e-05
ZNF383	1.48	0.0018	0.0128	-2.16	2.71e-06	6.41e-05
FPR3	4.88	1.12e-06	5.09e-05	-4.04	2.74e-06	6.46e-05
CLK4	2.16	7.83e-06	0.0002	-2.36	2.75e-06	6.49e-05
MARS; MIR6758	-2.41	1.5e-05	0.0004	2.95	2.75e-06	6.49e-05
PXN	2.03	2.43e-05	0.0005	-2.6	2.76e-06	6.5e-05
PDE12	-2.57	1.17e-05	0.0003	2.93	2.77e-06	6.51e-05
TECR; MIR639	-1.71	3.35e-05	0.0007	1.95	2.81e-06	6.6e-05
NPIPB9	1.97	0.0032	0.0199	-4.69	2.81e-06	6.6e-05
NUP107	-2.68	3.92e-07	2.32e-05	2.28	2.86e-06	6.71e-05
NDRG1	2.89	2.86e-06	0.0001	-2.82	2.87e-06	6.72e-05
RMI1	-3	1.99e-05	0.0004	3.27	2.94e-06	6.87e-05
NDUFA4	-1.53	0.0013	0.01	2.24	2.94e-06	6.88e-05
PAICS	-2.1	3.62e-06	0.0001	2.05	2.95e-06	6.89e-05
ANKRD45	2.91	1.18e-06	5.27e-05	-2.9	2.99e-06	6.95e-05
PDIA5; MIR7110	2.37	3.28e-06	0.0001	-2.26	2.98e-06	6.95e-05
TNFRSF11A	2.02	1.28e-05	0.0003	-2.46	2.98e-06	6.95e-05
TNFRSF11A	1.77	0.0021	0.0144	-2.46	2.98e-06	6.95e-05
ZNF521	1.37	0.004	0.0231	-1.96	3.01e-06	6.99e-05
MTERF3	-1.81	1.94e-05	0.0004	1.93	3.04e-06	7.05e-05
HSPD1	-2.13	2.59e-06	9.74e-05	2.09	3.06e-06	7.09e-05
BMPR2	2.1	3.09e-06	0.0001	-1.95	3.06e-06	7.1e-05
TUBB8	-3.15	2.97e-05	0.0006	3.79	3.07e-06	7.1e-05
FTSJ1	-1.82	9.35e-05	0.0014	2.21	3.12e-06	7.2e-05
PHF3	1.58	0.0002	0.0022	-2	3.11e-06	7.2e-05
MDM4	1.69	0.0002	0.0024	-2.28	3.12e-06	7.2e-05
MT1H	-1.42	0.0021	0.0145	2.21	3.13e-06	7.2e-05
RAD54L	-2.58	4.1e-06	0.0001	2.72	3.17e-06	7.3e-05
NEIL3	-2.63	2.38e-06	9.21e-05	2.3	3.19e-06	7.33e-05
SVIP	-2.85	1.21e-05	0.0003	3.04	3.2e-06	7.35e-05
FANCD2	-4.07	1.48e-05	0.0004	4.74	3.21e-06	7.35e-05
NDUFV3	-1.41	0.0026	0.0169	2.06	3.25e-06	7.43e-05
GUSBP2	1.61	0.0036	0.0216	-3.09	3.26e-06	7.44e-05
POLR2E	-2.09	5.8e-05	0.001	2.73	3.28e-06	7.49e-05
KBTBD8	-1.7	0.0015	0.0113	2.64	3.29e-06	7.5e-05
LRRCC1	-2.47	8.21e-07	4.09e-05	2.11	3.36e-06	7.66e-05
CDK4	-2.58	2.8e-06	0.0001	2.44	3.37e-06	7.66e-05
EBP	-1.81	9.19e-06	0.0003	2.01	3.37e-06	7.66e-05
BNIP3	1.93	1.87e-05	0.0004	-2.22	3.38e-06	7.66e-05
ELP2	1.72	0.0001	0.0017	-2.18	3.39e-06	7.66e-05
C1orf112	-2.2	0.0002	0.0028	3.75	3.38e-06	7.66e-05
RRP15	-1.61	0.0004	0.0044	2.11	3.38e-06	7.66e-05
HSP90AA1	-1.99	6.01e-06	0.0002	2.12	3.4e-06	7.68e-05
RNF126	-1.73	0.0002	0.0028	2.44	3.43e-06	7.74e-05
WDR19	1.62	0.0006	0.0058	-2.33	3.43e-06	7.74e-05
DDX56	-2.21	0.0002	0.0021	2.99	3.44e-06	7.76e-05
TUBA1B	-1.78	8.67e-05	0.0014	2.15	3.45e-06	7.77e-05
TIMM17A	-2.15	0.0001	0.002	2.83	3.46e-06	7.77e-05
SMTN	-2.02	7.96e-06	0.0002	2.1	3.5e-06	7.84e-05
MIPOL1	2.28	4.78e-06	0.0002	-2.15	3.71e-06	8.31e-05
ZNF432	1.77	0.0003	0.0038	-2.47	3.71e-06	8.31e-05
MIPOL1	1.55	0.0005	0.0048	-2.15	3.71e-06	8.31e-05
SLC35A3	1.91	2.19e-05	0.0005	-2.21	3.74e-06	8.37e-05
FERMT3	-2.19	4.4e-05	0.0008	2.59	3.74e-06	8.37e-05
UQCR10	-1.65	8e-05	0.0013	2.14	3.76e-06	8.38e-05
LINC01359	2.66	3.23e-05	0.0006	-3.26	3.77e-06	8.39e-05
PSMD3	-1.64	0.0001	0.0019	2.05	3.77e-06	8.39e-05
NISCH	1.72	0.0009	0.0079	-2.35	3.78e-06	8.39e-05
FNBP1L	1.43	0.0017	0.0126	-1.99	3.77e-06	8.39e-05
NISCH	1.53	0.0096	0.0441	-2.35	3.78e-06	8.39e-05
RFWD3	-1.88	5.32e-05	0.0009	2.1	3.79e-06	8.42e-05
BRAF	1.96	3.93e-05	0.0008	-2.39	3.8e-06	8.43e-05
PNPT1	-1.97	5.09e-05	0.0009	2.28	3.82e-06	8.47e-05
SHISA3	-1.44	0.0105	0.0471	2.45	3.84e-06	8.5e-05
SLC43A2	-1.87	0.0003	0.0037	2.96	3.85e-06	8.51e-05
CCDC18	-1.81	1.19e-05	0.0003	1.98	3.88e-06	8.58e-05
PTPRM	1.45	0.0063	0.0325	-2.59	3.9e-06	8.6e-05
PREX1	-3.46	5.85e-07	3.18e-05	2.65	3.93e-06	8.66e-05
BCS1L	-2.87	2.11e-05	0.0005	3.18	3.93e-06	8.66e-05
SLC25A15; MIR621	-2.83	2.2e-05	0.0005	3.13	3.95e-06	8.69e-05
MINOS1	-1.77	5.93e-05	0.001	2.21	3.98e-06	8.74e-05
NPIPA3	1.53	0.0019	0.0132	-2.94	3.98e-06	8.74e-05
PIK3C3	1.99	6.58e-05	0.0011	-2.46	4.03e-06	8.83e-05
RP1-122P22.2; RIN2	1.74	9.89e-05	0.0015	-2.1	4.03e-06	8.83e-05
OIP5	-2.43	1.43e-05	0.0004	3.36	4.04e-06	8.84e-05
AGAP4	1.6	0.0015	0.0113	-2.74	4.05e-06	8.85e-05
ZC2HC1A	2.28	2e-05	0.0005	-2.36	4.08e-06	8.88e-05
SSSCA1	-1.73	0.0066	0.0336	2.75	4.07e-06	8.88e-05
THAP10	-1.84	2.37e-05	0.0005	2.21	4.11e-06	8.95e-05
NAP1L1	1.8	0.0031	0.0193	-3.78	4.12e-06	8.96e-05
dorsnarby; IGF2BP2	1.81	0.0011	0.0091	-3.56	4.13e-06	8.97e-05
LINC00266-1	1.76	0.0005	0.0053	-2.47	4.22e-06	9.15e-05
PIGU	-2.29	2.47e-06	9.41e-05	2.19	4.29e-06	9.3e-05
DENND4C	1.91	1.94e-05	0.0004	-2.01	4.3e-06	9.3e-05
IQGAP3	-1.71	9.52e-05	0.0015	2.11	4.32e-06	9.34e-05
LSM4	-1.86	1.45e-05	0.0004	2.02	4.35e-06	9.4e-05
ELAVL1	-2.09	9.64e-06	0.0003	2.24	4.38e-06	9.44e-05
TMEM44	2.29	0.0002	0.0028	-3.14	4.38e-06	9.44e-05
TBC1D3L	2.23	2.4e-05	0.0005	-2.51	4.43e-06	9.54e-05
AJUBA	2.77	3.31e-06	0.0001	-2.49	4.45e-06	9.55e-05
APBB2	1.59	0.0009	0.0079	-3.16	4.47e-06	9.58e-05
MN1	1.73	0.0011	0.0087	-2.44	4.46e-06	9.58e-05
HIGD1A	-1.73	3.16e-05	0.0006	1.97	4.48e-06	9.59e-05
POGZ	1.67	5.67e-05	0.001	-3.64	4.52e-06	9.66e-05
POGZ	2.76	0.0001	0.0017	-3.64	4.52e-06	9.66e-05
POGZ	2.21	0.0001	0.0018	-3.64	4.52e-06	9.66e-05
POGZ	2.45	0.0001	0.002	-3.64	4.52e-06	9.66e-05
POGZ	1.62	0.001	0.0081	-3.64	4.52e-06	9.66e-05
POGZ	2.61	0.0028	0.0177	-3.64	4.52e-06	9.66e-05
POGZ	1.41	0.0049	0.0267	-3.64	4.52e-06	9.66e-05
POGZ	1.54	0.005	0.0272	-3.64	4.52e-06	9.66e-05
POGZ	1.67	0.0083	0.0398	-3.64	4.52e-06	9.66e-05
LMBR1L	1.74	0.0001	0.0016	-2.23	4.53e-06	9.68e-05
WDR77	-1.92	0.0001	0.0015	2.41	4.55e-06	9.69e-05
TTC3	1.52	0.0002	0.0021	-2.01	4.56e-06	9.69e-05
CLMP	-1.87	0.0002	0.0029	2.84	4.54e-06	9.69e-05
SYT1	-1.53	0.0039	0.0228	3.38	4.56e-06	9.69e-05
EIF2S1	-2.05	2.29e-05	0.0005	2.33	4.57e-06	9.7e-05
MRPL36	-1.71	0.0004	0.0044	2.55	4.57e-06	9.7e-05
KMT5B	1.68	0.0001	0.0018	-2.04	4.61e-06	9.78e-05
NEK6	2.44	4.93e-07	2.8e-05	-1.94	4.63e-06	9.8e-05
CACNB3	2.05	4.2e-06	0.0001	-1.96	4.63e-06	9.8e-05
HIST2H2AA3; HIST2H2AA4	-2.02	7.63e-05	0.0012	2.73	4.65e-06	9.83e-05
ZSCAN26	1.3	0.0035	0.021	-1.99	4.69e-06	9.9e-05
KLRD1	3.41	1.18e-05	0.0003	-4.42	4.72e-06	9.96e-05
TMEM70; RPS20P21	-1.62	0.0008	0.0071	2.36	4.73e-06	9.97e-05
GADD45B	3.95	6.61e-09	1.17e-06	-2.08	5.82e-06	0.0001
RGS7BP	-3.83	1.27e-07	9.92e-06	2.39	6.2e-06	0.0001
CCDC34	-2.35	3.76e-07	2.27e-05	1.89	6.09e-06	0.0001
DDX12P; DDX11	-2.8	4.49e-07	2.61e-05	2.45	4.88e-06	0.0001
MNS1	-3.18	5.36e-07	2.99e-05	2.52	7.39e-06	0.0001
IDH1	-2.18	5.47e-07	3.03e-05	1.91	4.97e-06	0.0001
AKR1C1	-2.66	6.5e-07	3.46e-05	2.33	4.77e-06	0.0001
FAM84B	2.96	7.06e-07	3.69e-05	-2.39	6.41e-06	0.0001
CYP4X1	-3.53	8.95e-07	4.35e-05	2.7	7.09e-06	0.0001
ERO1A	2.84	1.03e-06	4.79e-05	-2.36	7.24e-06	0.0001
CTHRC1	2.49	1.07e-06	4.91e-05	-2.23	5.16e-06	0.0001
DCN	2.48	1.58e-06	6.63e-05	-2.4	5.66e-06	0.0001
PPP1R3B	2.92	2.34e-06	9.1e-05	-2.51	6.36e-06	0.0001
BCAR1	2.02	2.41e-06	9.3e-05	-1.9	6.66e-06	0.0001
POLD3	-2.13	2.45e-06	9.37e-05	1.9	5.2e-06	0.0001
P4HA2	2.39	2.64e-06	9.81e-05	-2.12	7.39e-06	0.0001
HIST1H2BI	-3.55	2.67e-06	9.87e-05	2.87	5.26e-06	0.0001
TMEM39A	2.1	3.34e-06	0.0001	-2.01	5.01e-06	0.0001
COQ3	-2.66	3.41e-06	0.0001	2.63	6.01e-06	0.0001
C11orf98; LBHD1	-2.39	3.9e-06	0.0001	2.28	6.78e-06	0.0001
FAM206A	-2.73	3.96e-06	0.0001	2.8	8.13e-06	0.0001
SLC20A1	-1.94	4.79e-06	0.0002	1.87	5.79e-06	0.0001
RFX2	2.3	5.97e-06	0.0002	-2.25	7.25e-06	0.0001
ATG4A	-2.25	7.13e-06	0.0002	2.33	5.24e-06	0.0001
TM6SF1	2.11	7.43e-06	0.0002	-2.18	5.67e-06	0.0001
IARS	-2.84	8.71e-06	0.0002	2.81	5.39e-06	0.0001
FLNB	1.86	8.96e-06	0.0003	-1.87	5.83e-06	0.0001
SNX33	2.5	9.18e-06	0.0003	-2.61	7.7e-06	0.0001
PCNXL4	1.92	9.93e-06	0.0003	-2.07	6.37e-06	0.0001
AARS	-1.9	1.12e-05	0.0003	2.11	5.06e-06	0.0001
ILF3	-1.89	1.12e-05	0.0003	2	8.06e-06	0.0001
SLC25A30	-2.7	1.14e-05	0.0003	2.54	6.23e-06	0.0001
ATP11A	2.21	1.15e-05	0.0003	-2.48	5.92e-06	0.0001
CHRNA10; NUP98	-1.87	1.26e-05	0.0003	1.91	5.72e-06	0.0001
CDK2	-4.95	1.32e-05	0.0003	5.48	5.05e-06	0.0001
KIAA1324L	2.13	1.36e-05	0.0003	-2.24	7.42e-06	0.0001
PSMA3	-2.03	1.69e-05	0.0004	2.38	4.84e-06	0.0001
TOMM22	-2.27	1.83e-05	0.0004	2.17	6.26e-06	0.0001
RBMS2	1.75	1.84e-05	0.0004	-1.93	5.79e-06	0.0001
E2F1	-2.38	1.96e-05	0.0004	2.68	5.23e-06	0.0001
VPS13A	2.14	2.35e-05	0.0005	-2.24	7.36e-06	0.0001
YPEL5	1.75	2.53e-05	0.0005	-1.92	5.69e-06	0.0001
VCAM1	3.88	2.57e-05	0.0005	-4.47	6.47e-06	0.0001
ZBTB10	1.75	2.58e-05	0.0005	-2.04	6.28e-06	0.0001
TSSC1	-3.25	2.65e-05	0.0006	3.81	7.28e-06	0.0001
DLAT	-2.45	2.67e-05	0.0006	2.84	5.41e-06	0.0001
DUSP14	-2.4	2.86e-05	0.0006	2.49	7.75e-06	0.0001
C3orf14	-2.02	2.9e-05	0.0006	2.24	8.16e-06	0.0001
EPHX1	-1.87	2.94e-05	0.0006	2.11	6.61e-06	0.0001
LGR4	-2.06	3.04e-05	0.0006	2.73	6.45e-06	0.0001
AIMP2	-2.64	3.24e-05	0.0006	3.42	4.81e-06	0.0001
NUP155	-2.39	3.53e-05	0.0007	2.7	5e-06	0.0001
PDCL3	-2.02	4.16e-05	0.0008	2.58	5.74e-06	0.0001
KDR	-1.83	4.22e-05	0.0008	2.24	6.11e-06	0.0001
GNPNAT1	-2.01	4.23e-05	0.0008	2.34	5.6e-06	0.0001
PSMD1	-1.89	4.4e-05	0.0008	2.19	7.26e-06	0.0001
GTF3C6	-2.05	4.66e-05	0.0009	2.51	6.59e-06	0.0001
TIMM10	-2.16	4.92e-05	0.0009	2.49	7.25e-06	0.0001
TVP23B	1.76	5.02e-05	0.0009	-2.15	7.22e-06	0.0001
NPEPPS	1.81	5.13e-05	0.0009	-2.23	6.5e-06	0.0001
MRPL4	-3.29	5.45e-05	0.001	4.14	6.17e-06	0.0001
FASN	-2.73	5.58e-05	0.001	3.91	6.04e-06	0.0001
HEATR1	-1.72	5.71e-05	0.001	1.97	6.56e-06	0.0001
RAD18	-2.3	6.4e-05	0.0011	2.48	7.86e-06	0.0001
PRIM2	-2.09	7.3e-05	0.0012	2.77	4.79e-06	0.0001
PARP2	-2.28	7.4e-05	0.0012	2.75	5.97e-06	0.0001
TMEM147	-1.74	7.44e-05	0.0012	1.99	5.44e-06	0.0001
PBDC1	-2.09	7.44e-05	0.0012	2.59	7.26e-06	0.0001
PRIM2	-2.25	7.83e-05	0.0013	2.77	4.79e-06	0.0001
NKTR	1.66	8.02e-05	0.0013	-2.01	6.96e-06	0.0001
DIAPH2	2.09	8.29e-05	0.0013	-2.52	4.92e-06	0.0001
ATP11A	2.97	8.84e-05	0.0014	-2.48	5.92e-06	0.0001
ORAOV1	-2.23	9.06e-05	0.0014	3.13	4.86e-06	0.0001
B4GALT2	-1.99	9.18e-05	0.0014	2.4	5.52e-06	0.0001
PDXDC2P	1.86	0.0001	0.0016	-2.48	5.59e-06	0.0001
TSNAX	1.7	0.0001	0.0018	-2	8.06e-06	0.0001
N4BP2L2	1.93	0.0001	0.0019	-2.47	5.28e-06	0.0001
SOAT1	-1.63	0.0001	0.0019	1.97	6.7e-06	0.0001
CCT7	-1.92	0.0001	0.002	2.41	5e-06	0.0001
OS9	1.58	0.0002	0.002	-1.88	5.47e-06	0.0001
PPP6R3	1.93	0.0002	0.0022	-2.92	6.57e-06	0.0001
ADARB1	2.29	0.0002	0.0022	-3.02	6.5e-06	0.0001
POLR2K	-1.87	0.0002	0.0023	2.43	4.76e-06	0.0001
GLG1	1.6	0.0002	0.0024	-1.97	6.74e-06	0.0001
GINS2	-2.44	0.0002	0.0025	3.54	6.02e-06	0.0001
TBC1D3E	1.71	0.0002	0.0025	-2.28	5.9e-06	0.0001
GABBR1	2.26	0.0002	0.0026	-3.13	5.2e-06	0.0001
CREBRF	2.19	0.0003	0.0031	-3.03	7.63e-06	0.0001
RABL3	-2.01	0.0003	0.0032	2.47	5.36e-06	0.0001
LRCH3	1.55	0.0003	0.0032	-2.03	5.09e-06	0.0001
GOT1	-1.53	0.0003	0.0035	2.1	6.64e-06	0.0001
HECTD4; MIR6861	1.74	0.0003	0.0036	-2.65	5.54e-06	0.0001
ITPK1	-1.86	0.0003	0.0036	2.33	6.8e-06	0.0001
NSDHL	-1.5	0.0003	0.0036	1.89	5.99e-06	0.0001
ITFG1	1.56	0.0003	0.0038	-2.08	5.21e-06	0.0001
EPT1	-1.77	0.0004	0.0039	2.55	6.12e-06	0.0001
ZNF608	1.56	0.0004	0.0043	-2.22	8.1e-06	0.0001
LOC100130691; AC074286.1; NFE2L2	2.14	0.0004	0.0045	-4.03	6.44e-06	0.0001
CYTH2	1.59	0.0004	0.0045	-2.02	5.86e-06	0.0001
ESYT2	1.96	0.0004	0.0045	-3.33	5.78e-06	0.0001
MALL	-1.59	0.0004	0.0047	2.13	7.72e-06	0.0001
TUBB2A	-1.45	0.0005	0.0049	1.91	7.8e-06	0.0001
MAR6	1.45	0.0005	0.0052	-1.93	7.53e-06	0.0001
PTBP2	2.35	0.0005	0.0052	-2.87	7.23e-06	0.0001
PTBP2	1.93	0.0005	0.0052	-2.87	7.23e-06	0.0001
HMGN3	1.49	0.0005	0.0054	-1.95	8.1e-06	0.0001
DPYD	1.73	0.0006	0.0056	-2.39	6.36e-06	0.0001
MT1X	-1.39	0.0006	0.0058	1.9	6.51e-06	0.0001
PFAS	-1.5	0.0006	0.006	2.53	7.93e-06	0.0001
ITM2B	1.41	0.0007	0.0064	-1.88	7.9e-06	0.0001
NACC1	-1.56	0.0007	0.0066	2.27	5.79e-06	0.0001
LAMA4	1.41	0.0008	0.0071	-1.89	6.63e-06	0.0001
NLGN1	-1.42	0.0008	0.0071	1.8	7.54e-06	0.0001
CERK	1.54	0.0008	0.0072	-2.09	6.35e-06	0.0001
GAB1	1.44	0.0008	0.0072	-1.9	5.97e-06	0.0001
S100A11	-1.68	0.0008	0.0074	2.16	6.5e-06	0.0001
TUBB6	-1.57	0.0012	0.0094	2.13	5.02e-06	0.0001
CTSF	1.56	0.0013	0.0102	-2.51	4.92e-06	0.0001
PRKAR1A; ARSG	1.79	0.0013	0.0104	-3.01	5.66e-06	0.0001
ACOT7	-1.41	0.0013	0.0105	2.01	5.68e-06	0.0001
PLGLB1; PLGLB2	1.53	0.0014	0.011	-2.32	8.04e-06	0.0001
NSUN2	-1.36	0.0015	0.0113	2.05	4.81e-06	0.0001
TTC14	1.42	0.0015	0.0114	-2.03	7.45e-06	0.0001
SLC25A36	1.54	0.0015	0.0115	-1.95	7.68e-06	0.0001
ISG20L2	-1.47	0.0017	0.0123	2.04	6.78e-06	0.0001
TIMM22	-1.56	0.0017	0.0124	2.33	8.1e-06	0.0001
SERPINB9	1.33	0.0017	0.0126	-1.85	6.08e-06	0.0001
MVP; PAGR1	-1.49	0.0024	0.016	2.2	7.75e-06	0.0001
TSR2	-1.35	0.0026	0.0167	1.97	4.98e-06	0.0001
TXNDC16	1.4	0.0026	0.0169	-2.01	7.67e-06	0.0001
SF3A1	-1.43	0.0028	0.0179	2.07	5.34e-06	0.0001
MTA3	1.35	0.0029	0.0184	-2.09	7.22e-06	0.0001
ARSJ	-1.35	0.003	0.0188	1.98	4.9e-06	0.0001
EBLN2	1.41	0.0037	0.0217	-2.56	6.48e-06	0.0001
RILPL1	1.42	0.004	0.0233	-2.37	5.32e-06	0.0001
TRAF5	1.59	0.0072	0.0357	-2.5	5.91e-06	0.0001
COTL1	-1.26	0.008	0.0387	1.96	8.09e-06	0.0001
CXorf23	1.39	0.0091	0.0424	-2.35	8.19e-06	0.0001
NPIPA8	1.41	0.0112	0.0492	-2.87	7.13e-06	0.0001
KLF7	2.42	2.68e-07	1.79e-05	-1.88	8.3e-06	0.0002
ZBTB20; MIR568	2.98	3.19e-07	2.04e-05	-2	9.18e-06	0.0002
RGCC	3.59	5.61e-07	3.08e-05	-3.26	9.49e-06	0.0002
NCK1	2.14	1.45e-06	6.2e-05	-1.85	1.11e-05	0.0002
VAT1L	3.14	2.03e-06	8.09e-05	-2.44	1.41e-05	0.0002
TBC1D30	-3.09	2.44e-06	9.36e-05	2.33	1.06e-05	0.0002
NMI	-2.07	2.73e-06	0.0001	1.86	1.23e-05	0.0002
CTGF	1.93	3.22e-06	0.0001	-1.78	1.16e-05	0.0002
AKR1C3	-2.39	3.46e-06	0.0001	2.38	8.93e-06	0.0002
SLC5A3; MRPS6	-2.36	3.92e-06	0.0001	2.07	9.22e-06	0.0002
TTF2	-2.08	4.38e-06	0.0001	1.82	1.49e-05	0.0002
SPAG4	2.72	4.57e-06	0.0001	-2.31	8.64e-06	0.0002
DSCC1	-2.48	4.77e-06	0.0002	2.12	1.15e-05	0.0002
RPP40	-2.98	5.37e-06	0.0002	2.74	1e-05	0.0002
RFTN1	2.15	5.52e-06	0.0002	-1.95	1.03e-05	0.0002
SPAG5	-4.09	5.63e-06	0.0002	3.98	1.18e-05	0.0002
HMGN2	-2.01	5.97e-06	0.0002	1.98	1.16e-05	0.0002
RELN	2.26	6.14e-06	0.0002	-2.25	1.27e-05	0.0002
BID	-2.56	7.04e-06	0.0002	2.4	1.49e-05	0.0002
POLA1	-2.74	8.54e-06	0.0002	2.39	1.12e-05	0.0002
ZNF654	1.99	9.53e-06	0.0003	-2	9.65e-06	0.0002
CDC25A	-3.28	9.74e-06	0.0003	3.41	9.01e-06	0.0002
NCL	-1.96	1.02e-05	0.0003	2.15	1.07e-05	0.0002
ALDH1B1	-1.99	1.1e-05	0.0003	2.05	9.27e-06	0.0002
ASNS	-3.49	1.14e-05	0.0003	3.31	1.34e-05	0.0002
NDUFA6	-1.85	1.21e-05	0.0003	1.84	1.32e-05	0.0002
CUL7	2.21	1.26e-05	0.0003	-2.11	1.59e-05	0.0002
EXT1; hunera	4.65	1.29e-05	0.0003	-3.89	1.43e-05	0.0002
NUP50	-1.92	1.38e-05	0.0003	2.06	9.82e-06	0.0002
MRPL20	-2.06	1.45e-05	0.0004	2.18	1.15e-05	0.0002
RAD54B; FSBP	-2.94	1.49e-05	0.0004	2.95	1.03e-05	0.0002
NOC3L	-2.6	1.5e-05	0.0004	2.95	1.02e-05	0.0002
MRPL18	-2.2	1.72e-05	0.0004	2.15	1.27e-05	0.0002
ENSA	-1.88	2.08e-05	0.0005	1.92	1.53e-05	0.0002
NDUFA6	-2.01	2.14e-05	0.0005	1.84	1.32e-05	0.0002
TRAP1	-2.42	2.3e-05	0.0005	2.32	1.47e-05	0.0002
ICAM2	-1.7	2.38e-05	0.0005	1.83	1.3e-05	0.0002
PRMT3	-2.11	2.5e-05	0.0005	2.24	1.24e-05	0.0002
FBXO45	-1.7	2.56e-05	0.0005	1.77	1.26e-05	0.0002
WDR12	-2.14	2.61e-05	0.0005	2.27	1.51e-05	0.0002
MTAP	-1.97	2.92e-05	0.0006	2.18	1.1e-05	0.0002
HIST1H4A	-2.69	2.96e-05	0.0006	2.51	1.08e-05	0.0002
HNRNPM	-1.76	3.09e-05	0.0006	1.84	1.4e-05	0.0002
RHOBTB2	-2	3.12e-05	0.0006	2.31	1.53e-05	0.0002
ZC3H6	1.99	3.13e-05	0.0006	-2.11	1.38e-05	0.0002
PSMG4	-1.78	3.38e-05	0.0007	1.96	8.54e-06	0.0002
CAD	-2	3.73e-05	0.0007	2.15	1.39e-05	0.0002
PGM5	1.93	3.76e-05	0.0007	-2.03	9.49e-06	0.0002
GTF3A	-1.97	3.86e-05	0.0007	2.19	8.43e-06	0.0002
PLA2G4A	-2.23	4.01e-05	0.0008	2.65	1.47e-05	0.0002
PCCB	-1.67	4.44e-05	0.0008	1.92	1.03e-05	0.0002
PRMT1	-1.81	4.6e-05	0.0009	2.07	1.48e-05	0.0002
G3BP1	-1.76	4.61e-05	0.0009	1.92	1.02e-05	0.0002
HACD3	-1.9	4.83e-05	0.0009	2.22	8.35e-06	0.0002
NUDT15	-2.19	4.85e-05	0.0009	2.43	1.55e-05	0.0002
IL13RA1	2.08	5.07e-05	0.0009	-2.28	1.36e-05	0.0002
RAI14	1.69	5.23e-05	0.0009	-2.36	8.96e-06	0.0002
MLLT3	1.99	5.52e-05	0.001	-2.37	9.2e-06	0.0002
SGTA	-1.59	5.53e-05	0.001	1.9	8.92e-06	0.0002
CHMP7	-2.02	5.64e-05	0.001	2.13	1.2e-05	0.0002
STARD7	-2.01	5.66e-05	0.001	2.24	1.22e-05	0.0002
MCUR1	-1.9	5.76e-05	0.001	2.08	1.11e-05	0.0002
FIGNL1	-2.11	6.03e-05	0.001	2.16	1.51e-05	0.0002
TMEM91	2.26	6.47e-05	0.0011	-2.28	1.24e-05	0.0002
INCENP	-2.54	7.2e-05	0.0012	2.77	1.48e-05	0.0002
TAS2R31	1.92	7.44e-05	0.0012	-2.39	1.26e-05	0.0002
ITSN2	1.71	7.68e-05	0.0012	-1.94	9.57e-06	0.0002
HSPB8	-2.2	7.81e-05	0.0013	2.57	1.16e-05	0.0002
ERAL1	-2.24	8.27e-05	0.0013	2.83	1.06e-05	0.0002
GTPBP4	-1.75	8.42e-05	0.0013	2.04	1.15e-05	0.0002
VSIG1	-1.97	8.59e-05	0.0014	2.22	8.51e-06	0.0002
DTYMK	-2.09	8.71e-05	0.0014	2.5	1.42e-05	0.0002
CBS	-2.23	8.8e-05	0.0014	2.5	1e-05	0.0002
ZNF91	1.85	8.87e-05	0.0014	-2.44	1.11e-05	0.0002
SLC41A2	2.23	9.07e-05	0.0014	-2.61	9.4e-06	0.0002
DONSON; CRYZL1	1.76	9.39e-05	0.0014	-2.06	8.89e-06	0.0002
WBP11	-1.76	9.88e-05	0.0015	1.92	1.36e-05	0.0002
CCT2	-1.57	9.96e-05	0.0015	1.82	8.57e-06	0.0002
TBC1D3C	1.72	0.0001	0.0015	-2.08	1.1e-05	0.0002
FAM149B1	1.78	0.0001	0.0016	-2.38	9.95e-06	0.0002
LMAN2L	-1.65	0.0001	0.0017	1.85	1.57e-05	0.0002
PSMA7	-1.63	0.0001	0.0018	1.85	1.2e-05	0.0002
HIST1H4H	-1.58	0.0001	0.0018	1.8	1.02e-05	0.0002
GOT2	-1.65	0.0001	0.0018	1.88	1.18e-05	0.0002
HMBOX1	1.74	0.0001	0.0019	-2.25	1.31e-05	0.0002
BARD1	-1.83	0.0001	0.0019	2.16	1.03e-05	0.0002
LTBP2	1.78	0.0001	0.002	-2	1.53e-05	0.0002
HIST1H3C	-1.86	0.0001	0.002	2.43	1.19e-05	0.0002
HEATR3	-1.58	0.0002	0.002	2.09	8.45e-06	0.0002
PAN2; CNPY2	1.73	0.0002	0.0022	-2.08	1.12e-05	0.0002
COA7	-1.87	0.0002	0.0022	2.43	8.53e-06	0.0002
RHOB	1.57	0.0002	0.0022	-1.88	1.32e-05	0.0002
MRPS15	-1.59	0.0002	0.0024	1.74	1.6e-05	0.0002
MRPS34	-1.59	0.0002	0.0025	1.86	1.15e-05	0.0002
MAGED4; MAGED4B; SNORA11D; SNORA11E	1.7	0.0002	0.0025	-2.17	1.15e-05	0.0002
CBS	-1.95	0.0002	0.0026	2.5	1e-05	0.0002
NBPF19	1.8	0.0002	0.0027	-2.15	1.4e-05	0.0002
TBCK	1.55	0.0002	0.0028	-2.07	8.43e-06	0.0002
SF3B5	-2.19	0.0002	0.0028	2.85	1.02e-05	0.0002
HSPA1A; HSPA1B	-1.79	0.0002	0.0029	2.44	9.51e-06	0.0002
GNL2	-1.9	0.0003	0.0031	2.37	1.33e-05	0.0002
ELAC2	-1.57	0.0003	0.0031	2.07	9.85e-06	0.0002
PPAT	-1.8	0.0003	0.0033	2.41	1.17e-05	0.0002
UQCC2	-2.8	0.0003	0.0033	3.99	1.56e-05	0.0002
DRG2	-1.9	0.0003	0.0033	2.27	1.1e-05	0.0002
ALG8	-1.71	0.0003	0.0034	2.04	1.29e-05	0.0002
SNU13	-1.85	0.0003	0.0035	2.28	9.53e-06	0.0002
CEP95	1.71	0.0003	0.0037	-2.36	1.06e-05	0.0002
DAW1	-2.05	0.0003	0.0038	2.7	1.07e-05	0.0002
GOLGA8N; GOLGA8H	2.06	0.0004	0.0039	-3.58	1.47e-05	0.0002
SEMA3F	-1.65	0.0004	0.004	2.2	1.26e-05	0.0002
ALG14	-1.54	0.0004	0.004	2.1	9.64e-06	0.0002
SERPINB8	-1.56	0.0004	0.0041	1.8	1.08e-05	0.0002
NDUFA6	-1.92	0.0004	0.0041	1.84	1.32e-05	0.0002
CABLES1	1.72	0.0004	0.0041	-2.25	1.03e-05	0.0002
ATRN	1.58	0.0004	0.0042	-1.88	9e-06	0.0002
RAB5C	-1.54	0.0004	0.0044	1.9	1.28e-05	0.0002
PQLC2L	-1.46	0.0004	0.0045	2.09	9.58e-06	0.0002
DMTF1	1.62	0.0004	0.0046	-2.4	8.32e-06	0.0002
TUBA8	-2.21	0.0005	0.0048	3.12	1.2e-05	0.0002
ZNF254	1.72	0.0005	0.0049	-2.31	1.01e-05	0.0002
CHEK1	-1.68	0.0006	0.0056	2.02	1.19e-05	0.0002
PSMC4	-1.57	0.0006	0.0061	2.57	1.38e-05	0.0002
RSRP1	1.93	0.0006	0.0061	-3.05	8.92e-06	0.0002
CD3EAP	-1.56	0.0006	0.0061	2.04	1.48e-05	0.0002
ZNF610	1.76	0.0007	0.0063	-2.36	1.25e-05	0.0002
STX16	1.47	0.0007	0.0064	-1.96	1.21e-05	0.0002
MTA2	-1.46	0.0007	0.0064	1.88	9.64e-06	0.0002
MPV17L2	-1.8	0.0008	0.0069	2.92	9.86e-06	0.0002
ANKAR	1.41	0.0008	0.0071	-1.9	1.26e-05	0.0002
INSIG2	1.47	0.0009	0.0076	-1.83	9.7e-06	0.0002
AASS	1.73	0.001	0.0086	-2.54	1.27e-05	0.0002
OGT	1.4	0.0012	0.0094	-1.91	9.54e-06	0.0002
PSMB5	-1.95	0.0012	0.0096	2.86	1.37e-05	0.0002
KIAA2026	1.57	0.0012	0.0097	-2.29	9.85e-06	0.0002
RAI14	1.64	0.0012	0.0098	-2.36	8.96e-06	0.0002
ZMYM5	1.38	0.0013	0.0102	-1.98	1.25e-05	0.0002
EPHX4	-1.8	0.0015	0.0113	2.33	9.42e-06	0.0002
C19orf53	-1.56	0.0018	0.0129	2.01	1.52e-05	0.0002
CHD2; MIR3175	1.52	0.0018	0.0129	-2.23	1.07e-05	0.0002
ZNF705A; FAM66C	1.79	0.0018	0.0129	-2.71	1.1e-05	0.0002
KAT6B	1.68	0.0019	0.0133	-2.39	1.58e-05	0.0002
SKA2	-1.47	0.002	0.014	1.93	1.54e-05	0.0002
SLC39A8	-1.98	0.0021	0.0143	3.26	1.48e-05	0.0002
KIAA2026	1.53	0.0022	0.015	-2.29	9.85e-06	0.0002
KAT6B	1.52	0.0023	0.0154	-2.39	1.58e-05	0.0002
ZNF559-ZNF177; ZNF177; ZNF559	1.46	0.0024	0.0161	-2.11	1.33e-05	0.0002
OTUB1	-1.48	0.0025	0.0162	2.46	1.12e-05	0.0002
PYGL	1.43	0.0026	0.0167	-2.01	1.57e-05	0.0002
KAT6B	1.79	0.0027	0.0175	-2.39	1.58e-05	0.0002
FNBP4	1.35	0.0029	0.0182	-1.96	1.58e-05	0.0002
GARS	-1.45	0.003	0.0186	1.97	8.44e-06	0.0002
KAT6B	1.53	0.0031	0.0195	-2.39	1.58e-05	0.0002
KIAA0319L	1.33	0.0032	0.0198	-1.88	1.13e-05	0.0002
TMEM173	1.54	0.0037	0.0217	-2.44	1.6e-05	0.0002
FAM45A	1.63	0.0039	0.0226	-2.71	1.44e-05	0.0002
SOX17	-1.87	0.004	0.0233	3.85	8.46e-06	0.0002
YKT6	-1.52	0.0046	0.0254	2.18	1.08e-05	0.0002
CCNL2	1.48	0.0046	0.0257	-2.26	1.3e-05	0.0002
PTPN1	-1.34	0.0049	0.0267	1.89	8.67e-06	0.0002
DDX41	-1.37	0.005	0.0273	1.94	9.19e-06	0.0002
TRIM16L	-1.37	0.0052	0.028	2.02	1.44e-05	0.0002
ARMC6	-1.68	0.0053	0.0284	2.88	8.99e-06	0.0002
PSMC4	-1.5	0.0056	0.0296	2.57	1.38e-05	0.0002
FMNL2	1.61	0.0056	0.0296	-2.5	8.9e-06	0.0002
KAT6B	1.37	0.0063	0.0325	-2.39	1.58e-05	0.0002
HEY1	-1.91	0.0075	0.0366	5.83	1.12e-05	0.0002
ALG1; NAGPA-AS1	-1.41	0.0077	0.0376	2.25	8.68e-06	0.0002
FAM107B	1.36	0.0079	0.0384	-3.35	1.59e-05	0.0002
TBCK	2.01	0.0091	0.0425	-2.07	8.43e-06	0.0002
DRAP1	-1.49	0.0108	0.0481	2.5	1.03e-05	0.0002
FNDC3B	2.87	2.45e-07	1.68e-05	-1.79	2.03e-05	0.0003
IL1RAP	3.07	7.46e-07	3.85e-05	-2.21	1.98e-05	0.0003
ALPK3	2.71	1.4e-06	6.04e-05	-2.27	2.25e-05	0.0003
B3GALNT1	-2.9	3.09e-06	0.0001	2.69	1.61e-05	0.0003
FAM129A	-4.5	3.46e-06	0.0001	2.85	1.66e-05	0.0003
TMEM87B	2.22	3.46e-06	0.0001	-2.08	1.74e-05	0.0003
SMC1A	-2.27	4.7e-06	0.0002	1.94	1.93e-05	0.0003
PIK3C2B	-3.02	4.88e-06	0.0002	2.41	2.28e-05	0.0003
SLC9A9	-2.5	5.27e-06	0.0002	2.18	1.91e-05	0.0003
VWF	2.32	7.34e-06	0.0002	-2.19	1.7e-05	0.0003
ANKRD37	2.99	8.23e-06	0.0002	-2.8	1.81e-05	0.0003
C4orf32	-1.86	8.93e-06	0.0003	1.8	1.9e-05	0.0003
RHNO1	-2.25	9.89e-06	0.0003	2.14	1.77e-05	0.0003
ADORA2A	1.89	1.13e-05	0.0003	-1.89	1.6e-05	0.0003
UBA1	-1.94	1.29e-05	0.0003	1.76	2.16e-05	0.0003
DARS2	-2.52	1.33e-05	0.0003	2.45	2.01e-05	0.0003
UTP11L	-2.06	1.34e-05	0.0003	1.9	1.72e-05	0.0003
DEK	-1.85	1.48e-05	0.0004	1.82	2.3e-05	0.0003
EDN1	1.72	1.5e-05	0.0004	-1.71	2.15e-05	0.0003
CUL4A	2.91	1.74e-05	0.0004	-2.91	1.64e-05	0.0003
PGM1	2.35	1.77e-05	0.0004	-2.2	1.79e-05	0.0003
RUVBL1	-2.43	1.88e-05	0.0004	2.49	2.3e-05	0.0003
RPUSD1	-2.01	2.05e-05	0.0005	1.9	2.18e-05	0.0003
PSMA4	-2.21	2.28e-05	0.0005	1.94	2.26e-05	0.0003
SSRP1	-2.08	2.79e-05	0.0006	1.94	2.14e-05	0.0003
STOM	1.88	2.86e-05	0.0006	-1.9	1.63e-05	0.0003
SDHAF2	2.37	3.03e-05	0.0006	-2.16	1.79e-05	0.0003
DEPDC1B	-1.97	3.25e-05	0.0007	2.29	1.93e-05	0.0003
PIK3C2B	-2.22	3.49e-05	0.0007	2.41	2.28e-05	0.0003
AGO3	1.74	3.67e-05	0.0007	-1.94	2.01e-05	0.0003
RDH11	-1.73	3.77e-05	0.0007	1.72	2.41e-05	0.0003
APAF1	1.72	3.9e-05	0.0007	-1.79	2.13e-05	0.0003
FIBP	-1.76	4.26e-05	0.0008	1.98	2.23e-05	0.0003
SASS6	-2.43	5.54e-05	0.001	2.53	1.8e-05	0.0003
TBRG4; SNORA5B	-2.13	5.66e-05	0.001	2.31	1.66e-05	0.0003
AKR1B1	-1.8	6.41e-05	0.0011	1.98	1.79e-05	0.0003
UBE2D4	-2.15	6.54e-05	0.0011	2.39	1.84e-05	0.0003
AP2S1	-1.72	6.61e-05	0.0011	1.75	2e-05	0.0003
MRPL47	-1.71	6.71e-05	0.0011	1.8	1.74e-05	0.0003
SEH1L	-1.77	6.77e-05	0.0011	1.96	2.27e-05	0.0003
PGP	-1.82	7.51e-05	0.0012	1.97	2.45e-05	0.0003
JAK2	2.38	7.7e-05	0.0012	-3.07	1.65e-05	0.0003
RNPS1	-1.97	7.94e-05	0.0013	2.08	1.98e-05	0.0003
OSBPL11	-1.63	8.14e-05	0.0013	1.85	2.32e-05	0.0003
ENTPD4; LOXL2	1.73	8.28e-05	0.0013	-1.91	2e-05	0.0003
IGIP	2.35	8.94e-05	0.0014	-2.36	2.18e-05	0.0003
EFHC1	1.65	9.14e-05	0.0014	-1.84	1.95e-05	0.0003
ZCCHC7	1.7	9.35e-05	0.0014	-1.73	2.11e-05	0.0003
NOL10	-1.71	9.37e-05	0.0014	1.77	2.25e-05	0.0003
SAE1	-1.7	9.49e-05	0.0014	1.98	2.42e-05	0.0003
NAE1	-1.94	9.91e-05	0.0015	2.12	1.87e-05	0.0003
ANKZF1	2.03	0.0001	0.0015	-2.31	1.87e-05	0.0003
FASTKD2	-1.77	0.0001	0.0016	1.96	1.94e-05	0.0003
ZGRF1	-2.37	0.0001	0.0017	2.96	2.26e-05	0.0003
PLD3	1.63	0.0001	0.0017	-1.98	2.4e-05	0.0003
TRA2B	-1.61	0.0001	0.0018	1.78	2.01e-05	0.0003
RIOK3	1.6	0.0001	0.0018	-1.78	2.08e-05	0.0003
GPN1	-1.69	0.0001	0.0019	1.89	2.38e-05	0.0003
ETF1	-1.87	0.0001	0.002	2	2.29e-05	0.0003
GINS4	-3.39	0.0002	0.002	3.89	2.29e-05	0.0003
CLPB	-1.96	0.0002	0.0021	2.12	1.72e-05	0.0003
PELI1	1.81	0.0002	0.0022	-2.2	2.15e-05	0.0003
KLF2	-1.89	0.0002	0.0023	2.51	2.29e-05	0.0003
PPM1G	-1.52	0.0002	0.0023	1.73	1.73e-05	0.0003
NUP62; IL4I1	-1.83	0.0002	0.0025	2.19	1.72e-05	0.0003
XPC	1.55	0.0002	0.0027	-1.74	2.27e-05	0.0003
GMPPB	-2.13	0.0002	0.0027	2.46	2.47e-05	0.0003
FHL2	1.73	0.0002	0.0027	-1.98	1.61e-05	0.0003
NOL9	-1.68	0.0002	0.0027	1.96	1.61e-05	0.0003
PPP1R14B	-1.71	0.0002	0.0028	2.02	2.32e-05	0.0003
TRIM14	-1.77	0.0002	0.0028	2.17	1.71e-05	0.0003
AIFM2	-1.7	0.0002	0.0029	2.27	1.81e-05	0.0003
ADRM1	-2.13	0.0002	0.003	2.66	2.04e-05	0.0003
CHCHD2	-1.81	0.0003	0.0031	2.12	1.82e-05	0.0003
CISD2	-1.69	0.0003	0.0034	2.05	1.87e-05	0.0003
GAB3	1.81	0.0003	0.0034	-2.1	2.32e-05	0.0003
IMPDH1	-1.52	0.0003	0.0034	1.86	2.34e-05	0.0003
LRIG1	2.54	0.0003	0.0035	-2.97	2.13e-05	0.0003
ATF2	1.56	0.0003	0.0036	-1.82	2.02e-05	0.0003
LEO1	-1.83	0.0003	0.0037	2.19	2.32e-05	0.0003
SIX4	1.66	0.0003	0.0038	-2.43	2.32e-05	0.0003
OAF	1.63	0.0004	0.0039	-1.99	1.86e-05	0.0003
DENND3	1.57	0.0004	0.004	-1.88	2.49e-05	0.0003
UBE2J2	1.74	0.0004	0.0042	-1.97	2e-05	0.0003
KMT2C	1.59	0.0004	0.0044	-2.12	1.66e-05	0.0003
VBP1	-1.52	0.0004	0.0044	1.98	2.46e-05	0.0003
NAPEPLD	-1.67	0.0004	0.0044	2.23	2.3e-05	0.0003
ZMYM2	1.59	0.0005	0.0048	-2.11	1.89e-05	0.0003
LDB1	1.54	0.0005	0.005	-1.88	1.75e-05	0.0003
TNFRSF25	2.13	0.0005	0.0051	-2.81	2.2e-05	0.0003
UBE2C	-2.48	0.0005	0.0053	4.04	1.82e-05	0.0003
EXT1; spawla	2.2	0.0006	0.0056	-4.36	1.95e-05	0.0003
KIDINS220	1.55	0.0006	0.0058	-3	2.27e-05	0.0003
WDR5	-1.65	0.0006	0.0062	2.17	1.63e-05	0.0003
WASF2	1.63	0.0006	0.0062	-1.9	1.98e-05	0.0003
RUFY2	1.93	0.0007	0.0064	-3.14	2.38e-05	0.0003
ARID4B	1.46	0.0007	0.0064	-1.89	1.63e-05	0.0003
HEXA	1.7	0.0007	0.0066	-2.2	2.26e-05	0.0003
TTC21B	1.55	0.0008	0.007	-1.96	1.61e-05	0.0003
ANGEL2	1.54	0.0008	0.0071	-1.95	1.67e-05	0.0003
GPCPD1	1.75	0.0008	0.0074	-2.28	2.17e-05	0.0003
POTEE	1.87	0.0009	0.0079	-2.43	2.44e-05	0.0003
PRUNE2	-1.7	0.0009	0.0079	2.11	1.87e-05	0.0003
ZNF546	1.85	0.0009	0.008	-2.18	1.82e-05	0.0003
RNPC3	1.54	0.001	0.0081	-1.87	2.45e-05	0.0003
ESF1	-1.49	0.001	0.0087	2.02	2.34e-05	0.0003
TEX261	-1.48	0.0011	0.0092	1.85	1.67e-05	0.0003
SGMS2	-1.43	0.0012	0.0096	1.9	1.81e-05	0.0003
SDCCAG3	-1.89	0.0012	0.0097	2.61	2.28e-05	0.0003
AKT3	1.55	0.0012	0.0099	-2.01	1.99e-05	0.0003
ADAM20	2.09	0.0014	0.0107	-3.48	1.88e-05	0.0003
RNF181	-1.62	0.0015	0.0112	2.78	2.13e-05	0.0003
ZNF708	1.51	0.0016	0.0119	-2.05	2.1e-05	0.0003
PRKAR2A	-1.51	0.0017	0.0124	1.96	2.08e-05	0.0003
DRAM2	1.43	0.0017	0.0126	-1.82	2.46e-05	0.0003
KIDINS220	1.81	0.0017	0.0127	-3	2.27e-05	0.0003
TAS2R14	1.73	0.0017	0.0127	-2.59	2.37e-05	0.0003
MYSM1	1.49	0.0019	0.0135	-1.99	2.47e-05	0.0003
ORAI1	-1.84	0.002	0.0142	2.76	2.18e-05	0.0003
LRIG1	1.88	0.002	0.0142	-2.97	2.13e-05	0.0003
MON1B	-1.53	0.0022	0.0148	2.03	1.67e-05	0.0003
SFPQ	1.65	0.0022	0.0149	-2.59	1.95e-05	0.0003
CCDC191	1.72	0.0022	0.0152	-2.76	1.88e-05	0.0003
GOLGA6L4	1.58	0.0024	0.016	-2.2	1.84e-05	0.0003
ARFGEF1	1.48	0.0026	0.0168	-1.93	2.27e-05	0.0003
RCAN1	-1.44	0.0026	0.0171	2.07	1.74e-05	0.0003
IL1RAP	1.41	0.0028	0.0179	-2.21	1.98e-05	0.0003
KIDINS220	1.92	0.0029	0.0183	-3	2.27e-05	0.0003
ERMP1	1.44	0.0029	0.0184	-2.03	1.8e-05	0.0003
SMUG1	-1.36	0.0031	0.0193	2.24	1.94e-05	0.0003
HYOU1	-1.39	0.0032	0.0195	1.76	2.37e-05	0.0003
MCTP1	1.54	0.0035	0.0208	-2.09	2.35e-05	0.0003
PAIP2	1.37	0.0041	0.0238	-1.9	1.84e-05	0.0003
LRIG1	1.38	0.0044	0.0246	-2.97	2.13e-05	0.0003
COA4	-1.37	0.0049	0.0268	1.9	1.76e-05	0.0003
DDA1	-1.74	0.0049	0.0268	2.56	1.79e-05	0.0003
WFS1	-1.58	0.0053	0.0286	2.14	2.31e-05	0.0003
MMRN1	1.37	0.0054	0.029	-1.74	1.97e-05	0.0003
ATOX1	-1.81	0.0057	0.03	2.85	2.45e-05	0.0003
FPGS	-1.24	0.0062	0.032	1.81	1.76e-05	0.0003
FBXO27	-1.3	0.0066	0.0334	1.71	2.33e-05	0.0003
HYOU1	-1.31	0.0071	0.0354	1.76	2.37e-05	0.0003
ID3	-1.41	0.0072	0.0356	1.93	2.09e-05	0.0003
CSRP1	-1.33	0.0075	0.0368	1.77	2.15e-05	0.0003
SHANK3	1.89	0.0079	0.0384	-3.11	2.51e-05	0.0003
NPEPL1	1.47	0.0091	0.0426	-2.07	1.86e-05	0.0003
ANKRD55	-1.33	0.0099	0.0453	1.96	1.86e-05	0.0003
SCAI; GOLGA1	1.33	0.0104	0.0469	-1.78	2.24e-05	0.0003
CAMKK2	-2.8	2.45e-07	1.68e-05	1.98	3.22e-05	0.0004
CXorf36	-3.73	4.98e-07	2.82e-05	2.51	3.02e-05	0.0004
CYB5B	-2.22	2.12e-06	8.41e-05	1.77	3.33e-05	0.0004
LAS1L	-2.6	3.27e-06	0.0001	2.3	3.03e-05	0.0004
EXT1	2.04	4.34e-06	0.0001	-1.95	2.61e-05	0.0004
KIF18B	-2.7	6.13e-06	0.0002	2.27	2.76e-05	0.0004
HMGB3	-2.36	6.37e-06	0.0002	2.12	3.05e-05	0.0004
WIPI1	2.1	6.86e-06	0.0002	-1.95	2.85e-05	0.0004
MLEC	-1.89	9.43e-06	0.0003	1.73	3.28e-05	0.0004
GPX1	-2.83	1.31e-05	0.0003	2.68	2.7e-05	0.0004
MAP3K7CL	1.92	1.49e-05	0.0004	-2.04	3.41e-05	0.0004
IL6	-3.96	1.5e-05	0.0004	3.67	3.01e-05	0.0004
TMF1	1.95	2.25e-05	0.0005	-1.86	2.84e-05	0.0004
PRDX3	-1.92	2.32e-05	0.0005	1.91	3.29e-05	0.0004
SHMT1; MIR6778	-2.23	2.47e-05	0.0005	2.22	3.01e-05	0.0004
MANBA	1.71	2.5e-05	0.0005	-1.68	3.25e-05	0.0004
KIAA0586	-2	2.67e-05	0.0006	2.02	2.74e-05	0.0004
UBLCP1	-2	3.14e-05	0.0006	2.21	2.62e-05	0.0004
MON2	1.87	5.44e-05	0.001	-1.84	3.11e-05	0.0004
COPS6	-1.77	5.93e-05	0.001	1.9	3.17e-05	0.0004
INSR	2.5	6.88e-05	0.0011	-2.66	2.62e-05	0.0004
STK17A	1.65	7.14e-05	0.0012	-1.82	3.11e-05	0.0004
NDUFA10	1.74	7.89e-05	0.0013	-1.89	2.82e-05	0.0004
RPS26	-1.72	9.1e-05	0.0014	1.83	3.02e-05	0.0004
C6orf191andARHGAP18; RP1-69D17.4; RP1-69D17.3; TCONS_l2_00025470; TCONS_l2_00024911; LAMA2	1.81	9.44e-05	0.0014	-2.09	3.17e-05	0.0004
BRIP1	-2.58	9.85e-05	0.0015	2.93	3.12e-05	0.0004
FNIP1	1.72	0.0001	0.0015	-1.9	2.68e-05	0.0004
ETV4	-1.77	0.0001	0.0015	1.99	2.86e-05	0.0004
FERMT1	-2.62	0.0001	0.0015	2.76	2.64e-05	0.0004
BMP6	1.64	0.0001	0.0016	-1.77	2.73e-05	0.0004
CIR1	1.61	0.0001	0.0016	-1.73	3.07e-05	0.0004
HSD17B12	1.56	0.0001	0.0017	-1.68	3.42e-05	0.0004
RPS26	-1.63	0.0001	0.0019	1.83	3.02e-05	0.0004
SEPW1	-1.84	0.0001	0.0019	2.17	2.6e-05	0.0004
ADCY6; MIR4701	1.81	0.0001	0.002	-2.23	2.61e-05	0.0004
CBX5; MIR3198-2	-1.72	0.0002	0.0023	1.92	3.2e-05	0.0004
REEP4	-1.63	0.0002	0.0024	1.9	3.41e-05	0.0004
HACD2	-1.6	0.0002	0.0025	1.76	2.61e-05	0.0004
RNF180	1.92	0.0002	0.0027	-2.72	3.16e-05	0.0004
ATP5D	-2.34	0.0002	0.0028	2.83	2.73e-05	0.0004
THSD4	2.51	0.0002	0.0028	-3.09	3.37e-05	0.0004
CTSK	1.85	0.0003	0.0032	-2.2	3.05e-05	0.0004
EIF2B3	-1.85	0.0003	0.0033	2.13	2.67e-05	0.0004
THSD4	2.43	0.0003	0.0034	-3.09	3.37e-05	0.0004
OPTN	1.57	0.0003	0.0035	-2.23	3.11e-05	0.0004
RPS26	-1.91	0.0003	0.0037	1.83	3.02e-05	0.0004
FARSA	-1.61	0.0003	0.0038	1.94	3.24e-05	0.0004
ZCCHC17	-1.5	0.0003	0.0039	1.83	2.79e-05	0.0004
MYO19	-1.66	0.0004	0.0039	1.99	2.87e-05	0.0004
WRN	2.77	0.0004	0.0042	-1.82	2.77e-05	0.0004
VPS13B	2.16	0.0004	0.0043	-2.57	2.88e-05	0.0004
NUFIP1	-1.75	0.0004	0.0047	2.33	3.02e-05	0.0004
NOSTRIN	-1.61	0.0004	0.0047	1.81	3.26e-05	0.0004
WRN	1.47	0.0004	0.0047	-1.82	2.77e-05	0.0004
THSD4	2.13	0.0005	0.0048	-3.09	3.37e-05	0.0004
ENO1	-1.82	0.0005	0.0051	2.04	2.53e-05	0.0004
CLTB	-1.53	0.0005	0.0051	1.85	3.17e-05	0.0004
TULP3	1.49	0.0005	0.0052	-1.68	2.89e-05	0.0004
ABRACL	-1.58	0.0005	0.0053	2.23	2.9e-05	0.0004
PLEKHB2	-1.72	0.0006	0.0056	2.36	3.12e-05	0.0004
ACLY	-1.48	0.0006	0.0061	1.69	3.46e-05	0.0004
SLCO2A1	1.76	0.0008	0.0069	-2.14	2.86e-05	0.0004
UBE2V2	-1.57	0.0008	0.007	1.91	3.41e-05	0.0004
GPR21; RABGAP1	1.4	0.0008	0.0072	-1.77	2.85e-05	0.0004
AAGAB	-1.48	0.0009	0.0077	1.82	3.26e-05	0.0004
GOLGA6L10	1.51	0.0011	0.0087	-2.03	3.34e-05	0.0004
NIPAL2	1.38	0.0011	0.0089	-1.71	2.76e-05	0.0004
EIF6	-1.42	0.0011	0.009	1.81	3.18e-05	0.0004
KEAP1	-1.94	0.0012	0.0093	2.76	2.71e-05	0.0004
ATXN1	1.52	0.0012	0.0094	-2.05	2.79e-05	0.0004
UBR5	1.75	0.0012	0.0096	-2.22	2.76e-05	0.0004
ZNF112	1.73	0.0012	0.0098	-2.2	2.56e-05	0.0004
C5orf42	1.54	0.0014	0.0109	-2.07	3.44e-05	0.0004
PHC1	1.53	0.0015	0.0111	-1.9	3.29e-05	0.0004
PRR4	1.48	0.0015	0.0112	-2.03	3.11e-05	0.0004
AAED1	-1.48	0.0015	0.0114	1.81	3.16e-05	0.0004
ZNF737	1.47	0.0015	0.0115	-1.74	3.08e-05	0.0004
CBLB	1.39	0.0016	0.0117	-1.84	3.39e-05	0.0004
CHMP1A	-2.05	0.0016	0.0121	2.57	2.67e-05	0.0004
FUT11	1.73	0.0019	0.0135	-2.35	2.92e-05	0.0004
FAM179B	1.35	0.0021	0.0144	-1.75	2.82e-05	0.0004
NDUFA10	1.67	0.0022	0.0149	-1.89	2.82e-05	0.0004
C1orf101	1.57	0.0023	0.0154	-1.95	2.71e-05	0.0004
WDR27	1.92	0.0024	0.0158	-2.84	2.66e-05	0.0004
PFDN6; MIR6834	-1.33	0.0024	0.016	1.73	2.99e-05	0.0004
ATXN1	2.34	0.0027	0.0172	-2.05	2.79e-05	0.0004
PLD2	1.42	0.0032	0.0196	-1.85	3.03e-05	0.0004
CEACAM19	1.66	0.0035	0.0209	-2.3	3.28e-05	0.0004
YDJC	-1.57	0.0038	0.0221	2.43	2.62e-05	0.0004
ELF2	1.51	0.0041	0.0235	-2.06	2.84e-05	0.0004
LRRC1	1.27	0.0042	0.0239	-1.81	3.28e-05	0.0004
PRCP	1.5	0.0042	0.024	-1.98	3.06e-05	0.0004
MLIP	-1.45	0.0044	0.0245	2.07	3.25e-05	0.0004
PHF21A	1.48	0.0045	0.0251	-2.22	3.36e-05	0.0004
ZKSCAN8	1.44	0.0052	0.0281	-1.78	3.32e-05	0.0004
DNTTIP2	-1.47	0.0063	0.0324	2	3.18e-05	0.0004
DDX17	1.42	0.0077	0.0374	-2.03	3.04e-05	0.0004
RNF26	-1.43	0.0082	0.0393	2.5	2.89e-05	0.0004
FCHO2	1.39	0.0096	0.0443	-2.04	2.85e-05	0.0004
MT1F	-1.4	0.0107	0.0477	1.88	3.39e-05	0.0004
SLCO1C1	3.36	6.51e-07	3.46e-05	-2.14	3.89e-05	0.0005
SERPINA3	2.58	7.67e-07	3.93e-05	-1.87	3.77e-05	0.0005
TSPAN5	-2.52	8.86e-07	4.32e-05	1.95	3.99e-05	0.0005
ESM1	2.52	1.46e-06	6.26e-05	-2.11	4.11e-05	0.0005
PHB	-2.25	1.64e-06	6.81e-05	1.81	4.38e-05	0.0005
GPSM2	-2.92	2.23e-06	8.79e-05	2.5	4.13e-05	0.0005
DHRS3; MIR6730	2.48	2.5e-06	9.52e-05	-2.02	4.45e-05	0.0005
SMCO3	2.45	2.81e-06	0.0001	-2.09	3.53e-05	0.0005
GCSH	-2.31	8.45e-06	0.0002	2.44	3.72e-05	0.0005
RPA1	-2.47	9.11e-06	0.0003	2.17	4.39e-05	0.0005
SLC9C2	5.68	9.93e-06	0.0003	-4.67	4.42e-05	0.0005
ACTL6A	-1.92	1.39e-05	0.0003	1.89	3.66e-05	0.0005
CENPH	-2.04	2.03e-05	0.0005	1.81	4.34e-05	0.0005
FTSJ2	-2.34	2.34e-05	0.0005	2.14	3.66e-05	0.0005
PRICKLE1	-1.96	2.48e-05	0.0005	1.87	3.65e-05	0.0005
TRIQK	2	4.09e-05	0.0008	-2.26	3.59e-05	0.0005
GCSH	-2.4	4.1e-05	0.0008	2.44	3.72e-05	0.0005
SGCB	2.14	4.35e-05	0.0008	-2.06	3.6e-05	0.0005
MTFR2	-2.56	4.78e-05	0.0009	2.42	3.88e-05	0.0005
LMNA	-1.77	4.98e-05	0.0009	1.95	3.75e-05	0.0005
TTLL12	-1.96	5.05e-05	0.0009	1.82	3.59e-05	0.0005
TACO1	-1.95	5.61e-05	0.001	1.94	4.2e-05	0.0005
ZBTB1	1.7	5.81e-05	0.001	-1.73	4.01e-05	0.0005
TWISTNB	-2.12	5.93e-05	0.001	2.11	4.2e-05	0.0005
RAB8A	-1.65	6.5e-05	0.0011	1.73	3.88e-05	0.0005
SPC24	-1.69	7.28e-05	0.0012	1.83	4.19e-05	0.0005
APLN	1.62	7.31e-05	0.0012	-1.9	3.73e-05	0.0005
COA3	-2.29	8.53e-05	0.0013	2.42	3.79e-05	0.0005
LTBP1	1.79	9.24e-05	0.0014	-1.86	3.59e-05	0.0005
TMEM260	1.61	9.7e-05	0.0015	-1.68	4.47e-05	0.0005
SLC35B4	-1.86	9.73e-05	0.0015	1.89	4.1e-05	0.0005
ADK; MRPL35P3	-1.6	0.0001	0.0018	1.85	3.84e-05	0.0005
NHP2	-1.68	0.0001	0.0018	1.83	3.96e-05	0.0005
ASB6	-1.59	0.0002	0.002	1.7	4.47e-05	0.0005
NDUFA9	-1.63	0.0002	0.0021	1.75	4.33e-05	0.0005
DSE	1.68	0.0002	0.0022	-1.81	4.53e-05	0.0005
MEA1	-1.95	0.0002	0.0022	2.41	3.83e-05	0.0005
EFTUD2	-1.6	0.0002	0.0024	1.67	4.04e-05	0.0005
ZFPM2	1.9	0.0002	0.0025	-1.92	3.79e-05	0.0005
RRP1B	-1.82	0.0002	0.0025	1.97	4.42e-05	0.0005
FBN1	1.87	0.0002	0.0026	-2.18	3.48e-05	0.0005
CFH	1.68	0.0002	0.0027	-1.9	4.16e-05	0.0005
NFE2L3	1.58	0.0002	0.0027	-1.9	4.24e-05	0.0005
CSNK1A1	1.63	0.0002	0.0027	-1.91	3.59e-05	0.0005
ABCF1	-1.71	0.0003	0.0032	1.98	3.59e-05	0.0005
XRCC5	1.71	0.0003	0.0036	-2.37	3.57e-05	0.0005
HAUS8	-2.25	0.0003	0.0038	2.87	3.68e-05	0.0005
ADAM15	-1.55	0.0003	0.0039	1.75	4.2e-05	0.0005
TCF19	-1.83	0.0004	0.0039	1.98	3.52e-05	0.0005
TUBA3E	-1.85	0.0004	0.0044	2.34	4.5e-05	0.0005
PHYKPL	1.83	0.0004	0.0045	-1.87	3.84e-05	0.0005
TAF5L	-1.54	0.0005	0.0049	1.78	3.53e-05	0.0005
INTS5	-1.56	0.0005	0.005	1.74	4.05e-05	0.0005
VOPP1	2.26	0.0005	0.005	-2.93	3.61e-05	0.0005
CCDC7	2.15	0.0005	0.0054	-2.87	4.35e-05	0.0005
FAM102B	1.47	0.0005	0.0055	-1.85	3.55e-05	0.0005
RBM42	-1.69	0.0007	0.0062	2.14	3.58e-05	0.0005
ATP5G3	-1.47	0.0007	0.0064	1.84	3.59e-05	0.0005
MICB	-1.63	0.0007	0.0066	2.16	3.86e-05	0.0005
BAZ2B	1.66	0.0008	0.0069	-2.07	4.33e-05	0.0005
MRPS17	-1.86	0.0009	0.0075	2.5	3.76e-05	0.0005
MRPS11	-1.66	0.0009	0.0078	2.36	4.06e-05	0.0005
VMA21	-1.43	0.001	0.0082	1.64	4.52e-05	0.0005
EMC8	-2.31	0.001	0.0083	3.58	4.16e-05	0.0005
PDE8A	1.44	0.0011	0.0087	-1.81	3.74e-05	0.0005
TTBK2	2.05	0.0011	0.0088	-2.9	4.47e-05	0.0005
CORO1C	-1.43	0.0012	0.0094	1.69	4.14e-05	0.0005
SRA1	-1.51	0.0012	0.0099	1.94	3.88e-05	0.0005
FKBP2	-1.55	0.0015	0.0115	2.12	4.47e-05	0.0005
METTL15	1.48	0.0016	0.0121	-1.84	4.11e-05	0.0005
DCUN1D5	-1.58	0.0017	0.0126	1.82	3.75e-05	0.0005
POLR2F; MIR4534; MIR6820	-1.51	0.002	0.0141	1.81	3.67e-05	0.0005
CASD1	1.73	0.0021	0.0143	-2.32	4.04e-05	0.0005
ZNF283	1.44	0.0021	0.0145	-1.8	4.03e-05	0.0005
SETX	1.63	0.0021	0.0145	-2.14	4.41e-05	0.0005
ZNF699	1.58	0.0025	0.0163	-2.07	4.21e-05	0.0005
LAMC1	1.37	0.0026	0.0168	-1.97	3.76e-05	0.0005
DIXDC1	1.61	0.0026	0.0168	-2.25	4.21e-05	0.0005
FAM86C1	-1.49	0.0027	0.0175	1.85	4.08e-05	0.0005
ARHGAP26	1.71	0.0031	0.0195	-2.53	3.92e-05	0.0005
UBE2M	-1.54	0.0032	0.0197	2.14	3.53e-05	0.0005
AP3B1	1.75	0.0045	0.0252	-2.24	4.33e-05	0.0005
CCDC126	1.4	0.0046	0.0255	-1.79	3.93e-05	0.0005
NHLRC3	1.42	0.0052	0.028	-1.87	4.49e-05	0.0005
CYC1	-1.68	0.0056	0.0295	2.07	3.53e-05	0.0005
TMEM109	-1.34	0.0065	0.0333	1.81	3.88e-05	0.0005
SLBP	-1.47	0.0073	0.0362	2.13	4.36e-05	0.0005
XRCC5	1.49	0.0082	0.0393	-2.37	3.57e-05	0.0005
DPP3	-1.32	0.0083	0.0396	1.91	3.53e-05	0.0005
CNDP2	-1.33	0.0089	0.0417	1.71	4.23e-05	0.0005
ABCA9	1.65	0.0091	0.0425	-2.75	3.7e-05	0.0005
CDKN1A	-1.32	0.0094	0.0434	1.92	4.08e-05	0.0005
AGAP5	1.49	0.01	0.0455	-2.27	3.49e-05	0.0005
STRIP2	-2.81	3.95e-07	2.33e-05	1.8	4.7e-05	0.0006
SERPINE2	3	7.29e-07	3.79e-05	-1.95	4.58e-05	0.0006
PDGFC	2.84	1.55e-06	6.54e-05	-2.03	5.14e-05	0.0006
PLXNA3	2.18	4.12e-06	0.0001	-1.8	4.57e-05	0.0006
IL33	2.63	9.19e-06	0.0003	-2.26	5.21e-05	0.0006
EFEMP2	2.59	9.56e-06	0.0003	-2	4.72e-05	0.0006
LIN9	-2.13	1.28e-05	0.0003	1.96	5.31e-05	0.0006
SERINC1	1.94	1.37e-05	0.0003	-1.71	5.53e-05	0.0006
HMGA2	-3.08	1.49e-05	0.0004	2.67	4.91e-05	0.0006
NAA10	-1.99	1.62e-05	0.0004	1.79	5.28e-05	0.0006
CALD1	1.89	1.62e-05	0.0004	-1.75	5.45e-05	0.0006
LAMA2	1.96	2.17e-05	0.0005	-1.86	4.7e-05	0.0006
POLR3B	-2.02	2.85e-05	0.0006	1.92	5.11e-05	0.0006
HARS	-2.01	2.96e-05	0.0006	1.94	5.15e-05	0.0006
EZH2	-1.92	3.39e-05	0.0007	1.76	4.54e-05	0.0006
UCHL5	-1.99	4.04e-05	0.0008	1.87	4.68e-05	0.0006
RBMS3	2.01	5.71e-05	0.001	-2.21	5.37e-05	0.0006
DAAM1	1.6	6.28e-05	0.0011	-1.62	5.22e-05	0.0006
CPXM2	1.95	7.48e-05	0.0012	-2.21	4.87e-05	0.0006
UTP15	-2.92	7.78e-05	0.0013	2.89	5.06e-05	0.0006
TRPC4	1.94	0.0001	0.0016	-1.9	4.93e-05	0.0006
BOLA2; BOLA2B	-1.7	0.0001	0.0016	1.95	5.58e-05	0.0006
FCF1	-1.78	0.0001	0.0018	1.94	5.49e-05	0.0006
STX6	1.73	0.0001	0.0018	-1.89	5.1e-05	0.0006
AK2	-1.82	0.0001	0.0019	1.74	5.48e-05	0.0006
SDCBP2	2.75	0.0001	0.0019	-2.55	5.24e-05	0.0006
AP1B1	-1.57	0.0001	0.002	1.69	5.04e-05	0.0006
HCFC1	-2.12	0.0002	0.002	2.39	4.89e-05	0.0006
MRPS23	-1.89	0.0002	0.0022	2.13	5.1e-05	0.0006
SEPHS1	-1.9	0.0002	0.0025	2.03	4.95e-05	0.0006
TULP4	1.57	0.0002	0.0027	-1.84	5.03e-05	0.0006
IRAK1; MIR718	-1.83	0.0002	0.0028	1.83	5.44e-05	0.0006
APEH	-1.96	0.0002	0.003	2.38	5.58e-05	0.0006
PLGLB1	2.12	0.0003	0.0038	-2.84	4.63e-05	0.0006
USP48	1.53	0.0003	0.0039	-1.67	5.35e-05	0.0006
UBE2L3	-1.51	0.0004	0.004	1.68	4.78e-05	0.0006
MRPL46	-1.85	0.0004	0.004	2.29	4.65e-05	0.0006
UBN2	1.57	0.0004	0.0043	-1.76	4.74e-05	0.0006
SF3A3	-1.63	0.0004	0.0044	1.86	4.73e-05	0.0006
USP5	-1.84	0.0004	0.0044	2.19	5.17e-05	0.0006
NDUFC2-KCTD14; NDUFC2; KCTD14	-1.59	0.0005	0.0049	1.82	4.78e-05	0.0006
PRPF4	-1.86	0.0005	0.0052	2.5	5.09e-05	0.0006
RNMT	1.69	0.0005	0.0053	-1.92	5.42e-05	0.0006
DHODH	-1.73	0.0005	0.0055	2.07	5.02e-05	0.0006
CLIP3	2.04	0.0006	0.0059	-2.92	5.12e-05	0.0006
KLHL18	-1.75	0.0006	0.0059	2.26	5.51e-05	0.0006
RAB8B	1.52	0.0006	0.006	-1.79	4.75e-05	0.0006
PFKL	1.86	0.0007	0.0063	-2.1	4.63e-05	0.0006
TRUB2	-1.76	0.0007	0.0064	2.16	5.3e-05	0.0006
C1orf174	-1.71	0.0007	0.0066	1.92	5.32e-05	0.0006
ATM	1.75	0.0008	0.0071	-2.05	5.14e-05	0.0006
SMARCA1	1.57	0.0009	0.0076	-1.76	4.72e-05	0.0006
NDUFV1	-1.43	0.0013	0.0103	1.69	5e-05	0.0006
NUTF2	-1.44	0.0016	0.0121	1.75	5.4e-05	0.0006
TUBB	-1.45	0.0019	0.0134	1.68	5.47e-05	0.0006
NAGA	-1.41	0.002	0.014	1.72	4.62e-05	0.0006
SRSF5	1.41	0.0023	0.0154	-1.78	4.77e-05	0.0006
DNAJA3	-1.41	0.0027	0.0172	1.97	5.25e-05	0.0006
PAPD4	1.44	0.0033	0.0202	-1.76	5.35e-05	0.0006
MID1	-1.37	0.0035	0.0211	1.87	5.41e-05	0.0006
KLHDC2	1.46	0.0036	0.0215	-2.05	5.45e-05	0.0006
HN1L	-1.3	0.0043	0.0244	1.93	5.38e-05	0.0006
ZNF75A	1.54	0.0048	0.0265	-1.95	5.25e-05	0.0006
DOCK1	1.51	0.007	0.0351	-2.1	4.54e-05	0.0006
DOCK6	1.38	0.0077	0.0376	-1.9	4.76e-05	0.0006
TSFM	-1.31	0.0097	0.0446	1.89	4.95e-05	0.0006
SORBS2	2.77	1.27e-07	9.92e-06	-3.4	6.57e-05	0.0007
SAMD4A	3.58	5.13e-06	0.0002	-2.56	6.61e-05	0.0007
FUS	-2.45	6.52e-06	0.0002	2.11	5.73e-05	0.0007
SORBS2	3.95	1.44e-05	0.0004	-3.4	6.57e-05	0.0007
CAPN2	-1.78	1.93e-05	0.0004	1.66	6.43e-05	0.0007
STEAP2	-2.69	1.97e-05	0.0004	2.18	6.73e-05	0.0007
PRPF31	-1.77	2.13e-05	0.0005	1.69	6.51e-05	0.0007
TSPAN31	1.77	2.45e-05	0.0005	-1.69	6.12e-05	0.0007
HIST1H3D; HIST1H2AD	-2.87	2.52e-05	0.0005	2.65	6.3e-05	0.0007
SORBS2	3.07	2.75e-05	0.0006	-3.4	6.57e-05	0.0007
MRPL50	-2.09	3.58e-05	0.0007	1.85	6.15e-05	0.0007
PALMD	1.78	3.86e-05	0.0007	-1.72	6.42e-05	0.0007
POC1A	-1.79	4.18e-05	0.0008	1.78	5.81e-05	0.0007
PRKCDBP	-2.34	4.88e-05	0.0009	2.75	6.15e-05	0.0007
ICT1	-2.67	5.43e-05	0.001	2.59	5.83e-05	0.0007
TTI1	-1.92	6.86e-05	0.0011	1.92	6.02e-05	0.0007
RAD51C	-1.71	7.56e-05	0.0012	1.72	6.5e-05	0.0007
MRPL48	-1.66	7.92e-05	0.0013	1.69	6.68e-05	0.0007
DAP	-1.97	8.34e-05	0.0013	2.08	5.98e-05	0.0007
MRPL24	-1.65	0.0001	0.0015	1.87	6.57e-05	0.0007
STK32B	-2.31	0.0001	0.0016	2.47	6.43e-05	0.0007
PPP1R7	-1.87	0.0001	0.0017	1.95	6.19e-05	0.0007
MTBP	-1.76	0.0001	0.0017	1.82	5.63e-05	0.0007
MMS22L	-1.62	0.0001	0.0017	1.72	6.64e-05	0.0007
ASF1A	-2.06	0.0001	0.0018	1.93	5.86e-05	0.0007
MMACHC	-2.87	0.0001	0.0019	2.75	5.69e-05	0.0007
MRPS18C	-2.06	0.0001	0.002	2.21	5.73e-05	0.0007
CPA3	-1.84	0.0001	0.002	1.89	5.92e-05	0.0007
SLC27A4	-2.09	0.0002	0.0025	2.67	6.52e-05	0.0007
RBM28	-1.51	0.0002	0.0026	1.64	5.9e-05	0.0007
NDUFB9	-1.62	0.0002	0.0028	1.79	6.09e-05	0.0007
CBLN3	2.4	0.0002	0.0029	-2.8	6.7e-05	0.0007
BCR	1.58	0.0002	0.0029	-1.86	6.53e-05	0.0007
NME1; NME1-NME2; NME2	-1.86	0.0003	0.0032	2.16	5.75e-05	0.0007
HBP1	1.7	0.0003	0.0033	-1.83	5.83e-05	0.0007
SAMD4A	1.96	0.0003	0.0034	-2.56	6.61e-05	0.0007
STAB1	1.52	0.0003	0.0035	-1.58	6.63e-05	0.0007
POP7	-2.51	0.0003	0.0037	3.65	5.78e-05	0.0007
TMC7	1.91	0.0003	0.0038	-2.11	5.9e-05	0.0007
CSTF2	-1.88	0.0003	0.0038	2.32	6.69e-05	0.0007
ITGB1BP1	-1.76	0.0004	0.0041	1.84	6.13e-05	0.0007
STARD9	1.62	0.0005	0.0048	-1.86	6.05e-05	0.0007
CTNND1	1.46	0.0006	0.006	-1.65	5.89e-05	0.0007
GSE1	2.14	0.0006	0.0061	-2.62	6.48e-05	0.0007
LPCAT3	-1.63	0.0006	0.0062	1.87	6.55e-05	0.0007
HCCS	-1.71	0.0007	0.0063	1.83	6.13e-05	0.0007
DAG1	-1.65	0.0007	0.0064	1.95	5.93e-05	0.0007
PSAP	1.5	0.0009	0.0077	-1.69	6.57e-05	0.0007
CD200	1.42	0.0009	0.0079	-1.68	6.07e-05	0.0007
CDK19	1.39	0.001	0.0084	-1.92	6.16e-05	0.0007
GRK6	-1.94	0.0011	0.0088	2.43	6.41e-05	0.0007
USP54	-1.46	0.0011	0.009	1.9	5.89e-05	0.0007
NOP2	-1.5	0.0013	0.0099	1.78	6.48e-05	0.0007
NDUFAF2	-1.68	0.0014	0.011	1.94	6.26e-05	0.0007
RB1CC1	1.63	0.0015	0.0113	-1.74	5.72e-05	0.0007
EIF3I	-1.42	0.0015	0.0113	1.81	5.9e-05	0.0007
CLIC1	-1.4	0.0016	0.012	1.69	6.52e-05	0.0007
PIN1	-1.68	0.0018	0.0131	2.08	6.54e-05	0.0007
ERO1B	1.71	0.0019	0.0133	-2.42	5.88e-05	0.0007
ITSN1	1.94	0.002	0.0139	-3.16	6.26e-05	0.0007
TAS2R20	1.53	0.002	0.014	-2.31	6.59e-05	0.0007
TARSL2	1.63	0.0021	0.0144	-2.26	6.44e-05	0.0007
GTF2IRD2; GTF2IRD2B	1.64	0.0024	0.0157	-1.84	6.73e-05	0.0007
MTSS1	1.41	0.0024	0.0159	-1.84	6.31e-05	0.0007
UCHL1	-1.47	0.0025	0.0166	1.77	6.1e-05	0.0007
CLUH	-1.54	0.0027	0.0173	2.02	5.83e-05	0.0007
FCHSD1	1.65	0.0027	0.0174	-2.09	6.25e-05	0.0007
RTN4	1.43	0.0036	0.0214	-1.93	6.41e-05	0.0007
MACF1; KIAA0754	1.33	0.0041	0.0237	-1.9	5.99e-05	0.0007
STUB1	-1.53	0.0044	0.0245	2.01	5.93e-05	0.0007
POTEI	1.45	0.0068	0.0344	-2.13	6.15e-05	0.0007
LY75-CD302; CD302; LY75	1.63	0.0083	0.0397	-2.25	6.18e-05	0.0007
QPCT	1.34	0.009	0.0423	-1.72	5.87e-05	0.0007
NR2C1	1.25	0.0091	0.0425	-1.85	6.21e-05	0.0007
TFPI	1.29	0.0108	0.0482	-1.74	5.94e-05	0.0007
AKT1S1	-1.3	0.0111	0.049	1.73	5.63e-05	0.0007
EFNA5	2.68	1.04e-06	4.79e-05	-1.89	6.8e-05	0.0008
PPM1F	-2.37	1.61e-06	6.73e-05	1.82	7.57e-05	0.0008
HYLS1	-2.11	2.75e-06	0.0001	1.62	7.42e-05	0.0008
PPIH	-2.4	6.96e-06	0.0002	1.81	7.32e-05	0.0008
NET1	-2.1	9.08e-06	0.0003	1.77	6.95e-05	0.0008
CA12	2.25	1.07e-05	0.0003	-2.03	7.15e-05	0.0008
HMGA1	-1.85	2.28e-05	0.0005	1.66	7.7e-05	0.0008
SNRPD1	-1.97	3.21e-05	0.0006	1.81	6.94e-05	0.0008
ZNF460	1.87	3.41e-05	0.0007	-1.72	7.24e-05	0.0008
KIAA0101; CSNK1G1	-1.67	3.71e-05	0.0007	1.63	7.59e-05	0.0008
ADAR	-1.89	4.74e-05	0.0009	2.02	6.86e-05	0.0008
MASTL	-1.99	5.96e-05	0.001	1.85	6.81e-05	0.0008
PHACTR4	-2.42	6.76e-05	0.0011	2.18	7.1e-05	0.0008
NOP14	-1.58	8.29e-05	0.0013	1.65	7.92e-05	0.0008
LSM7	-1.94	9.5e-05	0.0015	2.39	7.91e-05	0.0008
G6PD	-1.79	9.54e-05	0.0015	1.72	7.22e-05	0.0008
HIST1H1C	-2.91	9.99e-05	0.0015	2.58	7.41e-05	0.0008
LSM12	-1.7	0.0001	0.0018	1.78	7.19e-05	0.0008
GFM1	-1.59	0.0001	0.0018	1.65	6.98e-05	0.0008
RNF34	-1.8	0.0002	0.0024	1.97	6.97e-05	0.0008
TXNDC9	-1.98	0.0002	0.0028	2.18	7.22e-05	0.0008
FDXACB1	-2.71	0.0002	0.0028	3.14	7.67e-05	0.0008
ARL5A	2.82	0.0002	0.003	-2.97	6.91e-05	0.0008
RBM14-RBM4	-1.64	0.0003	0.0032	1.68	7.77e-05	0.0008
MARVELD2	1.88	0.0003	0.0032	-2.03	7.4e-05	0.0008
PNRC1	1.66	0.0003	0.0036	-1.86	7.55e-05	0.0008
CNKSR3	1.97	0.0003	0.0038	-2.32	7.23e-05	0.0008
RP11-380G5.2; PTEN	2.05	0.0004	0.004	-2.22	7.92e-05	0.0008
MCFD2	-1.53	0.0004	0.0041	1.67	7.03e-05	0.0008
PLGRKT	-1.85	0.0006	0.0057	2.32	7.59e-05	0.0008
ASF1B	-1.69	0.0007	0.0062	2.21	6.87e-05	0.0008
SLC25A11	-1.75	0.0007	0.0066	2.03	6.99e-05	0.0008
LIN54	-1.53	0.0008	0.0069	1.94	7.79e-05	0.0008
TBC1D3H; TBC1D3L; TBC1D3I; LOC101060389; TBC1D3C; TBC1D3; TBC1D3D	1.77	0.0008	0.0072	-1.9	7.44e-05	0.0008
FAM196B	-1.98	0.0008	0.0072	2.07	7.75e-05	0.0008
NDUFB6	-1.73	0.0008	0.0074	2.03	7.8e-05	0.0008
GRASP	1.45	0.0009	0.0075	-1.71	6.95e-05	0.0008
TSR3	-1.7	0.0013	0.0104	2.08	7.49e-05	0.0008
SECISBP2L	1.38	0.0015	0.0114	-1.68	7.84e-05	0.0008
TBC1D3	1.7	0.0015	0.0116	-2.09	7.3e-05	0.0008
SUCLA2	-1.45	0.0016	0.0117	1.75	6.82e-05	0.0008
COL6A1	1.55	0.0016	0.0119	-2.16	7.59e-05	0.0008
SH3RF3	1.57	0.0017	0.0125	-1.94	7.46e-05	0.0008
LSM12	-1.36	0.0018	0.0131	1.78	7.19e-05	0.0008
ARL5A	1.5	0.002	0.0139	-2.97	6.91e-05	0.0008
HIST1H1C	-2.57	0.002	0.014	2.58	7.41e-05	0.0008
LRRK1	1.53	0.0023	0.0155	-1.86	7.38e-05	0.0008
OCLM	1.61	0.0038	0.0225	-2.15	6.84e-05	0.0008
USO1	1.38	0.0043	0.0243	-1.59	7.72e-05	0.0008
DNMT3A	1.44	0.0044	0.0249	-1.87	6.8e-05	0.0008
ASPRV1; PCBP1-AS1	1.64	0.005	0.0273	-2.21	7.87e-05	0.0008
CAP1	-1.45	0.0061	0.0318	1.84	6.89e-05	0.0008
OCLM	1.54	0.0064	0.0328	-2.15	6.84e-05	0.0008
KPNA3	-1.3	0.0068	0.0342	1.68	7.22e-05	0.0008
TMEM167A	1.68	0.0106	0.0473	-3.14	6.93e-05	0.0008
KMT2A	1.41	0.0106	0.0476	-1.7	7.82e-05	0.0008
TGFB2; TGFB2-OT1	8.47	1.29e-09	3.9e-07	-2.02	8.51e-05	0.0009
KIAA0040	-3.03	1.16e-07	9.23e-06	1.78	8.36e-05	0.0009
HMGB2	-3.02	3.77e-07	2.27e-05	1.92	8.03e-05	0.0009
ETS2	-2.73	5.99e-07	3.25e-05	1.87	8.82e-05	0.0009
PDLIM5	2.14	2.25e-06	8.83e-05	-1.74	9.03e-05	0.0009
GCNT2	-2.22	6.24e-06	0.0002	2	8.44e-05	0.0009
DKK2	-3.16	1.64e-05	0.0004	2.63	8.54e-05	0.0009
SNAPC5	-2.04	1.84e-05	0.0004	1.86	9.3e-05	0.0009
PAWR	2.11	2.28e-05	0.0005	-1.88	9.23e-05	0.0009
GART	-1.74	2.77e-05	0.0006	1.73	8.57e-05	0.0009
EXOSC3	-1.97	3.49e-05	0.0007	1.66	8e-05	0.0009
CNOT6L	1.71	3.76e-05	0.0007	-1.65	9.08e-05	0.0009
TSN	-2.22	4.23e-05	0.0008	2.09	9.24e-05	0.0009
KNTC1	-2.36	4.92e-05	0.0009	2.64	8.04e-05	0.0009
WFDC3	2.15	4.99e-05	0.0009	-1.95	8.2e-05	0.0009
MRPL40	-2.09	5.89e-05	0.001	1.92	8.58e-05	0.0009
MED11	-2.12	6.09e-05	0.001	2.06	8.96e-05	0.0009
NCAPD3	-1.73	8.76e-05	0.0014	1.6	8.62e-05	0.0009
IPMK	1.68	9.31e-05	0.0014	-1.57	9.27e-05	0.0009
CTDSP1	2.13	0.0001	0.0015	-2.2	8.35e-05	0.0009
CISD1	-1.88	0.0001	0.0015	2.06	8.23e-05	0.0009
DIMT1	-1.72	0.0001	0.0015	1.69	9e-05	0.0009
EEF1E1-BLOC1S5	-1.56	0.0001	0.0017	1.59	8.87e-05	0.0009
OXNAD1	-2.06	0.0001	0.0018	2.16	8.67e-05	0.0009
UTP20	-1.69	0.0001	0.0018	1.75	9.19e-05	0.0009
NUP58	-1.86	0.0001	0.0018	1.99	8.42e-05	0.0009
KIAA1033	2.02	0.0001	0.0019	-2.19	8.29e-05	0.0009
PRDX1	-1.59	0.0001	0.002	1.54	8.54e-05	0.0009
DST	1.54	0.0001	0.002	-1.61	8.68e-05	0.0009
RAPGEF2	1.65	0.0002	0.0023	-1.71	8.02e-05	0.0009
CHCHD3	-1.71	0.0002	0.0024	1.74	8.66e-05	0.0009
HMGCS1	-1.58	0.0002	0.0025	1.76	8.71e-05	0.0009
GSS	-1.61	0.0002	0.0026	1.71	8.12e-05	0.0009
PRKACB	-1.69	0.0002	0.0027	1.69	8.14e-05	0.0009
SENP3	-2.52	0.0002	0.0028	2.56	8.94e-05	0.0009
MTMR3	1.67	0.0002	0.0029	-1.87	8.35e-05	0.0009
SLC6A16	2.29	0.0003	0.0032	-2.31	8.15e-05	0.0009
BLM	-3.11	0.0003	0.0038	3.22	9.04e-05	0.0009
CTNNB1	1.6	0.0003	0.0039	-1.74	9.3e-05	0.0009
GPN3	-1.73	0.0004	0.0039	1.96	8.57e-05	0.0009
MRPL13	-2.02	0.0004	0.0039	2.46	8.08e-05	0.0009
PLSCR1	1.55	0.0004	0.0042	-1.69	8.73e-05	0.0009
DLEU2; MIR15A; MIR16-1; MIR3613	-1.75	0.0004	0.0044	1.98	8.18e-05	0.0009
CNNM3	1.66	0.0004	0.0046	-1.82	8.19e-05	0.0009
HIST1H4B	-1.99	0.0006	0.0057	2.46	8.94e-05	0.0009
C12orf45	-1.79	0.0006	0.0059	1.95	7.97e-05	0.0009
DNAJB11	-1.52	0.0006	0.0061	1.72	8.57e-05	0.0009
ANKRD10	1.65	0.0007	0.0067	-1.87	8.32e-05	0.0009
STIM2	-1.43	0.0008	0.0074	1.58	9.22e-05	0.0009
P2RX4	1.56	0.0008	0.0074	-1.83	8.11e-05	0.0009
HNRNPH3	-1.54	0.001	0.0084	1.77	8.9e-05	0.0009
NDUFS8; MIR4691; MIR7113	-1.6	0.0011	0.0087	2.06	8.06e-05	0.0009
TYW3	-1.87	0.0011	0.0092	2.17	9.26e-05	0.0009
ULK4P1; ULK4P2	1.69	0.0012	0.0098	-2.08	8.65e-05	0.0009
RIN2	1.83	0.0014	0.011	-1.81	9e-05	0.0009
GSPT1	-1.42	0.0014	0.011	1.7	8.36e-05	0.0009
CALM2	-1.5	0.0015	0.0112	1.69	9.33e-05	0.0009
VPS13C	1.42	0.0015	0.0114	-1.76	8.82e-05	0.0009
RIN2	1.56	0.0017	0.0127	-1.81	9e-05	0.0009
KRT18	-1.93	0.0018	0.0127	2.48	8.73e-05	0.0009
MRPL49	-1.64	0.0018	0.013	2.16	8.51e-05	0.0009
CDK2AP2	-1.49	0.0018	0.0132	1.85	8.5e-05	0.0009
PPDPF	-2.02	0.0025	0.0165	2.14	9.06e-05	0.0009
ACSF2	1.74	0.0026	0.017	-2.52	8.44e-05	0.0009
PTEN	1.47	0.0032	0.0196	-1.79	8.82e-05	0.0009
BTBD9	1.58	0.0035	0.021	-2.01	9.22e-05	0.0009
RAPGEF2	1.58	0.0037	0.022	-1.71	8.02e-05	0.0009
AS3MT	1.41	0.0039	0.0229	-1.85	9.31e-05	0.0009
EPHA4	1.76	0.0054	0.0289	-2.57	8.14e-05	0.0009
PRSS3	-1.74	0.0055	0.0291	2.25	8.22e-05	0.0009
ZNF587	1.31	0.0056	0.0295	-1.54	9.15e-05	0.0009
NDUFAF1	-1.36	0.0056	0.0296	1.9	9.22e-05	0.0009
NAPA	-1.54	0.0058	0.0304	2.15	9.23e-05	0.0009
FRA10AC1	1.47	0.0063	0.0325	-1.99	9.15e-05	0.0009
CS	-1.43	0.0064	0.0326	1.89	8.06e-05	0.0009
EIF3B	-1.34	0.009	0.0423	1.7	9.13e-05	0.0009
MLF2	-1.27	0.0096	0.044	1.72	9.28e-05	0.0009
AEBP2	1.32	0.0104	0.0467	-1.71	8.81e-05	0.0009
TMEM135	1.55	0.0107	0.0476	-1.84	8.23e-05	0.0009
TCEB1	-1.28	0.011	0.0488	1.84	8.68e-05	0.0009
SESN3	-4.72	1.34e-07	1.03e-05	2.32	9.82e-05	0.001
ITGAV	3.04	1.59e-07	1.18e-05	-1.87	0.0001	0.001
CRIM1	2.15	1.31e-06	5.78e-05	-1.65	0.0001	0.001
ZNF385D	-2.56	2.98e-06	0.0001	1.73	0.0001	0.001
DSEL	2.55	3.32e-06	0.0001	-1.96	9.37e-05	0.001
UTP14A	-2.45	1.64e-05	0.0004	2.17	0.0001	0.001
OAS2	-3.18	1.95e-05	0.0004	2.47	9.98e-05	0.001
COL4A2	1.91	2.5e-05	0.0005	-1.89	0.0001	0.001
DHX9	-1.99	2.52e-05	0.0005	1.87	0.0001	0.001
C5orf46	1.87	3.07e-05	0.0006	-1.94	0.0001	0.001
DDX20	-2.03	5.23e-05	0.0009	1.84	9.78e-05	0.001
IER3	2.01	5.24e-05	0.0009	-2.15	9.51e-05	0.001
HIST1H4K	-1.88	5.36e-05	0.001	1.74	9.75e-05	0.001
CENPU	-2.85	5.85e-05	0.001	2.85	9.96e-05	0.001
FBLN2	1.86	5.86e-05	0.001	-1.82	9.86e-05	0.001
HIST1H2BO	-1.83	7.78e-05	0.0013	1.91	0.0001	0.001
SSU72	-2.25	8.21e-05	0.0013	2.28	9.82e-05	0.001
UBA6	1.66	0.0001	0.0017	-1.68	0.0001	0.001
MINA	-1.95	0.0002	0.002	2.01	9.76e-05	0.001
SCML1	-1.64	0.0002	0.0021	1.87	9.91e-05	0.001
ANP32E	-1.78	0.0002	0.0025	1.86	0.0001	0.001
PPP1R8	-1.63	0.0002	0.0028	1.62	0.0001	0.001
ITGBL1	1.81	0.0002	0.003	-1.77	0.0001	0.001
GOLGB1	1.55	0.0003	0.0031	-1.69	0.0001	0.001
GPR52	1.55	0.0004	0.0041	-1.7	9.7e-05	0.001
C17orf53	-1.71	0.0004	0.0042	1.72	9.56e-05	0.001
VPS29	-1.55	0.0004	0.0044	1.72	9.78e-05	0.001
CENPQ	-1.9	0.0004	0.0045	1.86	9.57e-05	0.001
TMEM126A	-2.02	0.0005	0.0052	2	0.0001	0.001
BCL2L1	-1.5	0.0007	0.0064	2.01	9.97e-05	0.001
CARD6	-1.65	0.0007	0.0064	1.9	0.0001	0.001
GRPEL1	-1.83	0.0007	0.0066	2.1	9.65e-05	0.001
FZD6	1.38	0.0008	0.0069	-1.61	0.0001	0.001
[truncated: 1,832 more rows]
