# Supplementary material for: Computational repurposing of therapeutic small molecules from cancer to pulmonary hypertension
Source: Sci Adv. 2021 Oct 20;7(43):eabh3794. doi: 10.1126/sciadv.abh3794 (PMC8528428; doi:10.1126/sciadv.abh3794)
Supplement: Supplementary file 2 — Tables S1 to S4, S6 and S7 [file sciadv.abh3794_tables_s1_to_s4_s6_and_s7.zip › sciadv.abh3794_table_s7.xlsx]

## Sheet: Table S7
pathway	pval	padj	size	leadingEdge
GO_CHROMOSOME_ORGANIZATION	9.999e-05	0.0245718	351	VEGFA CDC6 CDC45 NCAPH MCM4 TACC3 EXO1 GINS1 ESCO2 BRCA1 CCNE2 MCM5 KIFC1 TOP2A CCNB1 KIF4A FEN1 CDK1 NDC80 DLGAP5 NUSAP1 TTK BUB1 TRIP13 CDCA8 NCAPG KIF23 BRCA2 PLK1 MAD2L1 ATAD2 CDC20 FBXO5 BUB1B CHAF1B MCM3 RFC3 CENPW NCAPG2 POLE2 RBL1 KIF18A CDK2 MKI67 PRC1 KIF2C CCNA2 MCM6 MCM8 RACGAP1 KIF14 CENPF CENPI SUV39H2 NUF2 RFC2 PCNA SPAG5 NDC1 FANCD2 PRIM1 AURKA CENPK CENPO AURKB SUV39H1 POLD2 POLQ…
GO_CELL_CYCLE_PHASE_TRANSITION	9.999e-05	0.0245718	236	INHBA CLSPN CDC6 CDC45 MCM4 DTL TACC3 FAM83D BRCA1 CCNE2 MCM5 ANLN PLK4 TPX2 CCNB1 ADAMTS1 RRM2 MELK CDK1 NDC80 DLGAP5 CDC25C FOXM1 E2F8 TTK BUB1 CCNB2 TRIP13 CKS2 PLK1 MAD2L1 TUBA4A CDC7 CDC20 FBXO5 BUB1B MCM3 POLE2 RBL1 CDK2 CCND1 CCNA2 MCM6 MCM8 CDKN3 KIF14 GMNN CENPF UBE2S CKS1B DBF4 HMMR SKP2 ORC6 PCNA TIPIN PRIM1 TIMELESS AURKA TYMS BACH1 AURKB RGCC NES ATAD5 CCNY CCNF TUBB4B PRKAR2B CDC25A…
GO_MITOTIC_CELL_CYCLE	9.999e-05	0.0245718	374	INHBA CLSPN CDC6 CDC45 PBK NCAPH MCM4 DTL XRCC2 TACC3 GINS1 BRCA1 CCNE2 MCM5 ANLN PLK4 KIFC1 STIL TPX2 TOP2A CCNB1 KIF4A KIF20A ADAMTS1 RRM2 MELK CDK1 NDC80 DLGAP5 CDC25C FOXM1 NUSAP1 E2F8 TTK BUB1 KIF11 CCNB2 SPC25 TRIP13 CDCA8 CEP55 NCAPG MYBL2 KIF23 BRCA2 CKS2 PLK1 MAD2L1 TUBA4A CDC7 CDC20 FBXO5 BUB1B MCM3 CENPW KIF15 POLE2 RBL1 KIF18A CDK2 MKI67 PRC1 CCND1 KIF2C SKA1 CCNA2 MCM6 MCM8 RACGAP1 C…
GO_REGULATION_OF_CELL_CYCLE	9.999e-05	0.0245718	350	INHBA CLSPN CDC6 CDC45 DTL TACC3 FAM83D BRCA1 CCNE2 ANLN PLK4 STIL TPX2 TOP2A CCNB1 FEN1 KIF20A ADAMTS1 RRM2 CDK1 NDC80 DLGAP5 CDC25C FOXM1 NUSAP1 E2F8 TTK BUB1 KIF11 CCNB2 TRIP13 MYBL2 KIF23 BRCA2 CKS2 PLK1 DHCR24 MAD2L1 TUBA4A CDC7 CDC20 FBXO5 BUB1B RBL1 CDK2 MKI67 PRC1 WDR76 CCND1 CCNA2 RACGAP1 CDKN3 KIF14 ASPM GMNN CENPF KIF20B CKS1B ECT2 DBF4 HMMR SKP2 PCNA TIPIN SPAG5 ID1 TIMELESS GADD45B A…
GO_CELL_CYCLE	9.999e-05	0.0245718	560	INHBA CLSPN CDC6 CDC45 PBK NCAPH MCM4 DTL XRCC2 TACC3 EXO1 GINS1 ESCO2 FAM83D BRCA1 CCNE2 MCM5 ANLN PLK4 KIFC1 STIL TPX2 TOP2A CCNB1 KIF4A FEN1 KIF20A ADAMTS1 RRM2 MELK CDK1 NDC80 DLGAP5 BLCAP CDC25C FOXM1 NUSAP1 E2F8 TTK BUB1 KIF11 CCNB2 SPC25 TRIP13 CDCA8 CEP55 NCAPG FANCA MYBL2 KIF23 BRCA2 CKS2 PLK1 DHCR24 MAD2L1 TUBA4A CDCA2 CDC7 CDC20 FBXO5 BUB1B CHAF1B MCM3 PHGDH RFC3 CENPW NCAPG2 KIF15 POL…
GO_REGULATION_OF_CELL_DEATH	9.999e-05	0.0245718	354	PTGIS INHBA ANGPTL4 VEGFA EGLN3 ACER2 XRCC2 IGFBP3 BRCA1 STIL TOP2A ADM MELK HMOX1 LRP8 LOX CDK1 KLHL20 MYBL2 PLK1 HSPE1 DHCR24 MAD2L1 NOX4 LIMS2 CXCR4 KIF14 PPARG AKAP12 ECT2 SMAD6 SKP2 DDIT4 TXNIP BDNF ID1 EFNA1 IL6 GADD45B AURKA AURKB BIRC5 RGCC NES ASNS DDIAS ATAD5 PREX1 STEAP3 PPIF GCLM SKIL GDF6 PARP1 TRIO DCPS HMGA2 ITGAV HMGB2
GO_REGULATION_OF_CELL_CYCLE_PROCESS	9.999e-05	0.0245718	247	CLSPN CDC6 CDC45 DTL TACC3 FAM83D BRCA1 ANLN PLK4 STIL TPX2 CCNB1 FEN1 KIF20A ADAMTS1 RRM2 CDK1 NDC80 DLGAP5 CDC25C FOXM1 NUSAP1 E2F8 TTK BUB1 KIF11 TRIP13 KIF23 BRCA2 PLK1 MAD2L1 TUBA4A CDC7 CDC20 FBXO5 BUB1B RBL1 CDK2 MKI67 PRC1 CCND1 RACGAP1 KIF14 CENPF KIF20B ECT2 DBF4 HMMR PCNA TIPIN SPAG5 AURKA AURKB PDGFB RGCC ATAD5 CCNF TUBB4B RANBP1 PRKAR2B CDC25A CYP1A1 RBM14 BLM CDC25B XRCC3 HMGA2 CENPE
GO_REPRODUCTION	9.999e-05	0.0245718	279	PTGIS INHBA SLC2A1 ADAM28 VEGFA NCAPH XRCC2 EXO1 CCNE2 PLK4 KIFC1 TOP2A CCNB1 ADM ADAMTS1 CDK1 CDC25C E2F8 TTK BUB1 SLC2A14 TRIP13 FANCA BRCA2 CKS2 PLK1 DHCR24 CDC20 FBXO5 BUB1B KIF18A CDK2 CCND1 MCM8 RACGAP1 PPARG ASPM MYBL1 CENPI NUF2 PCNA ETV5 NDC1 FANCD2 AURKA ANTXR1 PDGFB PSMC3IP UMPS CCNF CDC25A SULF1 CYP1A1 MNS1 SKIL TUBB8 FKBP4 CDC25B KDM3A HMGB2 FSTL3 PLTP SERPINE2 RMI1 NEK2 IL4R MND1 GN…
GO_CELL_CYCLE_PROCESS	9.999e-05	0.0245718	443	INHBA CLSPN CDC6 CDC45 NCAPH MCM4 DTL XRCC2 TACC3 GINS1 ESCO2 FAM83D BRCA1 CCNE2 MCM5 ANLN PLK4 KIFC1 STIL TPX2 TOP2A CCNB1 KIF4A FEN1 KIF20A ADAMTS1 RRM2 MELK CDK1 NDC80 DLGAP5 CDC25C FOXM1 NUSAP1 E2F8 TTK BUB1 KIF11 CCNB2 SPC25 TRIP13 CDCA8 CEP55 NCAPG FANCA MYBL2 KIF23 BRCA2 CKS2 PLK1 DHCR24 MAD2L1 TUBA4A CDC7 CDC20 FBXO5 BUB1B MCM3 PHGDH RFC3 CENPW POLE2 RBL1 KIF18A CDK2 MKI67 PRC1 CCND1 KIF2…
GO_DNA_METABOLIC_PROCESS	9.999e-05	0.0245718	283	CLSPN CDC6 CDC45 MCM4 DTL XRCC2 EXO1 GINS1 UBE2T ESCO2 BRCA1 CCNE2 MCM5 TOP2A FEN1 LOX CDK1 FOXM1 RAD51AP1 TRIP13 FANCA BRCA2 CDC7 NOX4 CHAF1B MCM3 RFC3 POLE2 CDK2 MCM6 MCM8 PPARG CENPF WDHD1 RFC2 DCTPP1 ORC6 PCNA TIPIN FANCD2 PRIM1 TIMELESS PARPBP IL6 TYMS BACH1 AURKB POLD2 POLQ PDGFB RGCC KIF22 PSMC3IP HELLS ATAD5 GINS4 RFC5 TK1 DCLRE1B BANF1 PARP1 BLM XRCC3 HMGA2 NYNRIN HMGB2 RMI1 MIS18A UHRF1…
GO_CELL_DIVISION	0.0001	0.0245718	197	VEGFA CDC6 NCAPH TACC3 FAM83D CCNE2 ANLN PLK4 KIFC1 TPX2 TOP2A CCNB1 KIF4A KIF20A CDK1 NDC80 CDC25C VEGFC NUSAP1 E2F8 BUB1 KIF11 CCNB2 SPC25 CDCA8 CEP55 NCAPG KIF23 BRCA2 CKS2 PLK1 MAD2L1 CDCA2 CDC7 CDC20 FBXO5 BUB1B CENPW NCAPG2 RBL1 CDK2 PRC1 CCND1 KIF2C SKA1 CCNA2 RACGAP1 KIF14 ASPM CENPF UBE2S KIF20B CKS1B ECT2 NUF2 SKA3 ORC6 ETV5 TIPIN TXNIP SPAG5 TIMELESS AURKA AURKB BIRC5 PDGFB CKAP2 CDCA3…
GO_MULTI_ORGANISM_REPRODUCTIVE_PROCESS	0.0001	0.0245718	175	PTGIS INHBA SLC2A1 ADAM28 NCAPH KIFC1 TOP2A CCNB1 ADM ADAMTS1 CDK1 CDC25C TTK SLC2A14 TRIP13 FANCA BRCA2 PLK1 FBXO5 KIF18A MCM8 RACGAP1 ASPM MYBL1 ETV5 NDC1 FANCD2 AURKA UMPS CYP1A1 MNS1 SKIL TUBB8 FKBP4 CDC25B KDM3A HMGB2 FSTL3 SERPINE2
GO_DEVELOPMENTAL_PROCESS_INVOLVED_IN_REPRODUCTION	0.0001	0.0245718	177	PTGIS INHBA ADAM28 VEGFA PLK4 KIFC1 CCNB1 ADM ADAMTS1 CDC25C E2F8 SLC2A14 TRIP13 FANCA BRCA2 DHCR24 FBXO5 KIF18A CCND1 RACGAP1 PPARG ASPM MYBL1 CENPI ETV5 NDC1 AURKA PDGFB CCNF SULF1 MNS1 SKIL TUBB8 FKBP4 CDC25B KDM3A HMGB2 FSTL3 SERPINE2
GO_CIRCULATORY_SYSTEM_DEVELOPMENT	0.0001	0.0245718	216	PTGIS ANGPTL4 VEGFA BRCA1 GJA5 STIL CCNB1 ADM ADAMTS1 HMOX1 LOX CDK1 TGFBI SMAD7 VEGFC E2F8 ADGRG6 RGS4 NOX4 ERRFI1 ADAMTS9 CXCR4 PPARG PTPRB SMAD6 PCNA MTHFD1 ID1 EFNA1 IL6 SORBS2 TPM1 MEF2A VCAM1 ANTXR1 PDGFB RGCC
GO_MICROTUBULE_CYTOSKELETON_ORGANIZATION	0.00010001	0.0245718	160	XRCC2 TACC3 BRCA1 PLK4 KIFC1 STIL TPX2 CCNB1 KIF4A KIF20A CDK1 NDC80 NUSAP1 TTK KIF11 SPC25 MYBL2 KIF23 BRCA2 PLK1 MAD2L1 TUBA4A CDC20 FBXO5 CENPW KIF18A CDK2 PRC1 KIF2C SKA1 RACGAP1 ASPM NUF2 SKA3 SPAG5 AURKA AURKB BIRC5 CKAP2 CCNF TUBB4B RANBP1 NAV1 TBCD RBM14 TUBB8 FKBP4 XRCC3 CENPE NEK2 GAS2L3 GPSM2 GOLGA8N TRIM37 CENPA BORA KIF18B ARHGEF10 MYH9 EFNA5 TTLL3
GO_ORGANELLE_FISSION	0.00010001	0.0245718	157	CDC6 NCAPH TACC3 CCNE2 ANLN KIFC1 TPX2 TOP2A CCNB1 KIF4A NDC80 DLGAP5 CDC25C NUSAP1 TTK BUB1 KIF11 TRIP13 CDCA8 NCAPG FANCA MYBL2 KIF23 BRCA2 CKS2 PLK1 MAD2L1 CDC20 FBXO5 BUB1B KIF18A MKI67 PRC1 KIF2C RACGAP1 KIF14 ASPM CENPF MYBL1 UBE2S KIF20B NUF2 SPAG5 NDC1 FANCD2 AURKA CENPK AURKB BIRC5 PDGFB RGCC ZWINT KIF22 PSMC3IP RANBP1 TUBB8 CDC25B XRCC3 CENPE RMI1 NEK2 MND1 SMC4 POGZ BORA KIF18B ARHGEF1…
GO_MULTICELLULAR_ORGANISM_REPRODUCTION	0.00010001	0.0245718	143	PTGIS INHBA ADAM28 NCAPH KIFC1 TOP2A CCNB1 ADAMTS1 CDC25C TTK SLC2A14 TRIP13 FANCA BRCA2 PLK1 FBXO5 KIF18A MCM8 RACGAP1 ASPM MYBL1 PCNA ETV5 NDC1 FANCD2 AURKA CYP1A1 MNS1 SKIL TUBB8 CDC25B KDM3A HMGB2 FSTL3 SERPINE2
GO_CHROMOSOME_SEGREGATION	0.00010007	0.0245718	123	CDC6 NCAPH TACC3 ESCO2 FAM83D BRCA1 CCNE2 KIFC1 TOP2A CCNB1 KIF4A FEN1 NDC80 DLGAP5 NUSAP1 TTK BUB1 SPC25 TRIP13 CDCA8 NCAPG KIF23 PLK1 MAD2L1 CDCA2 CDC20 FBXO5 BUB1B CENPW KIF18A MKI67 PRC1 KIF2C SKA1 RACGAP1 KIF14 CENPF ECT2 NUF2 SKA3 SPAG5 NDC1 FANCD2 CENPK AURKB BIRC5 CENPN HJURP ZWINT KIF22 BANF1 XRCC3 CENPE RMI1 MIS18A NEK2 SMC4 POGZ KIF18B SMC2 PTTG1 KNSTRN BRIP1 INCENP TUBG1 CDCA5
GO_RESPONSE_TO_OXYGEN_LEVELS	0.00010011	0.0245718	113	PTGIS SLC2A1 ANGPTL4 VEGFA EGLN3 CCNB1 ADM HMOX1 VEGFC AK4 NOX4 CXCR4 CCNA2 PPARG SUV39H2 DDIT4 BACH1 VCAM1 SUV39H1 PDK1 RGCC PLOD2 EGLN1 MGARP CYP1A1
GO_DNA_REPLICATION	0.00010011	0.0245718	113	CLSPN CDC6 CDC45 MCM4 DTL EXO1 GINS1 ESCO2 BRCA1 CCNE2 MCM5 FEN1 RRM2 CDK1 E2F8 BRCA2 CDC7 FBXO5 CHAF1B MCM3 RFC3 POLE2 CDK2 CCNA2 MCM6 MCM8 GMNN WDHD1 DBF4 RFC2 ORC6 PCNA TIPIN PRIM1 TIMELESS POLD2 POLQ ATAD5 GINS4 RFC5 BLM RMI1 GRWD1 RFC4 RRM1 MCM2 WRN POLA1 GINS3 CACYBP ORC1 POLA2 BRIP1 ALYREF RPA3 RAD51 DSCC1 RPA1 GINS2
GO_MITOTIC_NUCLEAR_DIVISION	0.00010014	0.0245718	107	CDC6 NCAPH TACC3 ANLN KIFC1 TPX2 CCNB1 KIF4A NDC80 DLGAP5 CDC25C NUSAP1 TTK BUB1 KIF11 TRIP13 CDCA8 NCAPG MYBL2 KIF23 PLK1 MAD2L1 CDC20 FBXO5 BUB1B KIF18A MKI67 PRC1 KIF2C RACGAP1 KIF14 CENPF UBE2S KIF20B NUF2 SPAG5 AURKA CENPK AURKB BIRC5 PDGFB RGCC ZWINT KIF22 RANBP1 XRCC3 CENPE NEK2 SMC4 POGZ BORA KIF18B ARHGEF10 SMC2 PTTG1 KNSTRN INCENP TUBG1 CDCA5 PRMT5 INSR DSCC1 UBE2C NEK6
GO_CELL_CYCLE_G1_S_PHASE_TRANSITION	0.00010015	0.0245718	110	INHBA CDC6 CDC45 MCM4 FAM83D CCNE2 MCM5 CCNB1 ADAMTS1 RRM2 CDK1 CDC25C E2F8 CDC7 FBXO5 MCM3 POLE2 RBL1 CDK2 CCND1 CCNA2 MCM6 MCM8 CDKN3 KIF14 GMNN DBF4 SKP2 ORC6 PCNA PRIM1 AURKA TYMS BACH1 RGCC CDC25A CYP1A1
GO_POSITIVE_REGULATION_OF_CELL_CYCLE	0.00010015	0.0245718	115	CDC6 CDC45 DTL FAM83D BRCA1 PLK4 CCNB1 FEN1 ADAMTS1 CDK1 NDC80 DLGAP5 CDC25C NUSAP1 E2F8 KIF23 BRCA2 CKS2 MAD2L1 CDC7 FBXO5 CDK2 CCND1 RACGAP1 KIF14 KIF20B CKS1B ECT2 DBF4 PCNA SPAG5 AURKA AURKB PDGFB RGCC ASNS ATAD5 CCNY RANBP1 CDC25A CYP1A1 CDC25B XRCC3 HMGA2 GPSM2 CUL4A TFDP1 FOSL1 EIF4EBP1
GO_POSITIVE_REGULATION_OF_CELL_CYCLE_PROCESS	0.0001002	0.0245718	98	CDC6 CDC45 DTL FAM83D BRCA1 PLK4 CCNB1 FEN1 ADAMTS1 CDK1 NDC80 DLGAP5 CDC25C NUSAP1 E2F8 KIF23 MAD2L1 CDC7 FBXO5 CDK2 CCND1 RACGAP1 KIF14 KIF20B ECT2 DBF4 PCNA SPAG5 AURKA AURKB PDGFB RGCC ATAD5 RANBP1 CDC25A CYP1A1 CDC25B XRCC3 HMGA2 GPSM2 CUL4A TFDP1
GO_NUCLEAR_CHROMOSOME_SEGREGATION	0.00010022	0.0245718	97	CDC6 NCAPH TACC3 ESCO2 FAM83D CCNE2 KIFC1 TOP2A CCNB1 KIF4A FEN1 NDC80 DLGAP5 NUSAP1 TTK BUB1 TRIP13 CDCA8 NCAPG KIF23 PLK1 MAD2L1 CDC20 FBXO5 BUB1B KIF18A PRC1 KIF2C RACGAP1 KIF14 CENPF ECT2 NUF2 SPAG5 NDC1 FANCD2 CENPK AURKB ZWINT KIF22 XRCC3 CENPE RMI1 NEK2 SMC4 POGZ KIF18B SMC2 PTTG1 KNSTRN BRIP1 INCENP TUBG1 CDCA5
GO_SISTER_CHROMATID_SEGREGATION	0.000100392	0.0245718	83	CDC6 NCAPH TACC3 ESCO2 KIFC1 TOP2A CCNB1 KIF4A FEN1 NDC80 DLGAP5 NUSAP1 TTK BUB1 TRIP13 CDCA8 NCAPG KIF23 PLK1 MAD2L1 CDC20 FBXO5 BUB1B KIF18A PRC1 KIF2C RACGAP1 KIF14 CENPF NUF2 SPAG5 CENPK AURKB ZWINT KIF22 XRCC3 CENPE NEK2 SMC4 POGZ KIF18B SMC2 PTTG1 KNSTRN INCENP TUBG1 CDCA5
GO_MITOTIC_SISTER_CHROMATID_SEGREGATION	0.000100725	0.0245718	73	CDC6 NCAPH TACC3 KIFC1 CCNB1 KIF4A NDC80 DLGAP5 NUSAP1 TTK BUB1 TRIP13 CDCA8 NCAPG KIF23 PLK1 MAD2L1 CDC20 FBXO5 BUB1B KIF18A PRC1 KIF2C RACGAP1 KIF14 CENPF NUF2 SPAG5 CENPK AURKB ZWINT KIF22 XRCC3 CENPE NEK2 SMC4 POGZ KIF18B SMC2 PTTG1 KNSTRN INCENP TUBG1 CDCA5
GO_DNA_DEPENDENT_DNA_REPLICATION	0.000100837	0.0245718	69	CDC6 CDC45 MCM4 GINS1 CCNE2 MCM5 FEN1 E2F8 BRCA2 CDC7 FBXO5 MCM3 RFC3 POLE2 CDK2 MCM6 GMNN WDHD1 DBF4 RFC2 ORC6 PCNA TIPIN PRIM1 TIMELESS POLD2 POLQ ATAD5 GINS4 RFC5 BLM RFC4 MCM2 WRN POLA1 GINS3 ORC1 POLA2 ALYREF RPA3 RAD51 DSCC1 RPA1 GINS2
GO_POSITIVE_REGULATION_OF_VASCULATURE_DEVELOPMENT	0.000105652	0.0248575	35	PTGIS ANGPTL4 VEGFA BRCA1 ADM HMOX1 VEGFC CXCR4
GO_DECIDUALIZATION	0.000195925	0.03314	1	PTGIS
GO_NAD_BIOSYNTHESIS_VIA_NICOTINAMIDE_RIBOSIDE_SALVAGE_PATHWAY	0.000195925	0.03314	1	PTGIS
GO_RESPONSE_TO_ABIOTIC_STIMULUS	0.00019998	0.03314	303	PTGIS SLC2A1 ANGPTL4 VEGFA EGLN3 PBK DTL XRCC2 BRCA1 CCNB1 ADM FEN1 HMOX1 VEGFC RAD51AP1 AK4 BRCA2 NOX4 ERRFI1 CCND1 CXCR4 CCNA2 PPARG AKAP12 ECT2 SUV39H2 DDIT4 PCNA TIPIN TXNIP NDC1 FANCD2 TIMELESS BACH1 AURKB VCAM1 SUV39H1 HSPH1 PDK1 RGCC BHLHE40 ASNS SYNPO PTGER4 PLOD2 CDC25A EGLN1 MGARP CYP1A1 PARP1 FKBP4 BLM HMGA2 SERPINE2 ITPR2 NDRG1 RRM1 ERO1A GPX1 FOSL1 EIF4EBP1 AJUBA WRN
GO_REGULATION_OF_MITOTIC_CELL_CYCLE	0.00019998	0.03314	225	CLSPN CDC6 CDC45 DTL TACC3 BRCA1 ANLN PLK4 TPX2 TOP2A CCNB1 ADAMTS1 CDK1 NDC80 DLGAP5 CDC25C NUSAP1 E2F8 TTK BUB1 KIF11 TRIP13 BRCA2 CKS2 PLK1 MAD2L1 TUBA4A CDC7 CDC20 FBXO5 BUB1B RBL1 CDK2 MKI67 CCND1 KIF14 CENPF KIF20B CKS1B HMMR PCNA TIPIN AURKA AURKB PDGFB RGCC ZWINT ASNS DDIAS ATAD5 TUBB4B RANBP1 PRKAR2B CDC25A CYP1A1 DCLRE1B BLM CDC25B XRCC3 HMGA2 CENPE NEK2 GPSM2 CUL4A TFDP1 EIF4EBP1 BORA …
GO_CELLULAR_RESPONSE_TO_DNA_DAMAGE_STIMULUS	0.00019998	0.03314	259	CLSPN EGLN3 CDC45 MCM4 ACER2 DTL XRCC2 EXO1 UBE2T ESCO2 BRCA1 MCM5 TOP2A CCNB1 FEN1 HMOX1 CDK1 CDC25C FOXM1 RAD51AP1 E2F8 TRIP13 FANCA BRCA2 PLK1 CDC7 FBXO5 CHAF1B MCM3 RFC3 POLE2 CDK2 WDR76 CCND1 MCM6 MCM8 WDHD1 RFC2 DDIT4 PCNA TIPIN FANCD2 TIMELESS PARPBP AURKA BACH1 SUV39H1 POLD2 POLQ RGCC KIF22 DDIAS ATAD5 GINS4 RFC5 DCLRE1B SKIL PARP1 BLM XRCC3 HMGA2 HMGB2 ALKBH8 RMI1 UHRF1 RFC4 CUL4A NDRG1 …
GO_NEGATIVE_REGULATION_OF_BIOSYNTHETIC_PROCESS	0.00019998	0.03314	299	PTGIS INHBA VEGFA CDC6 CDC45 ACER2 BRCA1 DEPDC1 FABP4 SMAD7 FOXM1 E2F8 BRCA2 PLK1 ATAD2 FBXO5 MXI1 RBL1 CDK2 ERRFI1 CCND1 PPARG GMNN CENPF SUV39H2 PCNA TIPIN TXNIP ID1 TIMELESS EFNA1 IL6 TYMS BACH1 MEF2A AURKB SUV39H1 BIRC5 PDGFB SAMD4A BHLHE40 HELLS TRIB3 LYAR LDB2 SKIL ZNF215 PARP1 BLM HMGA2 ITGAV HMGB2 BACE2 UHRF1
GO_MICROTUBULE_BASED_PROCESS	0.0002	0.03314	199	XRCC2 TACC3 BRCA1 PLK4 KIFC1 STIL TPX2 CCNB1 KIF4A KIF20A CDK1 NDC80 DLGAP5 NUSAP1 TTK KIF11 SPC25 MYBL2 KIF23 BRCA2 PLK1 MAD2L1 TUBA4A CDC20 FBXO5 CENPW KIF15 KIF18A CDK2 PRC1 KIF2C SKA1 RACGAP1 KIF14 ASPM KIF20B NUF2 SKA3 SPAG5 AURKA AURKB BIRC5 CKAP2 KIF22 CCNF TUBB4B RANBP1 NAV1 TBCD MGARP RBM14 TUBB8 FKBP4 XRCC3 CENPE NEK2 GAS2L3 GPSM2 GOLGA8N TRIM37 CENPA BORA KIF18B ARHGEF10 MYH9 EFNA5 MAP…
GO_TUBE_MORPHOGENESIS	0.0002	0.03314	165	PTGIS ANGPTL4 VEGFA BRCA1 GJA5 STIL ADM HMOX1 LOX TGFBI SMAD7 VEGFC E2F8 ADAMTS9 CXCR4 PPARG KIF20B PTPRB MTHFD1 ETV5 ID1 TIMELESS EFNA1 IL6
GO_BLOOD_VESSEL_MORPHOGENESIS	0.00020014	0.03314	123	PTGIS ANGPTL4 VEGFA BRCA1 GJA5 ADM HMOX1 LOX TGFBI SMAD7 VEGFC E2F8 ADAMTS9 CXCR4 PPARG PTPRB ID1 EFNA1 IL6
GO_CELL_CYCLE_CHECKPOINT	0.000200864	0.03314	82	CLSPN CDC6 CDC45 DTL BRCA1 TOP2A CCNB1 CDK1 NDC80 CDC25C E2F8 TTK BUB1 TRIP13 PLK1 MAD2L1 CDC20 BUB1B CDK2 WDR76 CCND1 CENPF PCNA TIPIN TIMELESS AURKA AURKB RGCC ZWINT DCLRE1B BLM XRCC3 HMGA2 CUL4A TFDP1 TGFB1 PRPF19 ORC1 ZWILCH BRIP1
GO_MEIOTIC_CELL_CYCLE	0.000200944	0.03314	76	NCAPH XRCC2 EXO1 CCNE2 TOP2A CDC25C TTK BUB1 TRIP13 FANCA BRCA2 CKS2 PLK1 CDC20 FBXO5 BUB1B KIF18A CDK2 ASPM MYBL1 NUF2 NDC1 FANCD2 AURKA PSMC3IP CDC25A MNS1 TUBB8 CDC25B RMI1 NEK2 MND1 SMC4 MYH9 SMC2 PDE3A PTTG1 RAD54L BRIP1 TUBG1 INSR RAD51 RPA1
GO_REGULATION_OF_VASCULATURE_DEVELOPMENT	0.000202286	0.03314	66	PTGIS ANGPTL4 VEGFA BRCA1 ADM HMOX1 VEGFC ADAMTS9 CXCR4 PPARG ID1 EFNA1 IL6 PDGFB RGCC EGLN1 SULF1
GO_MICROTUBULE_CYTOSKELETON_ORGANIZATION_INVOLVED_IN_MITOSIS	0.000204562	0.03314	50	TACC3 KIFC1 STIL TPX2 CCNB1 KIF4A NDC80 NUSAP1 TTK KIF11 SPC25 MYBL2 KIF23 PLK1 MAD2L1 CDC20 PRC1 RACGAP1 NUF2 AURKA AURKB BIRC5 CENPE NEK2 GPSM2 CENPA BORA ARHGEF10
GO_CELL_CYCLE_DNA_REPLICATION	0.000208855	0.03314	39	CDC45 MCM4 GINS1 MCM5 FEN1 E2F8 BRCA2 CDC7 FBXO5 MCM3 RFC3 POLE2 MCM6 GMNN DBF4 RFC2 PCNA TIPIN PRIM1 POLD2 ATAD5 RFC5 RFC4 MCM2 POLA1 POLA2 RPA3 RAD51 RPA1
GO_METAPHASE_ANAPHASE_TRANSITION_OF_CELL_CYCLE	0.000218079	0.0338171	26	CDC6 TACC3 CCNB1 NDC80 DLGAP5 TTK BUB1 TRIP13 PLK1 MAD2L1 CDC20 FBXO5 BUB1B CENPF AURKB XRCC3 CENPE
GO_POSITIVE_REGULATION_OF_MULTICELLULAR_ORGANISMAL_PROCESS	0.00029997	0.0378524	306	PTGIS INHBA ANGPTL4 VEGFA ELOVL6 XRCC2 BRCA1 GJA5 FABP4 SYTL2 CCNB1 ADM HMOX1 LRP8 CDK1 VEGFC F2RL1 RGS4 CDC20 FBXO5 CCND1 CXCR4 PPARG ASPM KIF20B AKAP12 ECT2 ETV5 BDNF IL6 AURKA TPM1 MEF2A PDGFB RGCC ATAD5 PTGER4 IL1RL1 SULF1 POLR3G SKIL GDF6 POLR3H PARP1 HMGA2 KDM3A IL1RAP HMGB2 SERPINE2
GO_POSITIVE_REGULATION_OF_DEVELOPMENTAL_PROCESS	0.00029997	0.0378524	254	PTGIS INHBA ANGPTL4 VEGFA XRCC2 IGFBP3 BRCA1 CCNB1 ADM HMOX1 LRP8 CDK1 VEGFC CDC20 FBXO5 LIMS2 ADAMTS9 CCND1 CXCR4 PPARG ASPM KIF20B ECT2 ETV5 BDNF IL6 AURKA MEF2A PDGFB RGCC ATAD5 PREX1 SKIL GDF6 PARP1 HMGA2 IL1RAP HMGB2 SERPINE2
GO_ANATOMICAL_STRUCTURE_FORMATION_INVOLVED_IN_MORPHOGENESIS	0.0003	0.0378524	208	PTGIS INHBA ANGPTL4 VEGFA XRCC2 BRCA1 GJA5 STIL ADM ADAMTS1 HMOX1 TGFBI VEGFC E2F8 ADGRG6 ADAMTS9 CXCR4 PPARG KIF20B PTPRB MTHFD1 ID1 EFNA1 IL6 TPM1 MEF2A
GO_TUBE_DEVELOPMENT	0.0003	0.0378524	203	PTGIS ANGPTL4 VEGFA BRCA1 GJA5 STIL CCNB1 ADM HMOX1 LOX TGFBI SMAD7 VEGFC E2F8 PHGDH KIF18A ERRFI1 ADAMTS9 CXCR4 PPARG KIF20B PTPRB SMAD6 MTHFD1 ETV5 ID1 TIMELESS EFNA1 IL6 TYMS RGCC EGLN1 SULF1 CYP1A1 HMGA2 ITGAV FSTL3 SERPINE2
GO_REGULATION_OF_CELL_CYCLE_PHASE_TRANSITION	0.00030003	0.0378524	170	CLSPN CDC6 CDC45 DTL FAM83D BRCA1 ANLN PLK4 TPX2 CCNB1 ADAMTS1 CDK1 NDC80 DLGAP5 CDC25C E2F8 TTK BUB1 TRIP13 PLK1 MAD2L1 TUBA4A CDC7 CDC20 FBXO5 BUB1B RBL1 CDK2 CCND1 KIF14 CENPF DBF4 HMMR PCNA AURKA AURKB RGCC ATAD5 TUBB4B PRKAR2B CDC25A CYP1A1 BLM CDC25B XRCC3 HMGA2 CENPE
GO_CARDIOVASCULAR_SYSTEM_DEVELOPMENT	0.00030003	0.0378524	145	PTGIS ANGPTL4 VEGFA BRCA1 GJA5 ADM HMOX1 LOX TGFBI SMAD7 VEGFC E2F8 ERRFI1 ADAMTS9 CXCR4 PPARG PTPRB SMAD6 ID1 EFNA1 IL6 ANTXR1 PDGFB RGCC
GO_REGULATION_OF_DNA_BINDING_TRANSCRIPTION_FACTOR_ACTIVITY	0.000302176	0.0378524	73	PTGIS VEGFA HMOX1 LRP8 SMAD7 FANCA MXI1 PPARG CYTL1 FANCD2 ID1 IL6 RGCC BHLHE40
GO_MITOTIC_CELL_CYCLE_CHECKPOINT	0.000303245	0.0378524	67	CLSPN CDC6 BRCA1 TOP2A CCNB1 CDK1 NDC80 CDC25C E2F8 TTK BUB1 TRIP13 PLK1 MAD2L1 CDC20 BUB1B CDK2 CCND1 CENPF PCNA TIPIN AURKA AURKB RGCC ZWINT DCLRE1B BLM XRCC3 HMGA2
GO_COENZYME_METABOLIC_PROCESS	0.000305002	0.0378524	58	PTGIS SLC2A1 ELOVL6 SLC2A3 MTHFD1 ATIC TYMS AMD1 PDK1
GO_POSITIVE_REGULATION_OF_MITOTIC_CELL_CYCLE	0.000305281	0.0378524	56	CDC6 CDC45 DTL CCNB1 ADAMTS1 CDK1 NDC80 DLGAP5 CDC25C NUSAP1 BRCA2 MAD2L1 CDC7 FBXO5 CCND1 KIF20B AURKA PDGFB RGCC ASNS RANBP1 CDC25A CYP1A1 CDC25B XRCC3 CUL4A EIF4EBP1
GO_REGULATION_OF_CHROMOSOME_SEGREGATION	0.000309757	0.0378524	45	CDC6 TACC3 CCNB1 FEN1 NDC80 DLGAP5 TTK BUB1 TRIP13 PLK1 MAD2L1 CDC20 FBXO5 BUB1B MKI67 KIF2C RACGAP1 CENPF ECT2 SPAG5 AURKB XRCC3 CENPE NEK2
GO_PYRIDINE_NUCLEOTIDE_METABOLIC_PROCESS	0.000312744	0.0378524	3	PTGIS NMRK1
GO_CHROMOSOME_SEPARATION	0.000316222	0.0378524	36	CDC6 NCAPH TACC3 TOP2A CCNB1 NDC80 DLGAP5 TTK BUB1 TRIP13 PLK1 MAD2L1 CDC20 FBXO5 BUB1B CENPF AURKB XRCC3 CENPE RMI1
GO_NEGATIVE_REGULATION_OF_REACTIVE_OXYGEN_SPECIES_METABOLIC_PROCESS	0.000358637	0.0421893	14	PTGIS BRCA1
GO_DNA_CONFORMATION_CHANGE	0.000400561	0.0447079	105	CDC45 NCAPH MCM4 GINS1 MCM5 TOP2A CCNB1 CDK1 NUSAP1 NCAPG CHAF1B MCM3 RFC3 CENPW NCAPG2 MCM6 MCM8 CENPI RFC2 CENPK CENPO POLQ CENPL CENPN HJURP HELLS GINS4 RFC5 BANF1 PARP1 CENPM BLM HMGA2 HMGB2 MIS18A GRWD1 RFC4 CUL4A CENPU SMC4 MCM2 WRN CENPA SMC2 NAP1L5 RAD54L BRIP1 HAT1 CDCA5 RAD51 DSCC1 RPA1 GINS2 OIP5 RUVBL1
GO_REPRODUCTIVE_SYSTEM_DEVELOPMENT	0.000400721	0.0447079	103	PTGIS INHBA VEGFA PLK4 ADM ADAMTS1 E2F8 FANCA BRCA2 DHCR24 KIF18A CCND1 PPARG ASPM PLEKHA5 PDGFB CCNF SULF1 FKBP4 HMGB2 FSTL3 SERPINE2
GO_REGULATION_OF_NUCLEAR_DIVISION	0.000404654	0.0447079	65	CDC6 TACC3 ANLN CCNB1 NDC80 DLGAP5 CDC25C NUSAP1 TTK BUB1 KIF11 TRIP13 PLK1 MAD2L1 CDC20 FBXO5 BUB1B MKI67 CENPF KIF20B AURKA AURKB PDGFB RGCC RANBP1 XRCC3 CENPE NEK2 BORA PDE3A PTTG1 CDCA5 PRMT5 INSR UBE2C NEK6
GO_MEIOTIC_CELL_CYCLE_PROCESS	0.000406256	0.0447079	60	NCAPH CCNE2 TOP2A CDC25C TTK BUB1 TRIP13 FANCA BRCA2 CKS2 PLK1 CDC20 FBXO5 BUB1B KIF18A ASPM MYBL1 NUF2 NDC1 FANCD2 AURKA PSMC3IP CDC25A TUBB8 CDC25B RMI1 MND1 SMC4 MYH9 SMC2 PDE3A PTTG1 RAD54L BRIP1 TUBG1
GO_FATTY_ACID_BIOSYNTHETIC_PROCESS	0.000424448	0.0454237	34	PTGIS ELOVL6 BRCA1
GO_FEMALE_PREGNANCY	0.000426076	0.0454237	32	PTGIS SLC2A1 ADM
GO_REGULATION_OF_PEROXISOME_PROLIFERATOR_ACTIVATED_RECEPTOR_SIGNALING_PATHWAY	0.0004489	0.0464068	4	PTGIS FABP5
GO_MATERNAL_PLACENTA_DEVELOPMENT	0.0004489	0.0464068	4	PTGIS BMPR2
GO_NEGATIVE_REGULATION_OF_CELL_CYCLE	0.0005	0.0501525	189	INHBA CLSPN CDC6 CDC45 DTL BRCA1 TOP2A CCNB1 RRM2 CDK1 NDC80 CDC25C FOXM1 E2F8 TTK BUB1 TRIP13 PLK1 DHCR24 MAD2L1 CDC7 CDC20 FBXO5 BUB1B RBL1 CDK2 WDR76 CCND1 CDKN3 GMNN CENPF KIF20B PCNA TIPIN TIMELESS AURKA AURKB RGCC ZWINT DDIAS CCNF RBM14 DCLRE1B SKIL BLM XRCC3 HMGA2
GO_SPINDLE_ORGANIZATION	0.000505715	0.0501525	66	TACC3 KIFC1 STIL TPX2 CCNB1 KIF4A NDC80 TTK KIF11 SPC25 MYBL2 KIF23 PLK1 CDC20 FBXO5 CENPW PRC1 RACGAP1 ASPM NUF2 SPAG5 AURKA AURKB BIRC5 TUBB8 CENPE NEK2 GPSM2 GOLGA8N BORA ARHGEF10 MYH9 KNSTRN TUBG1 GOLGA8O NEK6
GO_NEGATIVE_REGULATION_OF_NITRIC_OXIDE_METABOLIC_PROCESS	0.000507185	0.0501525	2	PTGIS GLA
GO_REGULATION_OF_REACTIVE_OXYGEN_SPECIES_METABOLIC_PROCESS	0.000515411	0.0502378	46	PTGIS FBLN5 BRCA1 FOXM1 F2RL1 NOX4
GO_PYRIDINE_CONTAINING_COMPOUND_METABOLIC_PROCESS	0.000556638	0.0534921	6	PTGIS PSAT1
GO_NEGATIVE_REGULATION_OF_REACTIVE_OXYGEN_SPECIES_BIOSYNTHETIC_PROCESS	0.000577451	0.0547215	5	PTGIS TRAP1
GO_CYTOSKELETON_ORGANIZATION	0.00059994	0.0556177	301	XRCC2 TACC3 BRCA1 ANLN PLK4 KIFC1 STIL TPX2 CCNB1 KIF4A KIF20A CDK1 NDC80 NUSAP1 TTK KIF11 SPC25 KLHL20 KANK1 MYBL2 KIF23 BRCA2 PLK1 MAD2L1 TUBA4A F2RL1 RGS4 CDC20 NOX4 FBXO5 CENPW KIF18A CDK2 PRC1 KIF2C SKA1 RACGAP1 ASPM ECT2 NUF2 SKA3 SPAG5 ID1 SORBS2 AURKA TPM1 MEF2A AURKB BIRC5 ANTXR1 CKAP2 RGCC NES PREX1 SYNPO CCNF TUBB4B RANBP1 PTGER4 NAV1 TBCD RBM14 PLEK2 TUBB8 FKBP4 ARPC5L XRCC3 CENPE NEK…
GO_NUCLEOSIDE_PHOSPHATE_BIOSYNTHETIC_PROCESS	0.000609385	0.0556177	60	PTGIS ELOVL6 RRM2 AK4 MTHFD1 ATIC TYMS PDK1 GPAT3 UMPS TK1 PARP1 CTPS1
GO_POSITIVE_REGULATION_OF_PROTEIN_EXIT_FROM_ENDOPLASMIC_RETICULUM	0.000612495	0.0556177	1	TMEM30A
GO_REGULATION_OF_CELL_DIVISION	0.000619515	0.0556177	45	VEGFA CDC6 PLK4 KIF20A VEGFC E2F8 KIF23 BRCA2 PLK1 RBL1 PRC1 RACGAP1 KIF14 ASPM KIF20B ECT2 ORC6 TXNIP AURKA AURKB PDGFB BLM CDC25B PDGFC KIF18B TGFB1
GO_CELL_CYCLE_G2_M_PHASE_TRANSITION	0.000700981	0.0615212	109	CLSPN CDC6 DTL BRCA1 PLK4 TPX2 CCNB1 MELK CDK1 CDC25C FOXM1 CCNB2 PLK1 TUBA4A CDC7 FBXO5 CDK2 CCND1 CCNA2 KIF14 CENPF HMMR SKP2 AURKA BACH1 AURKB NES ATAD5 CCNY TUBB4B PRKAR2B CDC25A BLM CDC25B HMGA2
GO_CELLULAR_RESPONSE_TO_OXYGEN_LEVELS	0.000703306	0.0615212	80	PTGIS VEGFA EGLN3 CCNB1 HMOX1 AK4 CCNA2 PPARG SUV39H2 BACH1 SUV39H1 PDK1 RGCC EGLN1 MGARP
GO_POSITIVE_REGULATION_OF_CELL_DEATH	0.0008	0.0690937	175	PTGIS INHBA EGLN3 ACER2 IGFBP3 TOP2A ADM MELK HMOX1 MYBL2 HSPE1 NOX4 PPARG AKAP12 ECT2 DDIT4 TXNIP IL6 GADD45B RGCC PREX1 PPIF SKIL PARP1 TRIO HMGA2
GO_MITOTIC_SPINDLE_ORGANIZATION	0.000830392	0.0708221	43	TACC3 KIFC1 STIL TPX2 CCNB1 KIF4A NDC80 TTK KIF11 SPC25 MYBL2 KIF23 PLK1 CDC20 PRC1 RACGAP1 NUF2 AURKA AURKB BIRC5 CENPE NEK2 GPSM2 BORA ARHGEF10
GO_INDUCTION_OF_POSITIVE_CHEMOTAXIS	0.000845309	0.0712042	2	VEGFA VEGFC
GO_ACTOMYOSIN_CONTRACTILE_RING_ORGANIZATION	0.0008978	0.0743225	4	ANLN KIF23 RACGAP1 ECT2
GO_ORGANIC_ACID_BIOSYNTHETIC_PROCESS	0.000904159	0.0743225	78	PTGIS ELOVL6 PSAT1 BRCA1 PHGDH MTHFD1 ATIC PDGFB RIMKLB ASNS TRIB3 TBXAS1 PLOD2 CYP1A1 BGN
GO_REGULATION_OF_INFLAMMATORY_RESPONSE	0.000915006	0.0743225	58	PTGIS PBK FABP4 SLC7A2 FANCA PPARG FANCD2 IL6 PTGER4 IL1RL1
GO_POSITIVE_REGULATION_OF_PEROXISOME_PROLIFERATOR_ACTIVATED_RECEPTOR_SIGNALING_PATHWAY	0.000938233	0.0753125	3	PTGIS FABP5
GO_DNA_REPAIR	0.001	0.0793372	177	CLSPN CDC45 MCM4 DTL XRCC2 EXO1 UBE2T ESCO2 BRCA1 MCM5 FEN1 CDK1 FOXM1 RAD51AP1 TRIP13 FANCA BRCA2 CDC7 CHAF1B MCM3 RFC3 POLE2 CDK2 MCM6 MCM8 WDHD1 RFC2 PCNA FANCD2 TIMELESS PARPBP BACH1 POLD2 POLQ KIF22 GINS4 RFC5 DCLRE1B PARP1 BLM XRCC3 HMGA2 HMGB2 RMI1 UHRF1 RFC4 CUL4A MCM2 WRN POLA1 FANCI PRPF19 NEIL3 PTTG1 USP1 RAD54L BRIP1 CDCA5 RPA3 RAD51 RPA1 FUS GINS2 RUVBL1
GO_L_ASCORBIC_ACID_METABOLIC_PROCESS	0.00101437	0.0795523	2	SLC2A1 SLC2A3
GO_MULTI_MULTICELLULAR_ORGANISM_PROCESS	0.00104965	0.0813835	37	PTGIS SLC2A1 ADM
GO_IRES_DEPENDENT_VIRAL_TRANSLATIONAL_INITIATION	0.00110865	0.0848526	3	EIF3F EIF3B SSB
GO_UNSATURATED_FATTY_ACID_BIOSYNTHETIC_PROCESS	0.00111926	0.0848526	11	PTGIS ELOVL6 TBXAS1
GO_MATERNAL_PROCESS_INVOLVED_IN_FEMALE_PREGNANCY	0.00114358	0.0857436	10	PTGIS PAM
GO_REGULATION_OF_CHROMOSOME_SEPARATION	0.00118842	0.0881367	28	CDC6 TACC3 CCNB1 NDC80 DLGAP5 TTK BUB1 TRIP13 PLK1 MAD2L1 CDC20 FBXO5 BUB1B CENPF AURKB XRCC3 CENPE
GO_POSITIVE_REGULATION_OF_ACTIN_NUCLEATION	0.00130039	0.0954039	5	WASL ABI2 WAS WASF1 GSN
GO_POSITIVE_REGULATION_OF_EXECUTION_PHASE_OF_APOPTOSIS	0.00144363	0.103242	5	PTGIS IL6
GO_PEROXISOME_PROLIFERATOR_ACTIVATED_RECEPTOR_SIGNALING_PATHWAY	0.00144363	0.103242	5	PTGIS PPARG
GO_FATTY_ACID_DERIVATIVE_BIOSYNTHETIC_PROCESS	0.00147442	0.103242	19	PTGIS ELOVL6
GO_NEGATIVE_REGULATION_OF_NATURAL_KILLER_CELL_MEDIATED_IMMUNITY	0.00150648	0.103242	4	SERPINB9 LGALS9 CRK ARRB2
GO_NEGATIVE_REGULATION_OF_CELL_KILLING	0.00150648	0.103242	4	SERPINB9 LGALS9 CRK ARRB2
GO_NEGATIVE_REGULATION_OF_LEUKOCYTE_MEDIATED_CYTOTOXICITY	0.00150648	0.103242	4	SERPINB9 LGALS9 CRK ARRB2
GO_OXIDOREDUCTION_COENZYME_METABOLIC_PROCESS	0.00152478	0.103242	10	PTGIS PDSS1
GO_COFACTOR_BIOSYNTHETIC_PROCESS	0.00152827	0.103242	53	PTGIS ELOVL6 PSAT1 MTHFD1 ATIC PDK1 HMBS PNPO CYP1A1 GCLM MMACHC FXN CHAC2 PDSS1
GO_NEGATIVE_REGULATION_OF_GONADOTROPIN_SECRETION	0.0015674	0.104847	1	INHBA
GO_REGULATION_OF_CELL_POPULATION_PROLIFERATION	0.00159984	0.105978	301	INHBA VEGFA EGLN3 CDC6 ACER2 IGFBP3 BRCA1 CCNB1 ADM ADAMTS1 HMOX1 CDK1 SHCBP1 FOXM1 VEGFC TTK FANCA BRCA2 DHCR24 CDC7 CDC20 NOX4 FBXO5 LIMS2 CDCA7 MXI1 CDK2 ERRFI1 PRC1 CCND1 CCNA2 CDKN3 KIF14 PPARG ASPM KIF20B SMAD6 SKP2 ETV5 TIPIN TXNIP ID1 IL6 TPM1 VCAM1 BIRC5 PDGFB RGCC P3H2 NES ATAD5 SULF1 CDC25B HMGA2 ITGAV HMGB2 SERPINE2 UHRF1 IL4R CUL4A NDRG1 FXN TFDP1 PDGFC GPX1 EEF1E1 FOSL1 CD109 TGFB1 …
GO_NEGATIVE_REGULATION_OF_NF_KAPPAB_TRANSCRIPTION_FACTOR_ACTIVITY	0.00161671	0.106066	11	PTGIS TRIM37 IRAK2
GO_LONG_CHAIN_FATTY_ACID_METABOLIC_PROCESS	0.00165172	0.107256	15	PTGIS ELOVL6 TBXAS1 CYP1A1
GO_CYCLOOXYGENASE_PATHWAY	0.00166991	0.107256	6	PTGIS TBXAS1
GO_EMBRYO_IMPLANTATION	0.00168241	0.107256	9	PTGIS FKBP4
GO_PROTEIN_LOCALIZATION_TO_CILIUM	0.00175824	0.107256	9	IFT140 DZIP1 BBS9 TULP3 ZDHHC3 TTC21B TBC1D32 GAS8 WDR19
GO_HISTONE_DEUBIQUITINATION	0.00177557	0.107256	6	ASXL1 USP3 SART3 MYSM1 TAF10 SUPT3H
GO_RESPONSE_TO_INTERLEUKIN_6	0.00177891	0.107256	10	PTGIS IL6
GO_REGULATION_OF_NITRIC_OXIDE_BIOSYNTHETIC_PROCESS	0.00179319	0.107256	14	PTGIS INSR
GO_MITOTIC_SPINDLE_MIDZONE_ASSEMBLY	0.0017956	0.107256	4	KIF4A KIF23 RACGAP1 AURKB
GO_NEGATIVE_REGULATION_OF_MOLECULAR_FUNCTION	0.00179982	0.107256	222	PTGIS ANGPTL4 VEGFA FABP4 SYTL2 HMOX1 SMAD7 SERPIND1 PLK1 DHCR24 MAD2L1 RGS4 FBXO5 MXI1 ERRFI1 PPARG GABBR2 TXNIP ID1 GADD45B AURKA AURKB BIRC5 PDGFB BHLHE40 NES TRIB3 PTPRF PRKAR2B PPIF EGLN1 DKK2 HMGA2 SERPINE2 NEK2 GPX1 AJUBA MCM2 NAIP TRIM37 CD109 DUSP5 TRIB2
GO_RESPONSE_TO_DRUG	0.0018	0.107256	203	INHBA SLC6A8 ACER2 BRCA1 CCNB1 FBXO32 HMOX1 LRP8 LOX CDK1 VEGFC AK4 SLC7A2 RGS4 CDK2 ERRFI1 CCND1 CXCR4 CCNA2 PPARG CENPF ECT2 DDIT4 PCNA TXNIP ID1 TIMELESS IL6 TYMS VCAM1 ABCG2 PDGFB ASNS UMPS PRKAR2B PPIF EGLN1 CYP1A1 GCLM BLM DCPS HMGA2 CTPS1 HMGB2 GNA14 SELL SLC7A5 SLC25A19 ITPR2 FXN GPX1 FOSL1 EIF4EBP1 EFNA5 TGFB1 PAM PDE3A CDK4 RAD54L DHFR ABCA1 PPARA PRMT5 RPP21 RAD51 GLRX2 NQO1 TRAP1 PPM1…
GO_POSITIVE_REGULATION_OF_ARP2_3_COMPLEX_MEDIATED_ACTIN_NUCLEATION	0.00180777	0.107256	4	WASL ABI2 WAS WASF1
GO_EXECUTION_PHASE_OF_APOPTOSIS	0.00190583	0.112099	21	PTGIS TOP2A BLCAP
GO_UNSATURATED_FATTY_ACID_METABOLIC_PROCESS	0.00196169	0.113876	17	PTGIS ELOVL6 TBXAS1 CYP1A1
GO_MONOCARBOXYLIC_ACID_BIOSYNTHETIC_PROCESS	0.00197218	0.113876	43	PTGIS ELOVL6 BRCA1 ASNS TRIB3 TBXAS1 CYP1A1 BGN
GO_REGULATION_OF_TRANSFERASE_ACTIVITY	0.0019998	0.113876	230	VEGFA CLSPN CDC6 CCNE2 FABP4 TPX2 CCNB1 LRP8 CDK1 SMAD7 CDC25C CCNB2 CKS2 PLK1 MAD2L1 RGS4 CDC20 NOX4 FBXO5 RFC3 NCAPG2 RBL1 ERRFI1 CCND1 CXCR4 CCNA2 CDKN3 ARRDC3 KIF14 PPARG UBE2S CKS1B ECT2 DBF4 RFC2 BDNF EFNA1 GADD45B AURKB PDGFB RGCC CCNY CCNF TRIB3 PRKAR2B RFC5 CDC25A LDB2 BLM CDC25B HMGA2 CENPE NEK2 RFC4 PDGFC CAMKK2 AJUBA DUSP5 TRIB2 BORA IRAK2 EFNA5 TGFB1 MAPK8IP3 SH2B3 SDC4 CDK4 ADCY4
GO_COFACTOR_METABOLIC_PROCESS	0.0020028	0.113876	105	PTGIS SLC2A1 ELOVL6 PSAT1 HMOX1 SLC2A3 MTHFD1 ATIC TYMS AMD1 PDK1 HMBS PNPO CYP1A1 GCLM MMACHC FXN CHAC2 PDSS1 GPX1
GO_SUGAR_MEDIATED_SIGNALING_PATHWAY	0.00204165	0.115125	1	SMARCA4
GO_NEGATIVE_REGULATION_OF_INFLAMMATORY_RESPONSE	0.00208906	0.116833	24	PTGIS PBK PPARG
GO_REACTIVE_OXYGEN_SPECIES_METABOLIC_PROCESS	0.00212788	0.117276	62	PTGIS FBLN5 BRCA1 FOXM1 SLC7A2 F2RL1 NOX4 DDIT4 PDGFB PREX1 CYP1A1
GO_DISACCHARIDE_BIOSYNTHETIC_PROCESS	0.00215517	0.117276	1	SLC2A1
GO_REGULATION_OF_EXECUTION_PHASE_OF_APOPTOSIS	0.0021601	0.117276	10	PTGIS IL6
GO_ORGANIC_ACID_METABOLIC_PROCESS	0.00219978	0.117276	248	PTGIS SLC2A1 SLC6A8 ELOVL6 PSAT1 BRCA1 SLC2A3 NOX4 PHGDH PPARG HMMR DDIT4 MTHFD1 NDC1 ATIC TYMS ALDOC ABCG2 PDGFB PDK1 RIMKLB ASNS TRIB3 FARSB HYI CHSY1 PRKAR2B TBXAS1 PLOD2 CYP1A1 GCLM BGN ART4 CTPS1 ACAT2 GNPDA1 ERO1A CBR1 GPX1 EEF1E1 FASN NUP107 PGD TGFB1 AKR1C1 PAM AIMP2 FAH PRPS1 DSEL DHFR ACAD11 PPARA PSMD2 DARS2 INSR DCN NUP35 DLAT NQO1 FABP5 NUP93 GCSH AKR1C3 NUP155 PSMD11 GLCE PGM1 SLC19…
GO_PROSTANOID_METABOLIC_PROCESS	0.00220183	0.117276	12	PTGIS TBXAS1
GO_PROTEIN_MANNOSYLATION	0.00221729	0.117276	3	DPM2 DPY19L4 POMT1
GO_CELLULAR_RESPONSE_TO_UV_B	0.00221729	0.117276	3	CDKN1A HYAL1 HYAL2
GO_REGULATION_OF_REACTIVE_OXYGEN_SPECIES_BIOSYNTHETIC_PROCESS	0.00228024	0.118764	18	PTGIS INSR SLC25A33 TRAP1 JAK2 DNM2
GO_NEGATIVE_REGULATION_OF_METAPHASE_ANAPHASE_TRANSITION_OF_CELL_CYCLE	0.00228024	0.118764	18	CCNB1 NDC80 TTK BUB1 TRIP13 PLK1 MAD2L1 CDC20 FBXO5 BUB1B CENPF AURKB XRCC3
GO_ARACHIDONIC_ACID_METABOLIC_PROCESS	0.00232949	0.119505	9	PTGIS TBXAS1 CYP1A1
GO_PROSTANOID_BIOSYNTHETIC_PROCESS	0.00232949	0.119505	9	PTGIS TBXAS1
GO_NEGATIVE_REGULATION_OF_DEFENSE_RESPONSE	0.00240184	0.122297	39	PTGIS PBK PPARG
GO_POSITIVE_REGULATION_OF_CYTOKINESIS	0.00245891	0.124275	9	CDC6 KIF23 RACGAP1 KIF14 KIF20B ECT2 AURKB CDC25B
GO_MEIOTIC_SISTER_CHROMATID_COHESION_CENTROMERIC	0.00253593	0.12593	2	BUB1 BUB1B
GO_ICOSANOID_BIOSYNTHETIC_PROCESS	0.0025413	0.12593	10	PTGIS TBXAS1
GO_NEGATIVE_REGULATION_OF_LIPOPROTEIN_LIPASE_ACTIVITY	0.00254702	0.12593	1	ANGPTL4
GO_SPINDLE_ELONGATION	0.00264403	0.129786	6	KIF4A KIF23 PRC1 RACGAP1 AURKB
GO_REGULATION_OF_ORGANELLE_ORGANIZATION	0.00269973	0.131573	309	VEGFA CDC6 CDC45 TACC3 BRCA1 ANLN PLK4 STIL TPX2 TOP2A CCNB1 FEN1 NDC80 DLGAP5 CDC25C NUSAP1 TTK BUB1 KIF11 TRIP13 KANK1 PLK1 MAD2L1 F2RL1 RGS4 ATAD2 CDC20 NOX4 FBXO5 BUB1B KIF18A MKI67 SKA1 CENPF KIF20B ECT2 SKA3 SPAG5 ID1 AURKA TPM1 AURKB PDGFB CKAP2 RGCC NES PREX1 SYNPO CCNF RANBP1 PTGER4 TBCD PPIF MGARP RBM14 MNS1 PARP1 FKBP4 TBC1D30 ARPC5L XRCC3 CENPE KDM3A IL1RAP NEK2 GPSM2 FXN TFDP1 GPX1 C…
GO_REGULATION_OF_SISTER_CHROMATID_SEGREGATION	0.00274696	0.132926	35	CDC6 TACC3 CCNB1 FEN1 NDC80 DLGAP5 TTK BUB1 TRIP13 PLK1 MAD2L1 CDC20 FBXO5 BUB1B CENPF AURKB XRCC3 CENPE
GO_NEGATIVE_REGULATION_OF_DNA_BINDING_TRANSCRIPTION_FACTOR_ACTIVITY	0.00280899	0.134608	28	PTGIS HMOX1 SMAD7 MXI1 ID1 BHLHE40 EGLN1
GO_FATTY_ACID_DERIVATIVE_METABOLIC_PROCESS	0.00283502	0.134608	26	PTGIS ELOVL6 TBXAS1 CYP1A1 CBR1 GPX1 FASN AKR1C1
GO_POSITIVE_REGULATION_OF_TRANSFORMING_GROWTH_FACTOR_BETA_PRODUCTION	0.00284091	0.134608	6	LGALS9 ATP6AP2 CD200 THBS1 CD46 ATF2
GO_REGULATION_OF_PROTEIN_MODIFICATION_PROCESS	0.0029997	0.141151	396	INHBA VEGFA CLSPN CDC6 PBK ACER2 FAM83D PTPRR IGFBP3 BRCA1 CCNE2 FABP4 TPX2 CCNB1 LRP8 LOX CDK1 SMAD7 CDC25C FOXM1 VEGFC TTK CCNB2 CKS2 PLK1 MAD2L1 CDCA2 F2RL1 RGS4 CDC20 NOX4 FBXO5 NCAPG2 ERRFI1 CCND1 CXCR4 CCNA2 CDKN3 ARRDC3 KIF14 UBE2S CKS1B AKAP12 ECT2 DBF4 SMAD6 SKP2 DDIT4 BDNF ID1 EFNA1 IL6 GADD45B PDGFB RGCC CCNY CCNF TRIB3 PRKAR2B CDC25A GDF6 BLM CDC25B HMGA2 CENPE KDM3A PPP1R3B SVIP PDGF…
GO_INFLAMMATORY_RESPONSE	0.00310279	0.143471	121	PTGIS PBK FABP4 ADM HMOX1 SLC7A2 FANCA F2RL1 NOX4 FPR3 CXCR4 PPARG FANCD2 IL6 VCAM1 PTGER4 IL1RL1 IL1RAP HMGB2 BACE2 IL4R GPX1 NAIP RORA IRAK2 TGFB1 IL33
GO_DNA_RECOMBINATION	0.0031137	0.143471	84	CDC45 MCM4 XRCC2 EXO1 BRCA1 MCM5 TOP2A FEN1 RAD51AP1 TRIP13 BRCA2 CDC7 MCM3 MCM6 MCM8 TIMELESS PARPBP POLQ PSMC3IP ATAD5 GINS4 PARP1 BLM XRCC3 HMGB2 RMI1 KPNA2 MND1 MCM2 WRN TGFB1 RAD54L BRIP1 ALYREF RPA3 RAD51 RPA1 FUS GINS2 RUVBL1 HMGB3 RUVBL2
GO_SPINDLE_ASSEMBLY_INVOLVED_IN_MEIOSIS	0.0031423	0.143471	4	FBXO5 ASPM AURKA TUBB8
GO_PLACENTA_DEVELOPMENT	0.00324114	0.143471	28	PTGIS PLK4 ADM E2F8 PPARG PDGFB CCNF
GO_ICOSANOID_METABOLIC_PROCESS	0.00325279	0.143471	16	PTGIS TBXAS1 CYP1A1 CBR1 GPX1
GO_DEHYDROASCORBIC_ACID_TRANSPORT	0.00328382	0.143471	3	SLC2A1 SLC2A14
GO_REACTIVE_NITROGEN_SPECIES_METABOLIC_PROCESS	0.0032891	0.143471	19	PTGIS SLC7A2
GO_MEIOTIC_CELL_CYCLE_PHASE_TRANSITION	0.00329193	0.143471	4	CDC25C TTK CDC25A CDC25B
GO_REPLICATION_FORK_PROTECTION	0.00329193	0.143471	4	BRCA2 TIPIN TIMELESS BLM
GO_G2_DNA_DAMAGE_CHECKPOINT	0.00336482	0.143471	9	CLSPN DTL BRCA1 CDK1 PLK1 BLM HMGA2
GO_SMALL_MOLECULE_BIOSYNTHETIC_PROCESS	0.00340034	0.143471	166	PTGIS ELOVL6 ACER2 PSAT1 BRCA1 ADM DHCR24 PHGDH DCTPP1 MTHFD1 ATIC ALDOC PDGFB AMD1 RIMKLB ASNS UMPS TRIB3 TBXAS1 PLOD2 PNPO CYP1A1 TK1 BGN KDM3A PLTP ACAT2 MMACHC PDSS1 CBR1 GPX1 FASN PGD TGFB1 COQ3 PRPS1 DSEL DHFR PPARA DCN TALDO1 NLN IDI1 ABCG1 FABP5 COQ2
GO_OOCYTE_MATURATION	0.00344873	0.143471	8	CCNB1 TRIP13 BRCA2 FBXO5 AURKA TUBB8 CDC25B PDE3A
GO_MEIOTIC_SPINDLE_ORGANIZATION	0.00347899	0.143471	6	FBXO5 ASPM AURKA TUBB8 MYH9 TUBG1
GO_NEUROTRANSMITTER_BIOSYNTHETIC_PROCESS	0.00350124	0.143471	20	PTGIS SLC7A2
GO_NEGATIVE_REGULATION_OF_DNA_DEPENDENT_DNA_REPLICATION	0.00350452	0.143471	7	BRCA2 FBXO5 GMNN TIPIN TIMELESS BLM
GO_CREATINE_METABOLIC_PROCESS	0.00352665	0.143471	1	SLC6A8
GO_FEMALE_MEIOSIS_CHROMOSOME_SEGREGATION	0.0035912	0.143471	4	NCAPH TTK PLK1
GO_SPINDLE_MIDZONE_ASSEMBLY	0.00360907	0.143471	5	KIF4A KIF23 RACGAP1 AURKB
GO_REGULATION_OF_CENTRIOLE_REPLICATION	0.00361815	0.143471	6	BRCA1 PLK4 STIL RBM14 TRIM37
GO_RESPONSE_TO_GONADOTROPIN	0.00361815	0.143471	6	INHBA CCNA2 ASNS GCLM EFNA5
GO_COENZYME_BIOSYNTHETIC_PROCESS	0.00364377	0.143471	31	PTGIS ELOVL6 MTHFD1 ATIC PDK1 PNPO
GO_SIGNAL_TRANSDUCTION_INVOLVED_IN_G2_DNA_DAMAGE_CHECKPOINT	0.00375343	0.143471	5	DTL BRCA1 PLK1
GO_REGULATION_OF_POSITIVE_CHEMOTAXIS	0.00375731	0.143471	6	VEGFA VEGFC F2RL1
GO_PRE_REPLICATIVE_COMPLEX_ASSEMBLY_INVOLVED_IN_CELL_CYCLE_DNA_REPLICATION	0.00375731	0.143471	6	MCM4 MCM5 MCM3 MCM6 MCM2
GO_NEUROTRANSMITTER_METABOLIC_PROCESS	0.00376263	0.143471	29	PTGIS SLC7A2 PHGDH
GO_POSITIVE_REGULATION_OF_CELL_DIVISION	0.00380799	0.143471	17	VEGFA CDC6 VEGFC KIF23 RACGAP1 KIF14 KIF20B ECT2 AURKB PDGFB CDC25B PDGFC TGFB1
GO_DNA_REPLICATION_CHECKPOINT	0.00384666	0.143471	8	CLSPN CDC6 CDC45 TIPIN TIMELESS
GO_MITOTIC_NUCLEAR_ENVELOPE_DISASSEMBLY	0.00389647	0.143471	6	CCNB1 CDK1 CCNB2 PLK1 VRK1 NEK6
GO_REGULATION_OF_PHOSPHORYLATION	0.00389961	0.143471	346	INHBA VEGFA CLSPN CDC6 PBK FAM83D PTPRR IGFBP3 CCNE2 FABP4 TPX2 CCNB1 LRP8 LOX CDK1 SMAD7 CDC25C FOXM1 VEGFC TTK CCNB2 AK4 CKS2 PLK1 F2RL1 RGS4 NOX4 NCAPG2 RBL1 ERRFI1 CCND1 CXCR4 CCNA2 CDKN3 KIF14 CKS1B AKAP12 ECT2 DBF4 SMAD6 DDIT4 NDC1 BDNF ID1 EFNA1 IL6 GADD45B PDGFB RGCC CCNY CCNF TRIB3 PRKAR2B PPIF CDC25A LDB2 GDF6 BLM CDC25B HMGA2 CENPE
GO_POSITIVE_REGULATION_OF_EXTRINSIC_APOPTOTIC_SIGNALING_PATHWAY_IN_ABSENCE_OF_LIGAND	0.0039093	0.143471	3	INHBA NF1
GO_STEROID_HORMONE_SECRETION	0.0039093	0.143471	3	INHBA BMP6
GO_REGULATION_OF_CHROMOSOME_ORGANIZATION	0.00391056	0.143471	93	VEGFA CDC6 CDC45 TACC3 BRCA1 TOP2A CCNB1 FEN1 NDC80 DLGAP5 TTK BUB1 TRIP13 PLK1 MAD2L1 ATAD2 CDC20 FBXO5 BUB1B MKI67 CENPF AURKB PARP1 XRCC3 CENPE KDM3A NEK2
GO_POSITIVE_REGULATION_OF_HISTONE_DEACETYLATION	0.0039185	0.143471	1	VEGFA
GO_EYE_PHOTORECEPTOR_CELL_DIFFERENTIATION	0.0039185	0.143471	1	VEGFA
GO_POSITIVE_REGULATION_OF_PROTEIN_DEACETYLATION	0.0039185	0.143471	1	VEGFA
GO_EYE_PHOTORECEPTOR_CELL_DEVELOPMENT	0.0039185	0.143471	1	VEGFA
GO_POSITIVE_REGULATION_OF_PROTEIN_KINASE_C_SIGNALING	0.0039185	0.143471	1	VEGFA
GO_REGULATION_OF_PEPTIDYL_TYROSINE_AUTOPHOSPHORYLATION	0.0039185	0.143471	1	VEGFA
GO_POSITIVE_REGULATION_OF_HISTONE_DEACETYLASE_ACTIVITY	0.0039185	0.143471	1	VEGFA
GO_DOUBLE_STRAND_BREAK_REPAIR_VIA_BREAK_INDUCED_REPLICATION	0.00401191	0.143471	9	CDC45 MCM4 MCM5 CDC7 MCM3 MCM6 GINS4 MCM2
GO_REGULATION_OF_SPINDLE_CHECKPOINT	0.00404215	0.143471	5	CCNB1 NDC80 MAD2L1 XRCC3
GO_MITOTIC_G2_DNA_DAMAGE_CHECKPOINT	0.00404215	0.143471	5	CLSPN CDK1 BLM HMGA2
GO_XENOBIOTIC_TRANSPORT	0.00404215	0.143471	5	SLC2A1 SLC6A6 ABCG2
GO_PEPTIDYL_LYSINE_DIMETHYLATION	0.00406568	0.143471	3	SUV39H2 SUV39H1 KDM3A
GO_GONADOTROPIN_SECRETION	0.00406568	0.143471	3	INHBA TMF1
GO_HISTONE_H3_K9_DIMETHYLATION	0.00406568	0.143471	3	SUV39H2 SUV39H1 KDM3A
GO_POSITIVE_REGULATION_OF_MEIOTIC_CELL_CYCLE_PHASE_TRANSITION	0.00406568	0.143471	3	CDC25C CDC25A CDC25B
GO_DOUBLE_STRAND_BREAK_REPAIR	0.00411895	0.143471	78	CDC45 MCM4 XRCC2 ESCO2 BRCA1 MCM5 FEN1 FOXM1 RAD51AP1 TRIP13 BRCA2 CDC7 MCM3 MCM6 MCM8 TIMELESS PARPBP POLQ GINS4 DCLRE1B PARP1 BLM XRCC3 HMGA2 RMI1 MCM2 WRN POLA1 PRPF19 RAD54L BRIP1 CDCA5 RPA3 RAD51 RPA1 FUS GINS2
GO_POSITIVE_REGULATION_OF_CELL_CYCLE_G2_M_PHASE_TRANSITION	0.00412931	0.143471	15	DTL CCNB1 CDK1 CDC25C CDC7 FBXO5 CCND1 ATAD5 CDC25A CDC25B
GO_REGULATION_OF_DNA_DEPENDENT_DNA_REPLICATION	0.0041789	0.143471	20	E2F8 BRCA2 CDC7 FBXO5 RFC3 CDK2 GMNN DBF4 RFC2 TIPIN TIMELESS RFC5 BLM RFC4
GO_NEGATIVE_REGULATION_OF_CHROMOSOME_SEGREGATION	0.0041789	0.143471	20	CCNB1 NDC80 TTK BUB1 TRIP13 PLK1 MAD2L1 CDC20 FBXO5 BUB1B CENPF AURKB XRCC3
GO_WHITE_FAT_CELL_DIFFERENTIATION	0.00422654	0.143471	2	FABP4 PPARG
GO_REGULATION_OF_GONADOTROPIN_SECRETION	0.00422654	0.143471	2	INHBA SMAD4
GO_POSITIVE_REGULATION_OF_GONADOTROPIN_SECRETION	0.00422654	0.143471	2	INHBA SMAD4
GO_INTERFERON_GAMMA_BIOSYNTHETIC_PROCESS	0.00422654	0.143471	2	INHBA IL21
GO_FOLLICLE_STIMULATING_HORMONE_SECRETION	0.00422654	0.143471	2	INHBA SMAD4
GO_POSITIVE_REGULATION_OF_CYCLIN_DEPENDENT_PROTEIN_KINASE_ACTIVITY	0.00428135	0.144261	12	CDC6 CCNB1 CKS2 CCND1 CKS1B PDGFB RGCC CCNY
GO_PROTEIN_PHOSPHORYLATION	0.00429957	0.144261	411	INHBA VEGFA CLSPN CDC6 PBK FAM83D PTPRR IGFBP3 CCNE2 FABP4 PLK4 TPX2 CCNB1 MELK LRP8 LOX CDK1 SMAD7 CDC25C FOXM1 VEGFC TTK BUB1 CCNB2 CKS2 PLK1 F2RL1 RGS4 CDC7 NOX4 BUB1B NCAPG2 CDK2 ERRFI1 CCND1 CXCR4 CCNA2 CDKN3 KIF14 CKS1B AKAP12 ECT2 DBF4 SMAD6 DDIT4 BDNF ID1 EFNA1 IL6 GADD45B AURKA MEF2A AURKB BIRC5 PDGFB PDK1 RGCC CCNY CCNF TRIB3 PTGER4 PRKAR2B CDC25A GDF6 TRIO BLM CDC25B HMGA2 CENPE ITGAV …
GO_CELLULAR_RESPONSE_TO_CHOLESTEROL	0.00431325	0.144261	7	INHBA LRP8
GO_REGULATION_OF_NEUROTRANSMITTER_LEVELS	0.00437659	0.145534	54	PTGIS SLC7A2 RGS4 PHGDH
GO_FEMALE_GAMETE_GENERATION	0.00439396	0.145534	31	INHBA NCAPH TOP2A CCNB1 ADAMTS1 TTK TRIP13 BRCA2 PLK1 FBXO5 MCM8 ASPM AURKA TUBB8 CDC25B IL4R FOSL1
GO_RECOMBINATIONAL_REPAIR	0.00452256	0.14907	48	CDC45 MCM4 XRCC2 BRCA1 MCM5 FEN1 RAD51AP1 BRCA2 CDC7 MCM3 MCM6 MCM8 TIMELESS PARPBP POLQ GINS4 PARP1 BLM XRCC3 RMI1 MCM2 WRN RAD54L RPA3 RAD51 RPA1 FUS GINS2
GO_REGULATION_OF_EXTRINSIC_APOPTOTIC_SIGNALING_PATHWAY_IN_ABSENCE_OF_LIGAND	0.00459226	0.150038	6	INHBA MAP2K5
GO_GAMETE_GENERATION	0.00460414	0.150038	122	INHBA ADAM28 NCAPH KIFC1 TOP2A CCNB1 ADAMTS1 CDC25C TTK SLC2A14 TRIP13 FANCA BRCA2 PLK1 FBXO5 KIF18A MCM8 RACGAP1 ASPM MYBL1 ETV5 NDC1 FANCD2 AURKA MNS1 SKIL TUBB8 CDC25B KDM3A HMGB2 FSTL3
GO_REACTIVE_OXYGEN_SPECIES_BIOSYNTHETIC_PROCESS	0.00461792	0.150038	24	PTGIS SLC7A2 NOX4
GO_EYELID_DEVELOPMENT_IN_CAMERA_TYPE_EYE	0.00469116	0.151256	3	INHBA STRA6
GO_NEGATIVE_REGULATION_OF_CELL_CYCLE_PHASE_TRANSITION	0.00471083	0.151256	96	CLSPN CDC6 DTL BRCA1 CCNB1 CDK1 NDC80 CDC25C E2F8 TTK BUB1 TRIP13 PLK1 MAD2L1 CDC20 FBXO5 BUB1B RBL1 CDK2 CCND1 CENPF PCNA AURKA AURKB RGCC BLM XRCC3 HMGA2
GO_POSITIVE_REGULATION_OF_NEUROBLAST_PROLIFERATION	0.00476397	0.151256	5	VEGFA VEGFC ASPM
GO_NEGATIVE_REGULATION_OF_CELL_DIVISION	0.00477517	0.151256	8	E2F8 ASPM ORC6 TXNIP AURKB BLM
GO_OVULATION	0.00478827	0.151256	4	INHBA ADAMTS1 IL4R
GO_REGULATION_OF_ENDOCRINE_PROCESS	0.0047884	0.151256	9	INHBA GJA5 F2RL1
GO_STRIATUM_DEVELOPMENT	0.00485241	0.151871	7	INHBA SHANK3
GO_SUBPALLIUM_DEVELOPMENT	0.00485241	0.151871	7	INHBA SHANK3
GO_REGULATION_OF_ATTACHMENT_OF_SPINDLE_MICROTUBULES_TO_KINETOCHORE	0.0049872	0.153093	7	CCNB1 RACGAP1 ECT2 SPAG5 NEK2 KNSTRN
GO_DNA_REPLICATION_INITIATION	0.00501393	0.153093	22	CDC6 CDC45 MCM4 CCNE2 MCM5 MCM3 POLE2 CDK2 MCM6 ORC6 PRIM1 MCM2 POLA1 ORC1 POLA2
GO_REGULATION_OF_ACTIN_NUCLEATION	0.00503291	0.153093	7	WASL ABI2 WAS CORO1B WASF1 GSN
GO_REGULATION_OF_SYNAPTIC_VESICLE_CYCLE	0.00506329	0.153093	19	PLD1 RAP1B NLGN1 NAPB PTEN SYT11 P2RY4 APBA1 SYT1 PLAA NAPA VAMP4 SYP BTBD9 NCS1
GO_HEMOGLOBIN_METABOLIC_PROCESS	0.00508754	0.153093	4	INHBA HIF1A
GO_HEMOGLOBIN_BIOSYNTHETIC_PROCESS	0.00508754	0.153093	4	INHBA HIF1A
GO_FATTY_ACID_ELONGATION_SATURATED_FATTY_ACID	0.00509404	0.153093	1	ELOVL6
GO_REGULATION_OF_PHOSPHORUS_METABOLIC_PROCESS	0.00509949	0.153093	381	INHBA VEGFA CLSPN CDC6 PBK FAM83D PTPRR IGFBP3 CCNE2 FABP4 SYTL2 TPX2 CCNB1 LRP8 LOX CDK1 SMAD7 CDC25C FOXM1 VEGFC TTK CCNB2 AK4 CKS2 PLK1 CDCA2 F2RL1 RGS4 NOX4 NCAPG2 RBL1 ERRFI1 CCND1 CXCR4 CCNA2 CDKN3 KIF14 CKS1B AKAP12 ECT2 DBF4 SMAD6 DDIT4 NDC1 BDNF ID1 EFNA1 IL6 GADD45B PDGFB PDK1 RGCC CCNY CCNF TRIB3 PRKAR2B PPIF CDC25A LDB2 GDF6 PARP1 BLM CDC25B HMGA2 CENPE
GO_RESPONSE_TO_STEROL_DEPLETION	0.00512202	0.153093	4	INSIG1 SCAP INSIG2 ERLIN1
GO_CELLULAR_RESPONSE_TO_STEROL_DEPLETION	0.00512202	0.153093	4	INSIG1 SCAP INSIG2 ERLIN1
GO_ACTIN_CORTICAL_PATCH_LOCALIZATION	0.00513824	0.153093	2	WASL WAS
GO_DNA_INTEGRITY_CHECKPOINT	0.00518503	0.153213	58	CLSPN CDC6 CDC45 DTL BRCA1 TOP2A CCNB1 CDK1 CDC25C E2F8 PLK1 CDK2 WDR76 CCND1 PCNA TIPIN TIMELESS AURKA RGCC BLM HMGA2 CUL4A TFDP1 PRPF19 ORC1 BRIP1
GO_MONOCARBOXYLIC_ACID_METABOLIC_PROCESS	0.0052026	0.153213	128	PTGIS SLC6A8 ELOVL6 BRCA1 PHGDH PPARG DDIT4 NDC1 ALDOC PDK1 ASNS TRIB3 HYI PRKAR2B TBXAS1 CYP1A1 BGN ACAT2 CBR1 GPX1 FASN NUP107 PGD AKR1C1 PAM FAH DSEL ACAD11 PPARA INSR DCN NUP35 DLAT FABP5 NUP93 AKR1C3 NUP155
GO_MITOTIC_DNA_REPLICATION	0.00520966	0.153213	10	CDC45 MCM4 GINS1 BRCA2 MCM3 MCM6 MCM2 POLA1 RAD51
GO_ENDOCRINE_HORMONE_SECRETION	0.00525677	0.153782	7	INHBA TMF1
GO_POSITIVE_REGULATION_OF_CATALYTIC_ACTIVITY	0.00529947	0.153782	296	VEGFA CLSPN EGLN3 CDC6 NCAPH ACER2 DEPDC1 TPX2 CCNB1 LRP8 CDK1 CKS2 PLK1 HSPE1 F2RL1 RGS4 CDC20 NOX4 RFC3 NCAPG2 ERRFI1 CCND1 CXCR4 RACGAP1 ARRDC3 KIF14 PPARG UBE2S CKS1B ECT2 DBF4 RFC2 PCNA BDNF EFNA1 GADD45B TPM1 AURKB ANTXR1 PDGFB RGCC PREX1 CCNY TRIB3 RANBP1 PRKAR2B RFC5 TBCD GCLM FAM13A RIC1 TBC1D30 CDC25B HMGA2 CENPE HMGB2 UHRF1 ARHGAP11B NEK2 AHSA1 RFC4 PGAM5 FXN CYCS PDGFC AJUBA WRN DUSP5…
GO_DRUG_METABOLIC_PROCESS	0.00530637	0.153782	116	PTGIS SLC6A8 PSAT1 ADM AK4 SLC7A2 PHGDH MTHFD1 TYMS AMD1 ASNS PNPO CYP1A1 BGN PARP1 KDM3A SLC25A19 GNPDA1 MMACHC LPCAT2 CBR1 GPX1 RORA TGFB1 AKR1C1 FAH DSEL DHFR INSR DCN NQO1 GCSH AKR1C3 JAK2 SLC19A1 DNM2 CD320
GO_KINETOCHORE_ORGANIZATION	0.00540735	0.153782	13	NDC80 CENPW CENPF NUF2 CENPK CENPN CENPE SMC4 POGZ CENPA SMC2
GO_MITOTIC_SPINDLE_ASSEMBLY	0.00542128	0.153782	20	KIFC1 TPX2 KIF4A KIF11 MYBL2 KIF23 PLK1 CDC20 RACGAP1 AURKB BIRC5 NEK2 ARHGEF10
GO_DNA_DAMAGE_RESPONSE_SIGNAL_TRANSDUCTION_RESULTING_IN_TRANSCRIPTION	0.00542722	0.153782	6	BRCA1 FOXM1 BRCA2
GO_REGULATION_OF_CYTOKINE_PRODUCTION_INVOLVED_IN_IMMUNE_RESPONSE	0.00543549	0.153782	9	HMOX1 SMAD7 F2RL1 IL6 DDX21 TGFB1 IL1R1
GO_MITOTIC_G2_M_TRANSITION_CHECKPOINT	0.00546379	0.153782	10	CLSPN CDC6 BRCA1 CDK1 BLM HMGA2 ORC1
GO_NEGATIVE_REGULATION_OF_DNA_REPLICATION	0.00546379	0.153782	10	CDC6 BRCA2 FBXO5 GMNN TIPIN TIMELESS BLM
GO_LIPID_EXPORT_FROM_CELL	0.00548578	0.153782	5	INHBA TMF1
GO_MEIOTIC_CHROMOSOME_SEGREGATION	0.00549753	0.153782	24	NCAPH CCNE2 TOP2A TTK BUB1 TRIP13 PLK1 BUB1B NUF2 NDC1 FANCD2 RMI1 SMC4 SMC2 PTTG1 BRIP1
GO_HOMEOSTATIC_PROCESS	0.00549945	0.153782	349	INHBA ANGPTL4 VEGFA ELOVL6 EXO1 CCNE2 GJA5 FABP4 ADM FEN1 HMOX1 LOX STEAP1 SMAD7 CCNB2 SLC9C2 BRCA2 F2RL1 NOX4 RFC3 NCAPG2 POLE2 FPR3 CXCR4 SESN3 ARRDC3 PPARG UBE2S CYTL1 RFC2 TMEM97 PCNA PRIM1 ID1 UGCG IL6 AURKB ABCG2 POLD2 SYNPO STEAP3 LYAR PTGER4 PRKAR2B SLC25A37 RFC5 EGLN1 GCLM LDB2 DCLRE1B SKIL PARP1 BLM XRCC3 KDM3A ITGAV HMGB2 BACE2 RMI1 NEK2 IL4R RFC4 ITPR2 PGAM5 FXN ERO1A PDGFC GPX1 F2RL2…
GO_REGULATION_OF_CYTOKINESIS	0.00553926	0.154263	27	CDC6 PLK4 KIF20A E2F8 KIF23 BRCA2 PLK1 PRC1 RACGAP1 KIF14 KIF20B ECT2 AURKA AURKB CDC25B
GO_NEGATIVE_REGULATION_OF_LYMPHOCYTE_DIFFERENTIATION	0.00557103	0.154517	8	INHBA SMAD7 IL4R
GO_MEMBRANE_DISASSEMBLY	0.00566114	0.156341	7	CCNB1 CDK1 CCNB2 PLK1 VRK1 NEK6
GO_CYTOKINESIS	0.00569535	0.156341	44	CDC6 ANLN PLK4 KIF4A KIF20A NUSAP1 E2F8 CEP55 KIF23 BRCA2 PLK1 PRC1 RACGAP1 KIF14 KIF20B ECT2 AURKA AURKB CKAP2
GO_REGULATION_OF_NEUROBLAST_PROLIFERATION	0.00570554	0.156341	6	VEGFA VEGFC ASPM
GO_REGULATION_OF_DNA_REPLICATION	0.00576762	0.156347	38	CDC6 ESCO2 CDK1 E2F8 BRCA2 CDC7 FBXO5 RFC3 CDK2 CCNA2 GMNN DBF4 RFC2 PCNA TIPIN TIMELESS ATAD5 RFC5 BLM RFC4
GO_RESPONSE_TO_FOLLICLE_STIMULATING_HORMONE	0.00577451	0.156347	5	INHBA ASNS GCLM EFNA5
GO_CELLULAR_RESPONSE_TO_GONADOTROPIN_STIMULUS	0.00577451	0.156347	5	INHBA CCNA2 GCLM EFNA5
GO_CELLULAR_RESPONSE_TO_STEROL	0.00582373	0.156382	9	INHBA LRP8 RORA ABCA1
GO_KINETOCHORE_ASSEMBLY	0.00582373	0.156382	9	CENPW CENPF CENPK CENPN CENPE POGZ CENPA
GO_MEIOTIC_CHROMOSOME_SEPARATION	0.0058447	0.156382	6	NCAPH TOP2A TTK RMI1
GO_FATTY_ACID_METABOLIC_PROCESS	0.00586748	0.156382	65	PTGIS ELOVL6 BRCA1 PPARG PDK1 TRIB3 PRKAR2B TBXAS1 CYP1A1 ACAT2 CBR1 GPX1 FASN AKR1C1 PAM ACAD11 PPARA
GO_REGULATION_OF_DNA_DIRECTED_DNA_POLYMERASE_ACTIVITY	0.00591887	0.157138	5	RFC3 RFC2 RFC5 RFC4 DSCC1
GO_OOCYTE_DIFFERENTIATION	0.00596941	0.157865	11	CCNB1 TRIP13 BRCA2 FBXO5 AURKA TUBB8 CDC25B PDE3A
GO_FEMALE_MEIOTIC_NUCLEAR_DIVISION	0.00621638	0.163178	14	NCAPH TOP2A TTK TRIP13 PLK1 FBXO5 AURKA TUBB8 CDC25B
GO_MACROPHAGE_DIFFERENTIATION	0.00621813	0.163178	11	INHBA VEGFA PARP1 TGFB1 GATA2
GO_NEGATIVE_REGULATION_OF_CENTROSOME_CYCLE	0.00626218	0.163704	6	BRCA1 CCNF RBM14 NEK2 TRIM37
GO_OVULATION_CYCLE_PROCESS	0.0063414	0.163835	9	INHBA ADAMTS1 PAM
GO_DNA_STRAND_ELONGATION_INVOLVED_IN_DNA_REPLICATION	0.00636866	0.163835	13	MCM4 GINS1 MCM3 RFC3 PCNA POLD2 GINS4 RFC4 POLA1 GINS3 GINS2
GO_APOPTOTIC_SIGNALING_PATHWAY	0.00640256	0.163835	138	PTGIS INHBA BRCA1 MELK HMOX1 BRCA2 DDIT4 BDNF PDK1 DDIAS ATAD5 TRIB3 PPIF GCLM SKIL PARP1 ITGAV HMGB2 CUL4A FXN TFDP1 ERO1A GPX1
GO_NEGATIVE_REGULATION_OF_CELL_CYCLE_PROCESS	0.00640641	0.163835	118	CLSPN CDC6 DTL BRCA1 CCNB1 RRM2 CDK1 NDC80 CDC25C E2F8 TTK BUB1 TRIP13 PLK1 MAD2L1 CDC7 CDC20 FBXO5 BUB1B RBL1 CDK2 CCND1 CENPF PCNA AURKA AURKB RGCC CCNF RBM14 BLM XRCC3 HMGA2
GO_REGULATION_OF_MAST_CELL_CHEMOTAXIS	0.00641126	0.163835	3	VEGFA VEGFC RAC2
GO_MAST_CELL_MIGRATION	0.00641126	0.163835	3	VEGFA VEGFC RAC2
GO_RESPONSE_TO_CYTOKINE	0.00649935	0.164489	221	PTGIS VEGFA BRCA1 FABP4 HMOX1 LRP8 LOX SMAD7 VEGFC KLHL20 MYBL2 LMNB1 SRM F2RL1 CCND1 CXCR4 PPARG AKAP12 UGCG ATIC IL6 TYMS VCAM1 BIRC5 PDGFB IL1RL1 GCLM OAS2 SKIL KDM3A IL1RAP IL4R COL1A2 FOSL1 MCM2 RORA FASN IRAK2 CACYBP TGFB1 STIP1 IL33 SH2B3
GO_NEGATIVE_REGULATION_OF_NUCLEAR_DIVISION	0.00651678	0.164489	27	CCNB1 NDC80 TTK BUB1 TRIP13 PLK1 MAD2L1 CDC20 FBXO5 BUB1B CENPF AURKB RGCC XRCC3
GO_REGULATION_OF_CELL_CYCLE_G2_M_PHASE_TRANSITION	0.00651825	0.164489	92	CLSPN CDC6 DTL BRCA1 PLK4 TPX2 CCNB1 CDK1 CDC25C PLK1 TUBA4A CDC7 FBXO5 CDK2 CCND1 KIF14 CENPF HMMR AURKA AURKB ATAD5 TUBB4B PRKAR2B CDC25A BLM CDC25B HMGA2 NEK2
GO_NEGATIVE_REGULATION_OF_GLUCOSE_IMPORT	0.00653328	0.164489	1	OSTN
GO_EMBRYONIC_DIGIT_MORPHOGENESIS	0.0065666	0.16472	10	FZD6 SMAD4 IFT140 TULP3 ZBTB16 TBC1D32 GNA12 BAX CTNNB1
GO_DNA_STRAND_ELONGATION	0.00660689	0.164761	15	MCM4 GINS1 MCM3 RFC3 PCNA POLD2 GINS4 DCLRE1B RFC4 POLA1 GINS3
GO_FEMALE_MEIOSIS_I	0.00664068	0.164761	5	TRIP13 FBXO5 AURKA CDC25B
GO_MITOTIC_DNA_REPLICATION_CHECKPOINT	0.00664068	0.164761	5	CLSPN CDC6 ORC1
GO_SENSORY_PERCEPTION_OF_SMELL	0.00671961	0.165972	14	OR2H2 OR52I2 OR2V1 OR2T2 MKKS OR2M2 OR51B5 OR6J1 OR52E8 OR51A4 OMP OR2L8 OR8H3 OR2T12
GO_REGULATION_OF_CYCLIN_DEPENDENT_PROTEIN_KINASE_ACTIVITY	0.00674607	0.165972	36	CDC6 CCNE2 CCNB1 CDC25C CCNB2 CKS2 PLK1 CCND1 CCNA2 CDKN3 CKS1B PDGFB RGCC CCNY CCNF CDC25A BLM
GO_LUTEINIZATION	0.00676247	0.165972	2	INHBA PLEKHA1
GO_CYTOSKELETON_DEPENDENT_CYTOKINESIS	0.00681693	0.166576	24	ANLN KIF4A KIF20A NUSAP1 CEP55 KIF23 PLK1 RACGAP1 KIF20B ECT2 AURKB CKAP2
GO_OVARIAN_FOLLICLE_DEVELOPMENT	0.00684932	0.166576	13	INHBA VEGFA KITLG
GO_HYPEROSMOTIC_RESPONSE	0.00692941	0.166576	5	SLC2A1 ERRFI1
GO_CELLULAR_HYPEROSMOTIC_RESPONSE	0.00692941	0.166576	5	SLC2A1 ERRFI1
GO_PROTEIN_K6_LINKED_UBIQUITINATION	0.00692941	0.166576	5	UBE2T BRCA1 UBE2S
GO_CYTOKINETIC_PROCESS	0.00693365	0.166576	14	ANLN KIF20A CEP55 KIF23 RACGAP1 KIF20B ECT2 AURKB MYH9 SNX33
GO_NEGATIVE_REGULATION_OF_HORMONE_SECRETION	0.00695797	0.166576	6	INHBA KLF7
GO_DNA_UNWINDING_INVOLVED_IN_DNA_REPLICATION	0.00698848	0.166722	9	MCM4 MCM6 BLM MCM2 WRN RAD51 RPA1
GO_POSITIVE_REGULATION_OF_CHROMOSOME_SEGREGATION	0.0070948	0.167638	12	CDC6 CCNB1 FEN1 DLGAP5
GO_CD40_SIGNALING_PATHWAY	0.00710059	0.167638	2	FANCA FANCD2
GO_REGULATION_OF_CD40_SIGNALING_PATHWAY	0.00710059	0.167638	2	FANCA FANCD2
GO_REGULATION_OF_ANATOMICAL_STRUCTURE_MORPHOGENESIS	0.00719928	0.168543	233	PTGIS ANGPTL4 VEGFA BRCA1 SDC2 ADM HMOX1 LRP8 VEGFC KANK1 LIMS2 ADAMTS9 CXCR4 PPARG ETV5 BDNF ID1 EFNA1 IL6 SEMA6D TPM1 NTN4 RGCC DNMBP PREX1 EGLN1 SULF1
GO_RESPONSE_TO_ESTROGEN	0.00721303	0.168543	11	BRCA1 HMOX1 CCND1 PPARG SMAD6 IL4R
GO_NEUROBLAST_PROLIFERATION	0.00721303	0.168543	11	VEGFA VEGFC RACGAP1 ASPM
GO_INNER_CELL_MASS_CELL_PROLIFERATION	0.0074134	0.171463	7	GINS1 BRCA2 NCAPG2 GINS4 PRPF19
GO_POSITIVE_REGULATION_OF_DNA_DEPENDENT_DNA_REPLICATION	0.0074134	0.171463	7	E2F8 CDC7 CDK2 DBF4
GO_BLASTOCYST_GROWTH	0.0074134	0.171463	7	GINS1 BRCA2 NCAPG2 GINS4 PRPF19
GO_MITOTIC_CYTOKINESIS	0.00746518	0.171862	22	ANLN KIF4A KIF20A NUSAP1 CEP55 KIF23 PLK1 RACGAP1 KIF20B ECT2 CKAP2 CENPA INCENP SNX33
GO_VASCULAR_SMOOTH_MUSCLE_CELL_DEVELOPMENT	0.00750686	0.171862	5	VEGFA ADM
GO_POSITIVE_REGULATION_OF_CELL_CYCLE_PHASE_TRANSITION	0.00750939	0.171862	40	CDC6 CDC45 DTL FAM83D CCNB1 ADAMTS1 CDK1 DLGAP5 CDC25C CDC7 FBXO5 CCND1 RGCC ATAD5 CDC25A CYP1A1 CDC25B CUL4A
GO_POSITIVE_REGULATION_OF_REPRODUCTIVE_PROCESS	0.00753138	0.171862	14	INHBA CDC25C AURKA CDC25A CDC25B SEMA3A PDE3A INSR C1QBP
GO_POSITIVE_REGULATION_OF_DNA_REPLICATION	0.0075703	0.172174	13	CDK1 E2F8 CDC7 CDK2 DBF4 PCNA ATAD5 CACYBP
GO_CHEMOKINE_BIOSYNTHETIC_PROCESS	0.00777684	0.173571	2	HMOX1 IL6
GO_ATTACHMENT_OF_SPINDLE_MICROTUBULES_TO_KINETOCHORE	0.00778346	0.173571	16	CCNB1 NDC80 KIF2C RACGAP1 ECT2 NUF2 SPAG5 AURKB CENPE NEK2 KNSTRN
GO_REGULATION_OF_TRANSCRIPTION_INVOLVED_IN_G1_S_TRANSITION_OF_MITOTIC_CELL_CYCLE	0.00778346	0.173571	16	CDC6 CDC45 RRM2 FBXO5 PCNA TYMS BACH1 TFDP1 POLA1 ORC1 DHFR E2F1 CCNA1
GO_MEIOSIS_I_CELL_CYCLE_PROCESS	0.00780015	0.173571	36	CCNE2 TOP2A CDC25C TRIP13 BRCA2 CKS2 PLK1 FBXO5 MYBL1 NDC1 FANCD2 AURKA PSMC3IP CDC25A CDC25B RMI1 MND1 PTTG1 RAD54L BRIP1
GO_EXTRACELLULAR_MATRIX_ASSEMBLY	0.00781062	0.173571	13	FBLN5 LOX ANTXR1 NTN4 RGCC COL1A2 TGFB1 EFEMP2 THSD4
GO_ACTIVIN_RECEPTOR_SIGNALING_PATHWAY	0.00782875	0.173571	12	INHBA SMAD7 GDF6 FSTL3
GO_REGULATION_OF_RYANODINE_SENSITIVE_CALCIUM_RELEASE_CHANNEL_ACTIVITY	0.00783368	0.173571	4	CALM1 CAMK2D PRKACA CALM2
GO_REGULATION_OF_CELL_CYCLE_CHECKPOINT	0.00787802	0.173571	10	CCNB1 NDC80 MAD2L1 WDR76 XRCC3 CUL4A
GO_REGULATION_OF_MEIOTIC_CELL_CYCLE	0.00790467	0.173571	15	CDC25C TTK TRIP13 CDC20 FBXO5 ASPM CDC25A CDC25B PDE3A INSR
GO_ENDOCRINE_PROCESS	0.00790467	0.173571	15	INHBA GJA5 F2RL1
GO_METAPHASE_PLATE_CONGRESSION	0.00792875	0.173571	27	FAM83D KIFC1 CCNB1 NDC80 CDCA8 KIF18A KIF2C KIF14 CENPF NUF2 SPAG5 KIF22 CENPE
GO_PURINE_NUCLEOTIDE_TRANSPORT	0.00796243	0.173571	1	SLC25A25
GO_ATP_TRANSPORT	0.00796243	0.173571	1	SLC25A25
GO_CHROMOSOME_LOCALIZATION	0.00803772	0.174654	31	FAM83D KIFC1 CCNB1 NDC80 DLGAP5 CDCA8 KIF18A KIF2C KIF14 CENPF NUF2 SPAG5 KIF22 CENPE
GO_NEGATIVE_REGULATION_OF_PHAGOCYTOSIS	0.00812744	0.174908	5	ATG5 ATG3 PTEN SYT11 HMGB1
GO_INTRACELLULAR_RECEPTOR_SIGNALING_PATHWAY	0.00815079	0.174908	53	PTGIS BRCA1 PPARG SKP2
GO_RESPONSE_TO_STEROL	0.00820793	0.174908	11	INHBA LRP8 RORA TGFB1 ABCA1
GO_CHROMOSOME_CONDENSATION	0.00820887	0.174908	18	NCAPH TOP2A CCNB1 CDK1 NUSAP1 NCAPG NCAPG2 BANF1 HMGA2 SMC4 SMC2 CDCA5
GO_SPHINGOID_METABOLIC_PROCESS	0.00822884	0.174908	1	ACER2
GO_SPHINGOID_BIOSYNTHETIC_PROCESS	0.00822884	0.174908	1	ACER2
GO_SPHINGOSINE_METABOLIC_PROCESS	0.00822884	0.174908	1	ACER2
GO_NCRNA_TRANSCRIPTION	0.0084317	0.175121	33	SMARCA4 TAF6 INTS3 TCOF1 GTF3C4 POLR2D GTF3C5 CD3EAP INTS5 SRRT GTF2E1 POU2F1 GTF2A2 NCBP1 POLR1E INTS9 DDX11 MTOR POLR2I POLR2K POLR1B TAF5 NCL NPM3 GTF3A SNAPC1 NIFK SNAPC5 GTF3C6 POLR2L POLR2E NOL11 INTS7
GO_POSITIVE_REGULATION_OF_BLOOD_VESSEL_ENDOTHELIAL_CELL_PROLIFERATION_INVOLVED_IN_SPROUTING_ANGIOGENESIS	0.0084441	0.175121	3	VEGFA HMOX1 GATA2
GO_NEGATIVE_REGULATION_OF_MEIOTIC_NUCLEAR_DIVISION	0.0085174	0.175121	5	TTK TRIP13 FBXO5
GO_NEGATIVE_REGULATION_OF_COLLAGEN_METABOLIC_PROCESS	0.0085291	0.175121	4	ERRFI1 PPARG IL6
GO_DNA_GEOMETRIC_CHANGE	0.00854085	0.175121	47	CDC45 MCM4 GINS1 MCM5 TOP2A MCM3 RFC3 MCM6 MCM8 RFC2 POLQ GINS4 RFC5 PARP1 BLM HMGB2 RFC4 CUL4A MCM2 WRN RAD54L BRIP1 RAD51 DSCC1 RPA1 GINS2 RUVBL1 HMGB3 RUVBL2
GO_SPINDLE_ASSEMBLY	0.00855236	0.175121	40	KIFC1 TPX2 KIF4A KIF11 MYBL2 KIF23 PLK1 CDC20 FBXO5 CENPW RACGAP1 ASPM SPAG5 AURKA AURKB BIRC5 TUBB8 NEK2 GPSM2 GOLGA8N
GO_REGULATION_OF_VENTRICULAR_CARDIAC_MUSCLE_CELL_MEMBRANE_DEPOLARIZATION	0.00860047	0.175121	3	GJA5 SMAD7
GO_POSITIVE_REGULATION_OF_OXIDATIVE_PHOSPHORYLATION	0.00860047	0.175121	3	CCNB1 CDK1
GO_REGULATION_OF_MITOCHONDRIAL_ATP_SYNTHESIS_COUPLED_ELECTRON_TRANSPORT	0.00860047	0.175121	3	CCNB1 CDK1
GO_POSITIVE_REGULATION_OF_MITOCHONDRIAL_ATP_SYNTHESIS_COUPLED_ELECTRON_TRANSPORT	0.00860047	0.175121	3	CCNB1 CDK1
GO_NEGATIVE_REGULATION_OF_MITOTIC_CELL_CYCLE	0.00860775	0.175121	121	CLSPN CDC6 BRCA1 TOP2A CCNB1 CDK1 NDC80 CDC25C E2F8 TTK BUB1 TRIP13 PLK1 MAD2L1 CDC20 FBXO5 BUB1B RBL1 CDK2 CCND1 CENPF PCNA TIPIN AURKA AURKB RGCC ZWINT DDIAS DCLRE1B BLM XRCC3 HMGA2
GO_CELLULAR_RESPONSE_TO_OSMOTIC_STRESS	0.00862789	0.175121	6	SLC2A1 ERRFI1
GO_GAMMA_AMINOBUTYRIC_ACID_TRANSPORT	0.00862789	0.175121	6	SLC6A8 SLC6A6
GO_HISTONE_SERINE_PHOSPHORYLATION	0.00862789	0.175121	6	CCNB1 AURKA AURKB HMGA2 VRK1
GO_FORMATION_OF_EXTRACHROMOSOMAL_CIRCULAR_DNA	0.00866176	0.175121	5	EXO1 BLM XRCC3 WRN
GO_REGULATION_OF_PROTEIN_KINASE_C_SIGNALING	0.00875684	0.175121	3	VEGFA AKAP12
GO_REGULATION_OF_OXIDATIVE_PHOSPHORYLATION	0.00876747	0.175121	10	CCNB1 CDK1 AK4 PPIF UQCC2 PDE12 SLC25A33
GO_NEGATIVE_REGULATION_OF_CYTOKINE_BIOSYNTHETIC_PROCESS	0.00876747	0.175121	10	INHBA ERRFI1 IL6 TRIB2 INPP5D
GO_PROTEIN_LOCALIZATION_TO_CYTOSKELETON	0.00877893	0.175121	18	FAM83D ANLN STIL TTK KIF20B SPAG5 AURKA
GO_DNA_CATABOLIC_PROCESS_EXONUCLEOLYTIC	0.00877909	0.175121	1	REXO4
GO_VITAMIN_TRANSPORT	0.00880031	0.175121	9	SLC2A1 SLC2A14 ABCG2 SLC25A19 SLC19A1 CD320 STRA6
GO_POSITIVE_REGULATION_OF_MITOTIC_NUCLEAR_DIVISION	0.00884638	0.175121	14	DLGAP5 NUSAP1 AURKA PDGFB RGCC RANBP1 CDCA5 INSR UBE2C
GO_NEGATIVE_REGULATION_OF_EPITHELIAL_CELL_APOPTOTIC_PROCESS	0.00888712	0.175121	8	ANGPTL4 HMOX1 GATA2
GO_SEXUAL_REPRODUCTION	0.00890178	0.175121	146	INHBA ADAM28 NCAPH KIFC1 TOP2A CCNB1 ADAMTS1 CDK1 CDC25C TTK SLC2A14 TRIP13 FANCA BRCA2 PLK1 FBXO5 KIF18A MCM8 RACGAP1 ASPM MYBL1 ETV5 NDC1 FANCD2 AURKA MNS1 SKIL TUBB8 CDC25B KDM3A HMGB2 FSTL3 SERPINE2 IL4R GNPDA1
GO_SULFUR_COMPOUND_TRANSPORT	0.00890621	0.175121	6	SLC6A6 RACGAP1 ABCG2 SLC25A19
GO_MONONUCLEAR_CELL_DIFFERENTIATION	0.00890621	0.175121	6	VEGFA PPARG FASN MYH9 INPP5D
GO_ANIMAL_ORGAN_REGENERATION	0.00896861	0.175841	21	ADM HMOX1 CDK1 CCND1 CCNA2 PPARG PCNA ATIC AURKA TYMS
GO_POSITIVE_REGULATION_OF_TRANSFERASE_ACTIVITY	0.0090018	0.175986	146	VEGFA CLSPN CDC6 TPX2 CCNB1 LRP8 CDK1 CKS2 PLK1 CDC20 NOX4 RFC3 NCAPG2 CCND1 CXCR4 ARRDC3 KIF14 UBE2S CKS1B ECT2 DBF4 RFC2 BDNF EFNA1 GADD45B AURKB PDGFB RGCC CCNY TRIB3 PRKAR2B RFC5 CDC25B HMGA2 CENPE NEK2 RFC4 PDGFC AJUBA DUSP5 BORA IRAK2 EFNA5 TGFB1 MAPK8IP3 SDC4 ADCY4
GO_LYMPH_VESSEL_MORPHOGENESIS	0.00912764	0.177937	4	VEGFA VEGFC
GO_TELOMERE_MAINTENANCE_VIA_SEMI_CONSERVATIVE_REPLICATION	0.0091868	0.178144	19	FEN1 RFC3 POLE2 RFC2 PCNA PRIM1 POLD2 RFC5 RFC4 POLA1 POLA2 RPA3 RPA1
GO_HISTONE_PHOSPHORYLATION	0.00920502	0.178144	14	CCNB1 CDK1 CDK2 CCNA2 AURKA AURKB HMGA2 VRK1
GO_PROTEIN_TARGETING_TO_MEMBRANE	0.00921659	0.178144	25	ZDHHC4 ZDHHC15 ATG3 SSR1 PEX19 SRP68 RPL35 ARL6IP1 MIEF1 ZDHHC3 RAB8B ZDHHC9 SGTA PRNP EXOC4 TRAM2 FIS1 RPL36A RPS27A ITGB1BP1 TCAF2 STOM RPS26 ICMT CACNB3
GO_SPINDLE_LOCALIZATION	0.00934687	0.180152	17	NDC80 NUSAP1 PLK1 MAD2L1 ASPM SPAG5 GPSM2 CENPA MYH9
GO_OVULATION_CYCLE	0.00949291	0.182451	13	INHBA ADAMTS1 PCNA
GO_LIVER_REGENERATION	0.00957681	0.183255	9	HMOX1 CCND1 PCNA AURKA TYMS PRMT5
GO_REGULATION_OF_MACROPHAGE_DIFFERENTIATION	0.009602	0.183255	6	INHBA TGFB1 GATA2
GO_NEGATIVE_REGULATION_OF_CHROMOSOME_ORGANIZATION	0.00963032	0.183255	44	BRCA1 TOP2A CCNB1 NDC80 TTK BUB1 TRIP13 PLK1 MAD2L1 ATAD2 CDC20 FBXO5 BUB1B CENPF AURKB PARP1 XRCC3 KDM3A
GO_OOGENESIS	0.00964219	0.183255	16	CCNB1 TRIP13 BRCA2 FBXO5 ASPM AURKA TUBB8 CDC25B PDE3A
GO_POSITIVE_REGULATION_OF_MOLECULAR_FUNCTION	0.00969903	0.183824	345	VEGFA CLSPN EGLN3 CDC6 NCAPH ACER2 DEPDC1 TPX2 CCNB1 LRP8 CDK1 CKS2 PLK1 HSPE1 F2RL1 RGS4 CDC20 NOX4 RFC3 NCAPG2 ERRFI1 CCND1 CXCR4 RACGAP1 ARRDC3 KIF14 PPARG GMNN UBE2S CKS1B ECT2 DBF4 CYTL1 RFC2 PCNA BDNF EFNA1 IL6 GADD45B TPM1 AURKB ANTXR1 PDGFB RGCC PREX1 CCNY TRIB3 RANBP1 PRKAR2B RFC5 TBCD GCLM FAM13A PARP1 RIC1 TBC1D30 CDC25B HMGA2 CENPE IL1RAP HMGB2 UHRF1 ARHGAP11B NEK2 AHSA1 RFC4 PGAM5 FX…
GO_RESPONSE_TO_INTERLEUKIN_1	0.00976007	0.183864	58	PTGIS AKAP12 IL6
GO_NEGATIVE_REGULATION_OF_RESPONSE_TO_EXTERNAL_STIMULUS	0.00977527	0.183864	72	PTGIS PBK PPARG SEMA6D PDGFB
GO_NEGATIVE_REGULATION_OF_SMOOTH_MUSCLE_CELL_PROLIFERATION	0.00983564	0.183864	9	IGFBP3 HMOX1 PPARG TPM1
GO_POSITIVE_REGULATION_OF_PROTEIN_TYROSINE_KINASE_ACTIVITY	0.0098534	0.183864	13	LRP8 NOX4 NCAPG2 BDNF EFNA1 PDGFB
GO_CHROMOSOME_ORGANIZATION_INVOLVED_IN_MEIOTIC_CELL_CYCLE	0.00993901	0.183864	20	NCAPH CCNE2 BUB1 TRIP13 BUB1B NDC1 FANCD2 SMC4 SMC2 BRIP1 RAD51
GO_RETROGRADE_VESICLE_MEDIATED_TRANSPORT_GOLGI_TO_ENDOPLASMIC_RETICULUM	0.00993901	0.183864	20	KIF4A KIF11 KIF23 KIF15 KIF18A KIF2C RACGAP1 KIF22 CENPE ERGIC1
GO_REGULATION_OF_MEIOTIC_NUCLEAR_DIVISION	0.00994827	0.183864	8	TTK TRIP13 CDC20 FBXO5 PDE3A
GO_CYTOKINE_METABOLIC_PROCESS	0.00998072	0.183864	19	INHBA HMOX1 ERRFI1 AKAP12 IL6 IL1RAP TRIB2 INPP5D JAK2 IGF2BP2 PAWR MAP2K5 NMI
GO_REGULATION_OF_UBIQUITIN_PROTEIN_TRANSFERASE_ACTIVITY	0.00998072	0.183864	19	SMAD7 PLK1 MAD2L1 CDC20 FBXO5 ARRDC3 UBE2S TRIB3
GO_REGULATION_OF_REPRODUCTIVE_PROCESS	0.00999785	0.183864	29	INHBA CDC25C TTK TRIP13 CDC20 FBXO5 ASPM AURKA CDC25A SULF1 CDC25B SEMA3A
GO_REGULATION_OF_CENTROSOME_DUPLICATION	0.0100418	0.183864	14	BRCA1 PLK4 STIL CCNF RBM14 XRCC3 TRIM37
GO_MITOTIC_METAPHASE_PLATE_CONGRESSION	0.0100897	0.183864	21	KIFC1 CCNB1 NDC80 CDCA8 KIF18A KIF2C KIF14 NUF2 KIF22 CENPE
GO_POSITIVE_REGULATION_OF_BLOOD_CIRCULATION	0.0100937	0.183864	13	GJA5 ADM F2RL1 RGS4 TPM1
GO_POSITIVE_REGULATION_OF_PROTEIN_MODIFICATION_PROCESS	0.010099	0.183864	242	INHBA VEGFA CLSPN CDC6 IGFBP3 BRCA1 TPX2 CCNB1 LRP8 CDK1 SMAD7 VEGFC TTK CKS2 PLK1 CDCA2 F2RL1 CDC20 NOX4 NCAPG2 CCND1 CXCR4 ARRDC3 KIF14 UBE2S CKS1B AKAP12 ECT2 DBF4 SKP2 BDNF EFNA1 IL6 GADD45B PDGFB RGCC CCNY TRIB3 PRKAR2B GDF6 CDC25B HMGA2 CENPE SVIP PDGFC SEMA3A CAMKK2 AJUBA DUSP5 FANCI BORA IRAK2 EFNA5 TGFB1 MAPK8IP3 AIMP2
GO_POSITIVE_REGULATION_OF_CREB_TRANSCRIPTION_FACTOR_ACTIVITY	0.0101054	0.183864	5	VEGFA LRP8 RELN RPS6KA5
GO_NEGATIVE_REGULATION_OF_B_CELL_ACTIVATION	0.0101586	0.183992	6	INHBA INPP5D HMGB3 TNFRSF21 PAWR
GO_VESICLE_TARGETING	0.0101664	0.183992	21	TRAPPC4 PPP6R1 ARFGAP3 USO1 NLGN1 LMAN1 SEC24B GOSR1 YKT6 PEF1 NSF MCFD2 NAPA TRIP11
GO_MESODERMAL_CELL_DIFFERENTIATION	0.0102497	0.185011	5	INHBA HMGA2
GO_VESICLE_LOCALIZATION	0.0103806	0.186643	34	TRAPPC4 BBS2 PPP6R1 WASL ARFGAP3 USO1 NLGN1 FNBP1L LMAN1 PTEN SEC24B SYT11 GOSR1 MAP2 YKT6 PEF1 NSF MCFD2 NAPA TRIP11 NDEL1 MKKS AP3D1 CTNNB1 EXOC4
GO_POSITIVE_REGULATION_OF_CELL_CYCLE_G1_S_PHASE_TRANSITION	0.010426	0.186643	21	CDC6 CDC45 FAM83D ADAMTS1 CCND1 RGCC CYP1A1 CUL4A
GO_CELL_MATURATION	0.0104279	0.186643	29	VEGFA CCNB1 TRIP13 BRCA2 FBXO5 KIF14 PPARG AURKA TYMS NTN4 TUBB8 CDC25B GATA2 PDE3A
GO_NEGATIVE_REGULATION_OF_CENTRIOLE_REPLICATION	0.0104769	0.186643	3	BRCA1 RBM14 TRIM37
GO_TELOMERIC_LOOP_DISASSEMBLY	0.0104769	0.186643	3	BLM XRCC3 WRN
GO_SMALL_MOLECULE_METABOLIC_PROCESS	0.0105989	0.188324	409	PTGIS SLC2A1 SLC6A8 ELOVL6 ACER2 PSAT1 IGFBP3 BRCA1 ADM RRM2 SLC2A3 AK4 DHCR24 NOX4 PHGDH PPARG HMMR DDIT4 DCTPP1 MTHFD1 NDC1 ATIC TYMS ALDOC ABCG2 PDGFB AMD1 PDK1 RIMKLB ASNS GPAT3 UMPS TRIB3 FARSB HYI CHSY1 PRKAR2B TBXAS1 PLOD2 PNPO CYP1A1 TK1 GCLM BGN PARP1 ART4 KDM3A CTPS1 PLTP ACAT2 PPP1R3B SLC25A19 GNPDA1 RRM1 MMACHC FXN ERO1A PDSS1 CBR1 GPX1 EEF1E1 RORA FASN NUP107 PGD TGFB1 AKR1C1 COQ3 PA…
GO_TYPE_B_PANCREATIC_CELL_PROLIFERATION	0.0106333	0.188444	3	IGFBP3 ERRFI1
GO_REGULATION_OF_CENTROSOME_CYCLE	0.0106964	0.188797	22	BRCA1 PLK4 STIL KIF11 AURKA CCNF RANBP1 RBM14 XRCC3 NEK2 TRIM37
GO_REGULATION_OF_ENDOPLASMIC_RETICULUM_STRESS_INDUCED_INTRINSIC_APOPTOTIC_SIGNALING_PATHWAY	0.0107088	0.188797	11	PTPN1 GRINA BCL2L1 HYOU1 WFS1 SERINC3 PARK7 EIF2AK3 RNF183 ERP29
GO_POSITIVE_REGULATION_OF_NUCLEAR_DIVISION	0.0107362	0.188797	15	DLGAP5 NUSAP1 AURKA PDGFB RGCC RANBP1 CDCA5 INSR UBE2C
GO_POSITIVE_REGULATION_OF_CELL_MIGRATION_INVOLVED_IN_SPROUTING_ANGIOGENESIS	0.0108272	0.189907	5	VEGFA HMOX1 GATA2
GO_NEGATIVE_REGULATION_OF_EPITHELIAL_CELL_DIFFERENTIATION	0.0109179	0.191007	7	VEGFA CCND1 ID1
GO_REGULATION_OF_B_CELL_DIFFERENTIATION	0.0109461	0.19101	3	INHBA INPP5D HMGB3
GO_POSITIVE_REGULATION_OF_G1_S_TRANSITION_OF_MITOTIC_CELL_CYCLE	0.0110015	0.191123	19	CDC6 CDC45 ADAMTS1 CCND1 RGCC CYP1A1 CUL4A
GO_NEGATIVE_REGULATION_OF_ENDOPLASMIC_RETICULUM_STRESS_INDUCED_INTRINSIC_APOPTOTIC_SIGNALING_PATHWAY	0.0110085	0.191123	6	PTPN1 GRINA BCL2L1 HYOU1 WFS1 PARK7
GO_REGULATION_OF_PRODUCTION_OF_MOLECULAR_MEDIATOR_OF_IMMUNE_RESPONSE	0.0110778	0.191837	17	HMOX1 SMAD7 F2RL1 IL6 ATAD5 IL4R DDX21 TGFB1 IL33 IL1R1
GO_POSITIVE_REGULATION_OF_COLD_INDUCED_THERMOGENESIS	0.0111732	0.192999	18	VEGFA ELOVL6 FABP4 CXCR4 KDM3A IL4R PDGFC FABP5 JAK2 G0S2
GO_MITOTIC_DNA_INTEGRITY_CHECKPOINT	0.0112219	0.193021	42	CLSPN CDC6 TOP2A CCNB1 CDK1 CDC25C E2F8 CDK2 CCND1 PCNA TIPIN AURKA RGCC BLM HMGA2
GO_DEVELOPMENT_OF_PRIMARY_FEMALE_SEXUAL_CHARACTERISTICS	0.0112311	0.193021	26	INHBA VEGFA ADAMTS1 FANCA BRCA2
GO_REGULATION_OF_NEURAL_PRECURSOR_CELL_PROLIFERATION	0.0112686	0.19318	16	VEGFA SHCBP1 VEGFC LIMS2 ASPM NES
GO_LIPID_METABOLIC_PROCESS	0.0112989	0.193214	240	PTGIS ANGPTL4 ELOVL6 ACER2 BRCA1 SDC2 FABP4 ADM LRP8 ST8SIA6 DHCR24 RBL1 PPARG UGCG PDGFB PDK1 GPAT3 TRIB3 PRKAR2B TBXAS1 CYP1A1 PIGW PIK3C2B PLTP ACAT2 B3GALNT1 LPCAT2 PDSS1 CBR1 GPX1 AJUBA RORA FASN TGFB1 AKR1C1 PRPF19 PAM PDE3A SDC4 SERPINA3 CDK4 SLC44A5 ACAD11 HSD17B2 ABCA1 PPARA
GO_REGULATION_OF_FILOPODIUM_ASSEMBLY	0.0113683	0.193914	8	WASL FXR1 MYO10 NLGN1 FNBP1L AGRN TGFBR1
GO_CYTOKINE_PRODUCTION_INVOLVED_IN_IMMUNE_RESPONSE	0.0114414	0.194674	11	HMOX1 SMAD7 F2RL1 IL6 DDX21 TGFB1 IL1R1
GO_SPERMIDINE_METABOLIC_PROCESS	0.0114962	0.194701	2	SRM AMD1
GO_REGULATION_OF_KINASE_ACTIVITY	0.0115	0.194701	196	VEGFA CLSPN CDC6 CCNE2 FABP4 TPX2 CCNB1 LRP8 CDK1 CDC25C CCNB2 CKS2 PLK1 RGS4 NOX4 NCAPG2 RBL1 ERRFI1 CCND1 CXCR4 CCNA2 CDKN3 KIF14 CKS1B ECT2 DBF4 BDNF EFNA1 GADD45B PDGFB RGCC CCNY CCNF TRIB3 PRKAR2B CDC25A LDB2 BLM CDC25B HMGA2 CENPE PDGFC CAMKK2 AJUBA DUSP5 TRIB2 BORA IRAK2 EFNA5 TGFB1 MAPK8IP3 SH2B3 SDC4 CDK4 ADCY4
GO_POSITIVE_REGULATION_OF_P38MAPK_CASCADE	0.0116894	0.197418	6	VEGFA GADD45B GDF6
GO_NEGATIVE_REGULATION_OF_B_CELL_DIFFERENTIATION	0.0118343	0.1984	2	INHBA HMGB3
GO_REGULATION_OF_NUCLEAR_CELL_CYCLE_DNA_REPLICATION	0.0118377	0.1984	5	CDC7 DBF4 TIPIN
GO_REGULATION_OF_PROTEIN_AUTOPHOSPHORYLATION	0.0118654	0.1984	12	VEGFA VEGFC ERRFI1 PDGFB PDGFC
GO_SIGNAL_TRANSDUCTION_INVOLVED_IN_CELL_CYCLE_CHECKPOINT	0.0118958	0.1984	31	DTL BRCA1 CCNB1 CDK1 CDC25C E2F8 PLK1 CDK2 PCNA AURKA RGCC
GO_REGULATION_OF_PROTEIN_TYROSINE_KINASE_ACTIVITY	0.0119088	0.1984	19	LRP8 NOX4 NCAPG2 ERRFI1 BDNF EFNA1 PDGFB
GO_CENTROSOME_DUPLICATION	0.011922	0.1984	22	BRCA1 PLK4 STIL BRCA2 CDK2 CCNF RBM14 XRCC3 TRIM37 ARHGEF10
GO_REGULATION_OF_ARP2_3_COMPLEX_MEDIATED_ACTIN_NUCLEATION	0.0120739	0.198563	6	WASL ABI2 WAS CORO1B WASF1
GO_REGULATION_OF_NATURAL_KILLER_CELL_MEDIATED_IMMUNITY	0.0120739	0.198563	6	SERPINB9 LGALS9 CRK ARRB2 IL21
GO_POSITIVE_REGULATION_OF_SPINDLE_CHECKPOINT	0.0121203	0.198563	4	NDC80 MAD2L1 XRCC3
GO_POSITIVE_REGULATION_OF_CELL_CYCLE_CHECKPOINT	0.0121203	0.198563	4	NDC80 MAD2L1 XRCC3
GO_INTERSTRAND_CROSS_LINK_REPAIR	0.0121448	0.198563	22	UBE2T RAD51AP1 FANCA MCM8 FANCD2 DCLRE1B XRCC3 FANCI USP1 RPA3 RAD51 RPA1
GO_MESODERM_DEVELOPMENT	0.0121448	0.198563	22	INHBA VEGFA HMGA2
GO_ANTIGEN_PROCESSING_AND_PRESENTATION_OF_PEPTIDE_OR_POLYSACCHARIDE_ANTIGEN_VIA_MHC_CLASS_II	0.0121614	0.198563	23	KIF4A KIF11 KIF23 KIF15 KIF18A KIF2C RACGAP1 KIF22 CENPE
GO_CENTROMERE_COMPLEX_ASSEMBLY	0.0121647	0.198563	27	CENPW CENPF CENPI CENPK CENPO CENPL CENPN HJURP HELLS CENPM CENPE MIS18A CENPU POGZ CENPA OIP5 RUVBL1
GO_SIGNAL_TRANSDUCTION_IN_ABSENCE_OF_LIGAND	0.0123253	0.200705	10	INHBA ITGAV
GO_SMAD_PROTEIN_SIGNAL_TRANSDUCTION	0.0123768	0.200857	13	INHBA RBM14 GDF6 PARP1 TGFB1
GO_POSITIVE_REGULATION_OF_MYELOID_LEUKOCYTE_MEDIATED_IMMUNITY	0.0124152	0.200857	5	F2RL1 IL4R DDX21 GATA2
GO_SISTER_CHROMATID_COHESION	0.0124439	0.200857	21	ESCO2 FEN1 BUB1 PLK1 CDC20 BUB1B KIF22 POGZ CDCA5 DSCC1
GO_PROTEIN_HYDROXYLATION	0.0124524	0.200857	10	EGLN3 P4HA1 P3H2 PLOD2 EGLN1 P4HA2 OGFOD1
GO_REGULATION_OF_UBIQUITIN_PROTEIN_LIGASE_ACTIVITY	0.0125606	0.202125	11	PLK1 MAD2L1 CDC20 FBXO5 UBE2S UBE2C BAG2
GO_POSITIVE_REGULATION_OF_PROTEIN_DEPOLYMERIZATION	0.0126796	0.202286	2	F2RL1 NES
GO_RENAL_SYSTEM_PROCESS_INVOLVED_IN_REGULATION_OF_BLOOD_VOLUME	0.0127039	0.202286	5	GJA5 F2RL1 PDGFB
GO_REGULATION_OF_GLOMERULAR_FILTRATION	0.0127039	0.202286	5	GJA5 F2RL1 PDGFB
GO_RENAL_SYSTEM_PROCESS_INVOLVED_IN_REGULATION_OF_SYSTEMIC_ARTERIAL_BLOOD_PRESSURE	0.0127039	0.202286	5	GJA5 F2RL1 PDGFB
GO_CELLULAR_RESPONSE_TO_FOLLICLE_STIMULATING_HORMONE_STIMULUS	0.0127188	0.202286	4	INHBA GCLM EFNA5
GO_NUCLEAR_ENVELOPE_ORGANIZATION	0.0128834	0.204222	18	CCNB1 CDK1 CCNB2 PLK1 BANF1 SPAG4 VRK1 NEK6 NUP93 NUP155
GO_FEMALE_SEX_DIFFERENTIATION	0.0129005	0.204222	29	INHBA VEGFA ADAMTS1 FANCA BRCA2
GO_NEGATIVE_REGULATION_OF_MYELOID_LEUKOCYTE_DIFFERENTIATION	0.0129606	0.2047	10	INHBA FSTL3 CUL4A GATA2 INPP5D
GO_POSITIVE_REGULATION_OF_NEURAL_PRECURSOR_CELL_PROLIFERATION	0.0130877	0.206229	10	VEGFA VEGFC ASPM NES
GO_ENDOPLASMIC_RETICULUM_ORGANIZATION	0.0131332	0.20647	10	RTN4 ARL6IP1 LMAN1 TMEM33 SGTA TRAM2 EIF2AK3 LMAN2L TMEM38B SEC31B
GO_DNA_DAMAGE_RESPONSE_DETECTION_OF_DNA_DAMAGE	0.0131941	0.206505	24	DTL RFC3 RFC2 PCNA POLD2 RFC5 PARP1 HMGA2 RFC4 CUL4A USP1 RPA3 RPA1
GO_NEURAL_PRECURSOR_CELL_PROLIFERATION	0.013196	0.206505	30	VEGFA MELK SHCBP1 VEGFC LIMS2 RACGAP1 KIF14 ASPM NES PSMG1 RRM1 RORA GATA2
GO_DRUG_TRANSPORT	0.0133305	0.207777	29	INHBA SLC6A8 SLC7A2 RGS4 ABCG2 SLC7A5 SLC25A19
GO_CENTRIOLE_ASSEMBLY	0.0133381	0.207777	13	BRCA1 PLK4 STIL CDK2 RBM14 TRIM37
GO_NEGATIVE_REGULATION_OF_INTERFERON_GAMMA_PRODUCTION	0.013397	0.207999	8	INHBA IL1RL1 IL33 C1QBP
GO_ORGANOPHOSPHATE_BIOSYNTHETIC_PROCESS	0.0134134	0.207999	124	PTGIS ELOVL6 RRM2 AK4 MTHFD1 ATIC TYMS PDGFB PDK1 GPAT3 UMPS PNPO TK1 PARP1 PIGW CTPS1 PIK3C2B
GO_OXIDATION_REDUCTION_PROCESS	0.0134987	0.208846	239	PTGIS EGLN3 CCNB1 RRM2 HMOX1 LOX CDK1 STEAP1 DHCR24 NOX4 P4HA1 PHGDH SESN3 PPARG MTHFD1 VCAM1 ALDOC P3H2 CYP4X1 STEAP3 TBXAS1 PLOD2 GBE1 EGLN1 PNPO CYP1A1 VAT1L KDM3A ALKBH8 ACAT2 PPP1R3B RRM1 MMACHC FXN CYCS ERO1A CBR1 GPX1 COA6 FASN STEAP2 PGD AKR1C1 PAM BID MTFR2 DHFR ACAD11 HSD17B2 PPARA
GO_PATHWAY_RESTRICTED_SMAD_PROTEIN_PHOSPHORYLATION	0.0135933	0.20959	22	INHBA SMAD7 TTK SMAD6 GDF6
GO_LIPID_BIOSYNTHETIC_PROCESS	0.0136082	0.20959	133	PTGIS ELOVL6 ACER2 BRCA1 ADM ST8SIA6 DHCR24 UGCG PDGFB GPAT3 TRIB3 TBXAS1 CYP1A1 PIGW PIK3C2B ACAT2 LPCAT2 PDSS1 CBR1 AJUBA FASN PRPF19 CDK4 SLC44A5 HSD17B2 INPP5D PIK3R3 IDI1 ABCG1 FABP5 COQ2
GO_POSITIVE_CHEMOTAXIS	0.0136986	0.209806	13	VEGFA VEGFC F2RL1 PDGFB HMGB2
GO_REGULATION_OF_SPINDLE_ORGANIZATION	0.0137003	0.209806	12	TACC3 TPX2 PLK1 SPAG5 GPSM2 BORA
GO_NEGATIVE_REGULATION_OF_PRODUCTION_OF_MOLECULAR_MEDIATOR_OF_IMMUNE_RESPONSE	0.0137145	0.209806	5	HMOX1 SMAD7 TGFB1 IL33
GO_DNA_PACKAGING	0.0137805	0.210346	62	NCAPH TOP2A CCNB1 CDK1 NUSAP1 NCAPG CHAF1B CENPW NCAPG2 CENPI CENPK CENPO CENPL CENPN HJURP HELLS BANF1 CENPM HMGA2 HMGB2 MIS18A GRWD1 CENPU SMC4 MCM2 CENPA SMC2 NAP1L5 HAT1 CDCA5 OIP5 RUVBL1
GO_CELLULAR_RESPONSE_TO_ALCOHOL	0.013868	0.210523	29	INHBA BRCA1 LRP8 PPARG PTGER4 BLM ITPR2 EFNA5 CDK4 ABCA1 RAD51 AKR1C3
GO_REGULATION_OF_MICROTUBULE_BASED_PROCESS	0.0139143	0.210523	60	TACC3 BRCA1 PLK4 STIL TPX2 KIF11 PLK1 KIF18A SKA1 SKA3 SPAG5 AURKA CKAP2 CCNF RANBP1 TBCD RBM14 FKBP4 XRCC3 NEK2 GPSM2 TRIM37 BORA EFNA5
GO_PEPTIDYL_PROLINE_HYDROXYLATION_TO_4_HYDROXY_L_PROLINE	0.0139159	0.210523	4	EGLN3 P4HA1 EGLN1 P4HA2
GO_NEGATIVE_REGULATION_OF_LEUKOCYTE_DIFFERENTIATION	0.0139626	0.210523	17	INHBA SMAD7 FSTL3 IL4R CUL4A GATA2 INPP5D HMGB3
GO_SIGNAL_TRANSDUCTION_IN_RESPONSE_TO_DNA_DAMAGE	0.0140125	0.210523	50	ACER2 DTL BRCA1 CCNB1 CDK1 CDC25C FOXM1 E2F8 BRCA2 PLK1 CDK2 PCNA AURKA RGCC ATAD5 NDRG1 TFDP1 EEF1E1 PRPF19 BID E2F1 GTSE1 MYO6 PLA2R1
GO_GABAERGIC_NEURON_DIFFERENTIATION	0.0140321	0.210523	2	INHBA GATA2
GO_NEGATIVE_REGULATION_OF_MACROPHAGE_DIFFERENTIATION	0.0140321	0.210523	2	INHBA GATA2
GO_WATER_SOLUBLE_VITAMIN_METABOLIC_PROCESS	0.014039	0.210523	22	SLC2A1 PSAT1 SLC2A3 MTHFD1 PNPO SLC25A19 MMACHC DHFR SLC19A1 CD320
GO_CHROMATIN_REMODELING_AT_CENTROMERE	0.0140737	0.21058	24	CENPW CENPI CENPK CENPO CENPL CENPN HJURP HELLS CENPM MIS18A CENPU CENPA OIP5 RUVBL1
GO_ARTERY_DEVELOPMENT	0.0141836	0.210608	24	VEGFA GJA5 LOX SMAD7 ADAMTS9 SMAD6
GO_DNA_SYNTHESIS_INVOLVED_IN_DNA_REPAIR	0.0141836	0.210608	24	DTL RFC3 POLE2 RFC2 PCNA POLD2 RFC5 RFC4 WRN POLA1 RPA3 RPA1
GO_REGULATION_OF_LIPOPROTEIN_LIPASE_ACTIVITY	0.0141943	0.210608	6	ANGPTL4 LPL ABHD5
GO_NEGATIVE_REGULATION_OF_CYTOKINE_PRODUCTION_INVOLVED_IN_IMMUNE_RESPONSE	0.0142299	0.210608	3	HMOX1 SMAD7 TGFB1
GO_MYELOID_LEUKOCYTE_CYTOKINE_PRODUCTION	0.0142299	0.210608	3	HMOX1 DDX21 TGFB1
GO_RESPONSE_TO_ANTINEOPLASTIC_AGENT	0.0142689	0.210728	30	BRCA1 FBXO32 HMOX1 ERRFI1 DDIT4 PCNA TIMELESS PDGFB ASNS BLM EIF4EBP1 CDK4 DHFR RAD51
GO_MESODERM_MORPHOGENESIS	0.0143017	0.210757	11	INHBA HMGA2
GO_ESTABLISHMENT_OF_MITOTIC_SPINDLE_LOCALIZATION	0.0144343	0.211902	12	NDC80 NUSAP1 PLK1 MAD2L1 GPSM2 CENPA
GO_MICROTUBULE_ORGANIZING_CENTER_ORGANIZATION	0.0144431	0.211902	42	XRCC2 BRCA1 PLK4 STIL CDK1 KIF11 BRCA2 PLK1 CDK2 AURKA CCNF RANBP1 RBM14 XRCC3 NEK2 TRIM37 ARHGEF10
GO_LYMPH_VESSEL_DEVELOPMENT	0.0144726	0.211902	6	VEGFA VEGFC EFNB2 BMPR2
GO_RE_ENTRY_INTO_MITOTIC_CELL_CYCLE	0.0147084	0.213722	2	CCND1 CCNF
GO_NEGATIVE_REGULATION_OF_ADAPTIVE_IMMUNE_RESPONSE	0.014725	0.213722	5	SMAD7 IL1RL1 IL4R IL33
GO_ERYTHROCYTE_HOMEOSTASIS	0.014728	0.213722	29	INHBA VEGFA HMOX1 NCAPG2 LYAR HMGB2 GATA2 SH2B3 INPP5D JAK2 HSPA9
GO_NEGATIVE_REGULATION_OF_MEIOTIC_CELL_CYCLE	0.0147509	0.213722	6	TTK TRIP13 FBXO5
GO_POSITIVE_REGULATION_OF_PROTEIN_AUTOPHOSPHORYLATION	0.0147535	0.213722	9	VEGFA VEGFC PDGFB PDGFC
GO_POSITIVE_REGULATION_OF_PHAGOCYTOSIS_ENGULFMENT	0.0148137	0.21414	4	F2RL1 PPARG GATA2 ANO6
GO_VITAMIN_METABOLIC_PROCESS	0.0150038	0.216203	31	SLC2A1 PSAT1 SLC2A3 MTHFD1 PNPO CYP1A1 PLTP SLC25A19 MMACHC CBR1 DHFR AKR1C3 SLC19A1 CD320
GO_ADAPTIVE_THERMOGENESIS	0.0150198	0.216203	30	VEGFA ELOVL6 FABP4 CXCR4 ARRDC3 ID1 KDM3A IL4R PGAM5 PDGFC
GO_MYELOID_LEUKOCYTE_DIFFERENTIATION	0.0150679	0.216439	34	INHBA VEGFA F2RL1 PPARG PARP1 FSTL3 CUL4A CD109 FASN MYH9 TGFB1 GATA2
GO_POSITIVE_REGULATION_OF_SPROUTING_ANGIOGENESIS	0.015366	0.218791	7	VEGFA HMOX1 GATA2
GO_REGULATION_OF_INSULIN_LIKE_GROWTH_FACTOR_RECEPTOR_SIGNALING_PATHWAY	0.0154781	0.218791	1	IGFBP3
GO_POSITIVE_REGULATION_OF_INSULIN_LIKE_GROWTH_FACTOR_RECEPTOR_SIGNALING_PATHWAY	0.0154781	0.218791	1	IGFBP3
GO_HOMOLOGOUS_RECOMBINATION	0.0155011	0.218791	13	TOP2A TRIP13 PSMC3IP RMI1 MND1 RAD54L BRIP1 RAD51
GO_ROOF_OF_MOUTH_DEVELOPMENT	0.0155011	0.218791	13	INHBA CLDN5 LRRC32 PAK1IP1
GO_POSITIVE_REGULATION_OF_SMOOTH_MUSCLE_CELL_MIGRATION	0.0155193	0.218791	8	ADAMTS1 NOX4 SEMA6D PDGFB
GO_DISACCHARIDE_METABOLIC_PROCESS	0.0155537	0.218791	2	SLC2A1 BRAF
GO_CARDIAC_VASCULAR_SMOOTH_MUSCLE_CELL_DIFFERENTIATION	0.0155537	0.218791	2	VEGFA
GO_PEPTIDYL_PROLINE_HYDROXYLATION	0.0156519	0.218791	8	EGLN3 P4HA1 P3H2 EGLN1 P4HA2 OGFOD1
GO_GUANOSINE_CONTAINING_COMPOUND_BIOSYNTHETIC_PROCESS	0.0156674	0.218791	4	GMPS NME4 IMPDH1 HPRT1
GO_HISTONE_EXCHANGE	0.0156993	0.218791	23	CENPW CENPI CENPK CENPO CENPL CENPN HJURP CENPM MIS18A CENPU CENPA OIP5 RUVBL1
GO_CELLULAR_PROCESS_INVOLVED_IN_REPRODUCTION_IN_MULTICELLULAR_ORGANISM	0.0157306	0.218791	69	INHBA NCAPH TOP2A CCNB1 TTK TRIP13 FANCA BRCA2 PLK1 FBXO5 KIF18A ASPM MYBL1 ETV5 AURKA TUBB8 CDC25B KDM3A HMGB2
GO_POSITIVE_REGULATION_OF_STEM_CELL_PROLIFERATION	0.0157888	0.218791	9	VEGFA VEGFC ASPM HMGA2
GO_POSITIVE_REGULATION_OF_TYPE_2_IMMUNE_RESPONSE	0.0157936	0.218791	3	IL6 IL4R IL33
GO_NEGATIVE_REGULATION_OF_T_HELPER_1_TYPE_IMMUNE_RESPONSE	0.0157936	0.218791	3	IL1RL1 IL4R IL33
GO_POSITIVE_REGULATION_OF_INTERLEUKIN_5_PRODUCTION	0.0157936	0.218791	3	IL1RL1 IL1RAP IL33
GO_NEGATIVE_REGULATION_OF_LYMPHOCYTE_MIGRATION	0.0157982	0.218791	3	WASL CD200 AKT1
GO_SMOOTH_MUSCLE_CELL_MIGRATION	0.0158089	0.218791	17	IGFBP3 ADAMTS1 NOX4 SEMA6D TPM1 PDGFB
GO_CELL_CYCLE_ARREST	0.0158794	0.219323	66	INHBA BRCA1 CCNB1 CDK1 CDC25C FOXM1 E2F8 DHCR24 CDK2 CCND1 CDKN3 KIF20B PCNA AURKA RGCC DDIAS SKIL HMGA2
GO_DNA_DAMAGE_RESPONSE_SIGNAL_TRANSDUCTION_BY_P53_CLASS_MEDIATOR	0.0159325	0.219408	41	ACER2 BRCA1 CCNB1 CDK1 CDC25C FOXM1 E2F8 BRCA2 CDK2 PCNA AURKA RGCC NDRG1 TFDP1 EEF1E1
GO_SINGLE_STRANDED_VIRAL_RNA_REPLICATION_VIA_DOUBLE_STRANDED_DNA_INTERMEDIATE	0.01595	0.219408	3	TOP2A HMGA2 APOBEC3B
GO_INNERVATION	0.0160399	0.219455	7	VCAM1 SULF1 SERPINE2 SEMA3A LRIG1 ADARB1
GO_VASCULAR_SMOOTH_MUSCLE_CELL_DIFFERENTIATION	0.0160499	0.219455	8	VEGFA ADM PDGFB DNMT1 NFATC2 SGCB
GO_POSITIVE_REGULATION_OF_VASCULAR_ENDOTHELIAL_GROWTH_FACTOR_PRODUCTION	0.0160499	0.219455	8	BRCA1 IL6 SULF1 RORA TGFB1
GO_G1_DNA_DAMAGE_CHECKPOINT	0.0161256	0.220049	29	CCNB1 CDK1 CDC25C E2F8 CDK2 CCND1 PCNA AURKA RGCC
GO_REGULATION_OF_HORMONE_SECRETION	0.016261	0.221037	33	INHBA SLC2A1 ITPR2 UQCC2 EFNA5
GO_RENAL_RESPONSE_TO_BLOOD_FLOW_INVOLVED_IN_CIRCULATORY_RENIN_ANGIOTENSIN_REGULATION_OF_SYSTEMIC_ARTERIAL_BLOOD_PRESSURE	0.0162627	0.221037	3	GJA5 F2RL1
GO_POSITIVE_REGULATION_OF_CELL_CYCLE_ARREST	0.0162974	0.221068	32	BRCA1 CCNB1 CDK1 CDC25C E2F8 CDK2 PCNA AURKA RGCC HMGA2 TFDP1
GO_REGULATION_OF_DNA_RECOMBINATION	0.0164926	0.223272	24	RAD51AP1 TIMELESS PARPBP POLQ ATAD5 PARP1 BLM KPNA2 WRN TGFB1 ALYREF RAD51 FUS
GO_PHOTORECEPTOR_CELL_DEVELOPMENT	0.0165754	0.223507	3	VEGFA IFT140
GO_PHOTORECEPTOR_CELL_DIFFERENTIATION	0.0165754	0.223507	3	VEGFA IFT140
GO_REGULATION_OF_RESPONSE_TO_ENDOPLASMIC_RETICULUM_STRESS	0.0167189	0.224979	23	USP25 PTPN1 USP14 GRINA UBE2G2 TMEM33 BCL2L1 HYOU1 USP13 BAX WFS1 OS9 SGTA SERINC3 PARK7 EIF2AK3 RNF183 ERP29
GO_FIBROBLAST_ACTIVATION	0.0167589	0.224979	4	AKAP12 RGCC GCLM
GO_CARDIAC_CELL_DEVELOPMENT	0.0168049	0.224979	23	VEGFA CCNB1 CDK1 RGS4 SORBS2 MEF2A
GO_RESPONSE_TO_ANTIMETABOLITE	0.0168383	0.224979	6	TIMELESS ASNS BLM DHFR RAD51
GO_POSITIVE_REGULATION_OF_HISTONE_H4_ACETYLATION	0.0168495	0.224979	1	BRCA1
GO_POSTREPLICATION_REPAIR	0.0171885	0.226406	25	DTL BRCA1 RFC3 POLE2 RFC2 PCNA POLD2 RFC5 RFC4
GO_PROTEIN_N_LINKED_GLYCOSYLATION	0.0172166	0.226406	16	UGGT2 DPM2 DOLPP1 MGAT2 LMAN1 UBE2G2 MCFD2 ALG14 GFPT1 PGM3 MVD ALG10 ALG8 MPDU1 FUT8
GO_CARBOHYDRATE_TRANSMEMBRANE_TRANSPORT	0.0172646	0.226406	21	SLC2A1 SLC2A3 SLC2A14 MEF2A TRIB3
GO_REGULATION_OF_CELL_CYCLE_ARREST	0.0173192	0.226406	37	BRCA1 CCNB1 CDK1 CDC25C FOXM1 E2F8 CDK2 CCND1 PCNA AURKA RGCC HMGA2 TFDP1 CDK4 SLC25A33 E2F1 GTSE1
GO_PROTEIN_KINASE_C_SIGNALING	0.0173878	0.226406	7	VEGFA AKAP12 PDGFB
GO_NEGATIVE_REGULATION_OF_UBIQUITIN_PROTEIN_TRANSFERASE_ACTIVITY	0.0173949	0.226406	6	SMAD7 MAD2L1 FBXO5 BAG2
GO_POSITIVE_REGULATION_OF_ERYTHROCYTE_DIFFERENTIATION	0.0174108	0.226406	11	INHBA HMGB2 GATA2 INPP5D
GO_POSITIVE_REGULATION_OF_PATHWAY_RESTRICTED_SMAD_PROTEIN_PHOSPHORYLATION	0.0174244	0.226406	17	INHBA TTK GDF6
GO_TAURINE_TRANSPORT	0.0174373	0.226406	1	SLC6A6
GO_PRODUCTION_OF_MOLECULAR_MEDIATOR_OF_IMMUNE_RESPONSE	0.0175022	0.226406	28	EXO1 HMOX1 SMAD7 F2RL1 IL6 POLQ ATAD5 IL4R DDX21 TGFB1 IL33 IL1R1
GO_CARDIAC_MUSCLE_CELL_DIFFERENTIATION	0.0176306	0.226406	29	VEGFA CCNB1 CDK1 RGS4 NOX4 SORBS2 MEF2A ALPK3 CACYBP TGFB1 PPARA
GO_ACYLGLYCEROL_HOMEOSTASIS	0.0176574	0.226406	7	ANGPTL4 RORA
GO_VASCULAR_ENDOTHELIAL_GROWTH_FACTOR_SIGNALING_PATHWAY	0.0176733	0.226406	6	VEGFA VEGFC DCN
GO_REGULATION_OF_HISTONE_DEACETYLASE_ACTIVITY	0.0177515	0.226406	2	VEGFA CAMK2D
GO_REGULATION_OF_B_CELL_ACTIVATION	0.0177859	0.226406	18	INHBA IL6 ATAD5 TGFB1 INPP5D HMGB3 CD320 NFATC2 MSH2 TNFRSF21 PAWR
GO_NEGATIVE_REGULATION_OF_MYELOID_CELL_DIFFERENTIATION	0.0177859	0.226406	18	INHBA NCAPG2 FSTL3 CUL4A GATA2 INPP5D HMGB3 HSPA9
GO_MITOTIC_CYTOKINETIC_PROCESS	0.0178124	0.226406	6	KIF20A CEP55 KIF20B CHMP1A CHMP7
GO_NEGATIVE_REGULATION_OF_LIPASE_ACTIVITY	0.0178264	0.226406	3	ANGPTL4 PLA2R1
GO_POSITIVE_REGULATION_OF_EXTRINSIC_APOPTOTIC_SIGNALING_PATHWAY	0.0178593	0.226406	12	INHBA SKIL
GO_FOREBRAIN_NEURON_DIFFERENTIATION	0.0178593	0.226406	12	INHBA SEMA3A GATA2
GO_BLOOD_VESSEL_ENDOTHELIAL_CELL_MIGRATION	0.0178952	0.226406	32	VEGFA HMOX1 VEGFC PPARG ID1 EFNA1 PDGFB RGCC GPX1 MYH9 TGFB1 GATA2
GO_VITAMIN_B6_METABOLIC_PROCESS	0.0179205	0.226406	2	PSAT1 PNPO
GO_NEGATIVE_REGULATION_OF_VASCULAR_SMOOTH_MUSCLE_CELL_PROLIFERATION	0.0179516	0.226406	6	HMOX1 PPARG TPM1
GO_BUNDLE_OF_HIS_CELL_TO_PURKINJE_MYOCYTE_COMMUNICATION	0.0180251	0.226406	1	GJA5
GO_CARDIAC_CONDUCTION_SYSTEM_DEVELOPMENT	0.0180251	0.226406	1	GJA5
GO_GAP_JUNCTION_ASSEMBLY	0.0180251	0.226406	1	GJA5
GO_REGULATION_OF_ATRIAL_CARDIAC_MUSCLE_CELL_MEMBRANE_DEPOLARIZATION	0.0180251	0.226406	1	GJA5
GO_BUNDLE_OF_HIS_CELL_TO_PURKINJE_MYOCYTE_SIGNALING	0.0180251	0.226406	1	GJA5
GO_PURKINJE_MYOCYTE_TO_VENTRICULAR_CARDIAC_MUSCLE_CELL_SIGNALING	0.0180251	0.226406	1	GJA5
GO_AV_NODE_CELL_TO_BUNDLE_OF_HIS_CELL_COMMUNICATION	0.0180251	0.226406	1	GJA5
GO_SA_NODE_CELL_TO_ATRIAL_CARDIAC_MUSCLE_CELL_COMMUNICATION	0.0180251	0.226406	1	GJA5
GO_REGULATION_OF_MEMBRANE_DEPOLARIZATION_DURING_ACTION_POTENTIAL	0.0180251	0.226406	1	GJA5
GO_HOMOLOGOUS_CHROMOSOME_SEGREGATION	0.0180514	0.226406	14	CCNE2 TRIP13 PLK1 NDC1 FANCD2 PTTG1 BRIP1
GO_ARTERY_MORPHOGENESIS	0.0181279	0.226814	18	VEGFA GJA5 SMAD7 ADAMTS9
GO_MYELOID_CELL_HOMEOSTASIS	0.0181722	0.226814	35	INHBA VEGFA HMOX1 NCAPG2 IL6 LYAR HMGB2
GO_PROTEIN_DNA_COMPLEX_SUBUNIT_ORGANIZATION	0.0181836	0.226814	78	CDC45 MCM4 MCM5 CHAF1B MCM3 CENPW MCM6 GMNN CENPF CENPI CENPK CENPO CENPL CENPN HJURP HELLS PARP1 CENPM CENPE HMGB2 MIS18A GRWD1 CUL4A CENPU MCM2 POGZ CENPA NAP1L5 HAT1 RPA3 RAD51 RPA1 OIP5 RUVBL1
GO_TRANSLESION_SYNTHESIS	0.0182735	0.227092	21	DTL RFC3 POLE2 RFC2 PCNA POLD2 RFC5 RFC4 RPA3 RPA1
GO_CARDIOCYTE_DIFFERENTIATION	0.0183213	0.227092	32	VEGFA CCNB1 CDK1 RGS4 NOX4 SORBS2 MEF2A VCAM1 ALPK3 CACYBP TGFB1 PPARA
GO_ELASTIC_FIBER_ASSEMBLY	0.0183341	0.227092	5	FBLN5 LOX EFEMP2 THSD4
GO_REGULATION_OF_RESPONSE_TO_STRESS	0.0183982	0.227092	343	PTGIS VEGFA PBK FBLN5 BRCA1 FABP4 LRP8 FOXM1 RAD51AP1 KANK1 SLC7A2 FANCA F2RL1 FBXO5 RBL1 ERRFI1 WDR76 CXCR4 SESN3 PPARG PCNA NDC1 FANCD2 TIMELESS PARPBP IL6 GADD45B HSPH1 POLQ PDGFB DDIAS ATAD5 PTPRF PTGER4 IL1RL1 POLR3G RBM14 SKIL GDF6 PARP1 FKBP4 HMGA2 HMGB2 SERPINE2 CUL4A SVIP SEMA3A GPX1 EEF1E1 AJUBA CD109 RORA IRAK2 MYH9 NUP107 MAPK8IP3 NUAK1 IL33 SH2B3 USP1 BID DHFR PPARA PSMD2 IL1R1 RPA3 …
GO_CELLULAR_RESPONSE_TO_GLUCOSE_STARVATION	0.0184057	0.227092	11	SLC2A1 SESN3 ASNS
GO_MITOTIC_CHROMOSOME_CONDENSATION	0.0184057	0.227092	11	NCAPH NUSAP1 NCAPG SMC4 SMC2 CDCA5
GO_REGULATION_OF_CYTOSKELETON_ORGANIZATION	0.0185167	0.227803	122	TACC3 BRCA1 PLK4 STIL TPX2 KIF11 KANK1 PLK1 F2RL1 RGS4 NOX4 KIF18A SKA1 ECT2 SKA3 SPAG5 ID1 AURKA TPM1 CKAP2 RGCC NES PREX1 SYNPO CCNF RANBP1 PTGER4 TBCD RBM14 FKBP4 ARPC5L XRCC3 NEK2 GPSM2 TRIM37 BORA ARHGEF10 EFNA5 PAM SDC4
GO_NEGATIVE_REGULATION_OF_STRESS_ACTIVATED_PROTEIN_KINASE_SIGNALING_CASCADE	0.01853	0.227803	11	PBK FOXM1 F2RL1
GO_REGULATION_OF_HISTONE_DEACETYLATION	0.018921	0.231774	3	VEGFA MAPK8
GO_REGULATION_OF_DEACETYLASE_ACTIVITY	0.018921	0.231774	3	VEGFA MAPK8
GO_REGULATION_OF_ERYTHROCYTE_DIFFERENTIATION	0.0190078	0.232419	14	INHBA NCAPG2 HMGB2 GATA2 INPP5D HSPA9
GO_REGULATION_OF_MICROTUBULE_BASED_MOVEMENT	0.0191761	0.234059	6	BBS2 ARMC4 MAP2 TTC21B MKKS CFAP20
GO_NEGATIVE_REGULATION_OF_HEMOPOIESIS	0.0192687	0.234441	25	INHBA SMAD7 NCAPG2 FSTL3 IL4R CUL4A GATA2 INPP5D HMGB3 HSPA9
GO_CARDIAC_MUSCLE_TISSUE_DEVELOPMENT	0.0193066	0.234441	43	VEGFA GJA5 CCNB1 CDK1 SMAD7 RGS4 NOX4 ADAMTS9 SORBS2 TPM1 MEF2A
GO_CORONARY_ARTERY_MORPHOGENESIS	0.0193901	0.234441	3	VEGFA TGFBR1
GO_VENTRICULAR_CARDIAC_MUSCLE_CELL_DIFFERENTIATION	0.0194096	0.234441	7	CCNB1 CDK1 MEF2A
GO_VENTRICULAR_CARDIAC_MUSCLE_CELL_DEVELOPMENT	0.0194096	0.234441	7	CCNB1 CDK1 MEF2A
GO_NEGATIVE_REGULATION_OF_ENDOTHELIAL_CELL_DIFFERENTIATION	0.0194523	0.234441	4	VEGFA ID1
GO_SPHINGOLIPID_BIOSYNTHETIC_PROCESS	0.0195015	0.234441	17	ELOVL6 ACER2 ST8SIA6 UGCG
GO_PROTEIN_DEGLYCOSYLATION	0.0195059	0.234441	5	UGGT2 SEL1L MAN2B2 OS9 PARK7
GO_POSITIVE_REGULATION_OF_HORMONE_SECRETION	0.0195167	0.234441	16	INHBA JAK2
GO_REGULATION_OF_EPITHELIAL_CELL_APOPTOTIC_PROCESS	0.0196101	0.235128	18	ANGPTL4 HMOX1 IL6 RGCC GATA2 ANO6 AKR1C3 JAK2
GO_NEGATIVE_REGULATION_OF_RESPONSE_TO_ENDOPLASMIC_RETICULUM_STRESS	0.0196429	0.235128	13	USP25 PTPN1 USP14 GRINA UBE2G2 BCL2L1 HYOU1 WFS1 OS9 SGTA PARK7
GO_TROPHOBLAST_GIANT_CELL_DIFFERENTIATION	0.0197029	0.235427	3	PLK4 E2F8 E2F7
GO_MUSCLE_CELL_PROLIFERATION	0.0197368	0.235427	39	IGFBP3 CCNB1 ADAMTS1 HMOX1 CDK1 PPARG SKP2 IL6 TPM1 PDGFB
GO_DNA_REPLICATION_INDEPENDENT_NUCLEOSOME_ORGANIZATION	0.0198452	0.236306	26	CENPW CENPI CENPK CENPO CENPL CENPN HJURP CENPM MIS18A CENPU CENPA HAT1 OIP5 RUVBL1
GO_MAMMARY_GLAND_ALVEOLUS_DEVELOPMENT	0.0198998	0.236544	6	VEGFA CCND1
GO_COMMISSURAL_NEURON_AXON_GUIDANCE	0.0200156	0.237507	3	VEGFA DAG1
GO_CELL_CELL_JUNCTION_ORGANIZATION	0.0201032	0.238132	29	VEGFA GJA5 SMAD7 F2RL1 LIMS2 ECT2 TBCD TGFB1 CLDN5 EPB41L3 OCLN
GO_RESPONSE_TO_ALCOHOL	0.0202318	0.239078	58	INHBA BRCA1 LRP8 CDK1 RGS4 CCND1 PPARG TYMS VCAM1 PTGER4 PARP1 BLM ITPR2 FOSL1 EIF4EBP1 EFNA5 TGFB1 CDK4 ABCA1 RAD51 NQO1 AKR1C3
GO_NUCLEAR_TRANSCRIBED_MRNA_CATABOLIC_PROCESS_NONSENSE_MEDIATED_DECAY	0.0202532	0.239078	19	SMG8 PPP2CA GSPT1 PYM1 RPL35 SECISBP2 EIF4G1 RPL36A RPS27A NCBP1 RBM8A EIF4A3 SMG1 MAGOH ETF1 NBAS RPS26 RNPS1 SMG6
GO_TEMPERATURE_HOMEOSTASIS	0.0203632	0.23952	37	VEGFA ELOVL6 FABP4 CXCR4 ARRDC3 ID1 KDM3A IL4R PGAM5 PDGFC GPX1
GO_RESPONSE_TO_OXYGEN_CONTAINING_COMPOUND	0.020398	0.23952	318	INHBA SLC2A1 CDC6 ACER2 FBLN5 BRCA1 CCNB1 FBXO32 ADM HMOX1 LRP8 CDK1 KANK1 RGS4 NOX4 KIF18A CDK2 ERRFI1 CCND1 CCNA2 SESN3 PPARG AKAP12 ECT2 SMAD6 DDIT4 PCNA TXNIP ID1 TIMELESS IL6 TYMS TPM1 VCAM1 PDGFB ASNS TRIB3 PTGER4 PRKAR2B PPIF EGLN1 MGARP CYP1A1 GCLM PARP1 BLM DCPS HMGB2 GNA14 RMI1 SELL ITPR2 FXN PDGFC COL1A2 GPX1 CAMKK2 FOSL1 EIF4EBP1 RORA IRAK2 EFNA5 CACYBP TGFB1 AKR1C1 PAM PDE3A CDK4 BRI…
GO_IMMUNE_RESPONSE_REGULATING_CELL_SURFACE_RECEPTOR_SIGNALING_PATHWAY	0.0204082	0.23952	81	PSMA6 GAB2 PSMD13 WASL TAB2 EIF2B1 CALM1 WAS PSMA1 PSMB6 ABI1 MYO10 PLD2 SOS1 PSMB4 PSMD6 CRK MYO1G PSMC2 ERMAP EZR PSMD7 PRKACA PSMB1 CD79A PSMF1 DOCK1 FER ELF2 GPS2 MAPK8 NFKB1 PLSCR1 YES1 BAX PSMC4 CBFB GRB2 PRNP MICB WASF2 PSMA7 NFKBIZ PSMD3 EIF2B5 STOML2 PRKACB ICAM2 PVRIG PSMC3 ARPC1B LGALS3 PSMB3 EIF2B3 PLEKHA1 PSMD1 LPXN PSMB5 HSP90AA1 PSMD10 BCAR1 PSMA3 CACNB3 PSMC5 BTN2A2 PSME3 PAWR RPS…
GO_POSITIVE_REGULATION_OF_DEACETYLASE_ACTIVITY	0.0204565	0.23952	2	VEGFA MAPK8
GO_INTERFERON_GAMMA_PRODUCTION	0.0205623	0.23952	16	INHBA F2RL1 IL1RL1 IL33 IL1R1 C1QBP
GO_RESPONSE_TO_OSMOTIC_STRESS	0.0205845	0.23952	10	SLC2A1 ERRFI1
GO_REGULATION_OF_COLLAGEN_FIBRIL_ORGANIZATION	0.0206207	0.23952	1	COLGALT1
GO_POSITIVE_REGULATION_OF_CHROMATIN_ORGANIZATION	0.0206419	0.23952	19	VEGFA BRCA1 CCNB1
GO_POSITIVE_REGULATION_OF_BLOOD_VESSEL_ENDOTHELIAL_CELL_MIGRATION	0.0206465	0.23952	15	VEGFA HMOX1 VEGFC PDGFB TGFB1 GATA2
GO_WATER_SOLUBLE_VITAMIN_BIOSYNTHETIC_PROCESS	0.0206494	0.23952	4	PSAT1 PNPO MMACHC
GO_HORMONE_TRANSPORT	0.0206767	0.23952	39	INHBA SLC2A1 ADM IL6 SLCO1C1 ITPR2 UQCC2 EFNA5
GO_NEGATIVE_REGULATION_OF_MACROPHAGE_DERIVED_FOAM_CELL_DIFFERENTIATION	0.020825	0.240395	8	PPARG ABCA5 ITGAV ABCA1 PPARA ABCG1 ITGB3
GO_ODONTOGENESIS	0.0208357	0.240395	22	INHBA ADM COL1A2 PAM PPARA
GO_HEPATICOBILIARY_SYSTEM_DEVELOPMENT	0.0209374	0.240395	33	HMOX1 E2F8 AK4 LIMS2 CCND1 PCNA AURKA TYMS ASNS CYP1A1
GO_POSITIVE_REGULATION_OF_RECEPTOR_INTERNALIZATION	0.0209539	0.240395	3	VEGFA APLN
GO_MEIOTIC_SISTER_CHROMATID_SEGREGATION	0.0209539	0.240395	3	BUB1 BUB1B
GO_REGULATION_OF_NITRIC_OXIDE_MEDIATED_SIGNAL_TRANSDUCTION	0.0209637	0.240395	2	VEGFA THBS1
GO_REGULATION_OF_CELL_CYCLE_G1_S_PHASE_TRANSITION	0.0210548	0.241035	63	CDC6 CDC45 FAM83D CCNB1 ADAMTS1 CDK1 CDC25C E2F8 RBL1 CDK2 CCND1 KIF14 PCNA AURKA RGCC CYP1A1
GO_PROTEIN_LOCALIZATION_TO_KINETOCHORE	0.0210928	0.241065	10	CDK1 NDC80 TTK AURKB
GO_SYNAPTONEMAL_COMPLEX_ORGANIZATION	0.0212666	0.242159	3	TRIP13 PLK1
GO_OLIGOSACCHARIDE_BIOSYNTHETIC_PROCESS	0.0212914	0.242159	6	SLC2A1 B3GALNT1
GO_VITAMIN_BIOSYNTHETIC_PROCESS	0.0212967	0.242159	7	PSAT1 PNPO PLTP MMACHC
GO_POSITIVE_REGULATION_OF_BLOOD_VESSEL_DIAMETER	0.0213544	0.242159	15	GJA5 ADM HMOX1 F2RL1 GPX1
GO_NEGATIVE_REGULATION_OF_CELL_CYCLE_G2_M_PHASE_TRANSITION	0.0213826	0.242159	43	CLSPN CDC6 DTL BRCA1 CDK1 PLK1 AURKA AURKB BLM HMGA2
GO_REGULATION_OF_SUPEROXIDE_METABOLIC_PROCESS	0.0214306	0.242159	6	FBLN5 F2RL1 TGFB1 DHFR
GO_POST_EMBRYONIC_CAMERA_TYPE_EYE_DEVELOPMENT	0.0214708	0.242159	2	VEGFA BAX
GO_FOREBRAIN_GENERATION_OF_NEURONS	0.0214724	0.242159	15	INHBA ASPM SEMA3A GATA2
GO_PROTEIN_LOCALIZATION_TO_CHROMOSOME	0.0216483	0.24374	31	ESCO2 CDK1 NDC80 TTK BRCA2 PLK1 MCM8 AURKB CENPA CDCA5 CCT5 RPA1 RUVBL2
GO_CORONARY_VASCULATURE_MORPHOGENESIS	0.0216968	0.243863	4	VEGFA TGFBR1
GO_CHROMATIN_ASSEMBLY	0.0217978	0.243863	43	CHAF1B CENPW CENPI CENPK CENPO CENPL CENPN HJURP HELLS CENPM HMGA2 HMGB2 MIS18A GRWD1 CENPU MCM2 CENPA NAP1L5 HAT1 OIP5 RUVBL1
GO_POSITIVE_REGULATION_OF_CARDIAC_MUSCLE_CELL_PROLIFERATION	0.0217988	0.243863	5	CCNB1 CDK1
GO_NUCLEOBASE_CONTAINING_SMALL_MOLECULE_METABOLIC_PROCESS	0.0218022	0.243863	153	PTGIS ELOVL6 RRM2 AK4 DDIT4 DCTPP1 MTHFD1 NDC1 ATIC TYMS ALDOC AMD1 PDK1 GPAT3 UMPS TK1 PARP1 CTPS1 GNPDA1 RRM1 GPX1 RORA FASN NUP107 TGFB1 APOBEC3B PRPS1
GO_ADHERENS_JUNCTION_ORGANIZATION	0.0218551	0.244055	10	VEGFA SMAD7 TBCD
GO_TELENCEPHALON_DEVELOPMENT	0.0219089	0.244228	61	INHBA SLC2A1 TACC3 LRP8 CXCR4 KIF14 ASPM ATIC
GO_POSITIVE_REGULATION_OF_INTRACELLULAR_ESTROGEN_RECEPTOR_SIGNALING_PATHWAY	0.021978	0.244228	2	SKP2 PARP1
GO_REGULATION_OF_RETINAL_GANGLION_CELL_AXON_GUIDANCE	0.021978	0.244228	2	VEGFA SLIT2
GO_SARCOPLASMIC_RETICULUM_CALCIUM_ION_TRANSPORT	0.022017	0.244264	6	CALM1 ZMPSTE24 CAMK2D PRKACA CALM2
GO_CELLULAR_LIPID_METABOLIC_PROCESS	0.0221	0.244523	189	PTGIS ELOVL6 ACER2 BRCA1 SDC2 FABP4 LRP8 ST8SIA6 PPARG UGCG PDGFB PDK1 GPAT3 TRIB3 PRKAR2B TBXAS1 CYP1A1 PIGW PIK3C2B ACAT2 B3GALNT1 LPCAT2 PDSS1 CBR1 GPX1 AJUBA FASN TGFB1 AKR1C1 PAM SDC4 SLC44A5 ACAD11 PPARA
GO_POSITIVE_REGULATION_OF_PEPTIDYL_TYROSINE_PHOSPHORYLATION	0.0222128	0.244523	33	VEGFA LRP8 NOX4 NCAPG2 BDNF EFNA1 IL6 PDGFB
GO_TELOMERE_ORGANIZATION	0.0222132	0.244523	61	EXO1 CCNE2 FEN1 BRCA2 RFC3 POLE2 RFC2 PCNA PRIM1 AURKB POLD2 RFC5 DCLRE1B PARP1 BLM XRCC3 NEK2 RFC4 WRN POLA1 POLA2 CCT5 RPA3 RAD51 RPA1
GO_POSITIVE_REGULATION_OF_CYTOKINE_PRODUCTION_INVOLVED_IN_IMMUNE_RESPONSE	0.0222318	0.244523	5	F2RL1 IL6 DDX21 IL1R1
GO_REGULATION_OF_VASCULAR_PERMEABILITY	0.022263	0.244523	12	VEGFA ADM AKAP12 TGFB1 PDE3A
GO_MUSCLE_CELL_DEVELOPMENT	0.0222847	0.244523	41	VEGFA CCNB1 ADM LOX CDK1 RGS4 SORBS2 TPM1 MEF2A
GO_RESPONSE_TO_CORTICOSTEROID	0.0222913	0.244523	31	FBXO32 ADM ERRFI1 CCND1 DDIT4 PCNA IL6 TYMS PARP1 FOSL1 EIF4EBP1 PAM
GO_REGENERATION	0.0223672	0.244962	44	CCNB1 ADM HMOX1 CDK1 CCND1 CCNA2 PPARG PCNA ATIC AURKA TYMS PTPRF GPX1 MAPK8IP3 CDK4 DHFR PRMT5
GO_POSITIVE_REGULATION_OF_LEUKOCYTE_CHEMOTAXIS	0.022421	0.245158	16	VEGFA VEGFC F2RL1 IL6
GO_ERROR_PRONE_TRANSLESION_SYNTHESIS	0.0224746	0.245351	14	RFC3 POLE2 RFC2 PCNA RFC5 RFC4 RPA3 RPA1
GO_POSITIVE_REGULATION_OF_MEIOTIC_CELL_CYCLE	0.0225206	0.24546	5	CDC25C CDC25A CDC25B INSR
GO_NEGATIVE_REGULATION_OF_ENDOTHELIAL_CELL_APOPTOTIC_PROCESS	0.0225946	0.245874	4	ANGPTL4 GATA2
GO_TRANSMEMBRANE_RECEPTOR_PROTEIN_TYROSINE_PHOSPHATASE_SIGNALING_PATHWAY	0.0226543	0.246131	2	PTPRF TRIO
GO_RESPONSE_TO_UV	0.0228411	0.247415	40	PBK DTL FEN1 BRCA2 CCND1 PCNA TIPIN AURKB CDC25A PARP1 GPX1 WRN USP1 RUVBL2 RAD18 RHNO1 MSH2 SCARA3 PIK3R1 POLD3
GO_POSITIVE_REGULATION_OF_PROTEIN_METABOLIC_PROCESS	0.0228977	0.247415	360	INHBA VEGFA CLSPN EGLN3 CDC6 ACER2 DTL IGFBP3 BRCA1 TPX2 CCNB1 HMOX1 LRP8 CDK1 SMAD7 VEGFC TTK CKS2 PLK1 HSPE1 CDCA2 F2RL1 CDC20 NOX4 NCAPG2 CCND1 CXCR4 ARRDC3 KIF14 PPARG UBE2S CKS1B AKAP12 ECT2 DBF4 SKP2 BDNF EFNA1 IL6 GADD45B AURKA ANTXR1 PDGFB RGCC SAMD4A CCNY TRIB3 PRKAR2B GDF6 CDC25B HMGA2 CENPE UHRF1 CYCS SVIP PDGFC SEMA3A CAMKK2 UQCC2 AJUBA DUSP5 FANCI TRIB2 BORA IRAK2 MYH9 EFNA5 TGFB1 MA…
GO_ATTACHMENT_OF_MITOTIC_SPINDLE_MICROTUBULES_TO_KINETOCHORE	0.0229141	0.247415	7	NDC80 KIF2C NUF2 CENPE
GO_EPITHELIAL_CELL_APOPTOTIC_PROCESS	0.0229797	0.247415	24	ANGPTL4 HMOX1 IL6 RGCC GATA2 BID ANO6 AKR1C3 E2F1 JAK2
GO_SYNAPSIS	0.0229987	0.247415	10	CCNE2 TRIP13 NDC1 FANCD2 BRIP1
GO_REGULATION_OF_LYMPHOCYTE_DIFFERENTIATION	0.0230058	0.247415	29	INHBA SMAD7 FANCA FANCD2
GO_VASCULAR_PROCESS_IN_CIRCULATORY_SYSTEM	0.0230263	0.247415	34	VEGFA GJA5 ADM HMOX1 F2RL1 AKAP12 GCLM GPX1 TGFB1 PDE3A
GO_CORTICAL_CYTOSKELETON_ORGANIZATION	0.0231193	0.248023	12	ANLN KIF23 RACGAP1 ECT2
GO_ERROR_FREE_TRANSLESION_SYNTHESIS	0.0232558	0.248089	11	RFC3 RFC2 PCNA RFC5 RFC4 RPA3 RPA1
GO_POSITIVE_REGULATION_OF_GLIAL_CELL_DIFFERENTIATION	0.0232949	0.248089	9	CXCR4 PPARG SERPINE2 TGFB1 PRPF19 PRMT5
GO_REGULATION_OF_DEFENSE_RESPONSE	0.023307	0.248089	149	PTGIS PBK FABP4 LRP8 SLC7A2 FANCA F2RL1 PPARG FANCD2 IL6 PTGER4 IL1RL1 POLR3G RBM14
GO_REGULATION_OF_ADHERENS_JUNCTION_ORGANIZATION	0.0233305	0.248089	2	VEGFA BMP6
GO_BLOOD_VESSEL_ENDOTHELIAL_CELL_PROLIFERATION_INVOLVED_IN_SPROUTING_ANGIOGENESIS	0.0233453	0.248089	8	VEGFA HMOX1 GATA2
GO_ENDODERM_FORMATION	0.0233601	0.248089	15	INHBA HMGA2 ITGAV
GO_NUCLEOBASE_CONTAINING_SMALL_MOLECULE_INTERCONVERSION	0.0233799	0.248089	10	RRM2 AK4 TYMS CTPS1 RRM1
GO_SMOOTH_MUSCLE_CELL_PROLIFERATION	0.0234702	0.248475	31	IGFBP3 ADAMTS1 HMOX1 PPARG SKP2 IL6 TPM1 PDGFB
GO_PROTEIN_O_LINKED_MANNOSYLATION	0.0234891	0.248475	2	DPM2 POMT1
GO_OLIGOSACCHARIDE_METABOLIC_PROCESS	0.0235505	0.248739	14	SLC2A1 ST8SIA6 B3GALNT1
GO_CHROMOSOME_MOVEMENT_TOWARDS_SPINDLE_POLE	0.0236686	0.249073	2	DLGAP5 CENPE
GO_GOLGI_VESICLE_BUDDING	0.0236729	0.249073	16	TRAPPC4 PPP6R1 ARFGAP3 USO1 INSIG1 LMAN1 SEC24B PEF1 NSF MCFD2 NAPA
GO_DNA_BIOSYNTHETIC_PROCESS	0.0237542	0.249073	67	DTL LOX NOX4 RFC3 POLE2 PPARG CENPF RFC2 PCNA TYMS AURKB POLD2 POLQ PDGFB RGCC RFC5 TK1 NEK2 RFC4 TFDP1 WRN POLA1 POLA2 CCT5 RPA3 DSCC1 RPA1
GO_POSITIVE_REGULATION_OF_CELLULAR_RESPIRATION	0.0237917	0.249073	4	CCNB1 CDK1 PRELID1
GO_POSITIVE_REGULATION_OF_KINASE_ACTIVITY	0.0238238	0.249073	118	VEGFA CLSPN CDC6 TPX2 CCNB1 LRP8 CDK1 CKS2 NOX4 NCAPG2 CCND1 CXCR4 KIF14 CKS1B ECT2 DBF4 BDNF EFNA1 GADD45B PDGFB RGCC CCNY PRKAR2B CDC25B HMGA2 CENPE PDGFC AJUBA DUSP5 BORA IRAK2 EFNA5 TGFB1 MAPK8IP3 SDC4 ADCY4
GO_POSITIVE_REGULATION_OF_DNA_METABOLIC_PROCESS	0.0238265	0.249073	55	BRCA1 FOXM1 NOX4 RFC3 CDK2 RFC2 PCNA TIMELESS IL6 AURKB PDGFB RGCC ATAD5 RFC5 PARP1 NEK2 RFC4 WRN TGFB1 CCT5 RAD51 DSCC1 FUS
GO_ANTIBIOTIC_BIOSYNTHETIC_PROCESS	0.0238377	0.249073	2	CYP1A1 KDM3A
GO_POSITIVE_REGULATION_OF_PHOSPHORUS_METABOLIC_PROCESS	0.024	0.250029	215	INHBA VEGFA CLSPN CDC6 IGFBP3 TPX2 CCNB1 LRP8 CDK1 VEGFC TTK CKS2 PLK1 CDCA2 F2RL1 NOX4 NCAPG2 CCND1 CXCR4 KIF14 CKS1B AKAP12 ECT2 DBF4 BDNF EFNA1 IL6 GADD45B PDGFB RGCC CCNY PRKAR2B GDF6 CDC25B HMGA2 CENPE PDGFC SEMA3A CAMKK2 AJUBA DUSP5 BORA IRAK2 EFNA5 TGFB1 MAPK8IP3
GO_MALE_SEX_DIFFERENTIATION	0.0240025	0.250029	42	INHBA FANCA DHCR24 KIF18A CCND1 ASPM FKBP4 HMGB2 FSTL3 RRM1 SEMA3A
GO_MALE_MEIOTIC_NUCLEAR_DIVISION	0.024068	0.250329	15	TRIP13 FANCA BRCA2 KIF18A MYBL1
GO_CHROMATIN_ASSEMBLY_OR_DISASSEMBLY	0.0241546	0.250533	48	CHAF1B CENPW CENPI SUV39H2 CENPK CENPO CENPL CENPN HJURP HELLS CENPM HMGA2 HMGB2 MIS18A GRWD1 CENPU MCM2 CENPA NAP1L5 HAT1 OIP5 RUVBL1
GO_NEGATIVE_REGULATION_OF_CYTOKINE_PRODUCTION	0.0241611	0.250533	45	INHBA HMOX1 SMAD7 F2RL1 ERRFI1 IL6 RGCC PTGER4 IL1RL1 TRIB2 TGFB1 IL33 LRRC32
GO_PEPTIDYL_SERINE_MODIFICATION	0.0242155	0.250717	70	VEGFA CLSPN CCNB1 CDK1 SMAD7 TTK PLK1 CDC7 CDK2 DDIT4 IL6 AURKA AURKB PDGFB BGN PARP1 HMGA2
GO_PEPTIDYL_PROLINE_MODIFICATION	0.0242828	0.250843	20	EGLN3 P4HA1 P3H2 PPIL1 PPIF EGLN1 FKBP4 PPIH P4HA2 OGFOD1
GO_REGULATION_OF_CHROMATIN_ORGANIZATION	0.0243012	0.250843	40	VEGFA CDC45 BRCA1 CCNB1 ATAD2 MKI67
GO_FLOOR_PLATE_DEVELOPMENT	0.0244906	0.252416	1	STIL
GO_ENDOPLASMIC_RETICULUM_TUBULAR_NETWORK_ORGANIZATION	0.0246674	0.253855	3	RTN4 ARL6IP1 TMEM33
GO_POSITIVE_REGULATION_OF_CELL_MIGRATION_BY_VASCULAR_ENDOTHELIAL_GROWTH_FACTOR_SIGNALING_PATHWAY	0.0247068	0.253877	3	VEGFA KDR
GO_NEGATIVE_REGULATION_OF_ORGANELLE_ORGANIZATION	0.0248348	0.254808	108	BRCA1 TOP2A CCNB1 NDC80 TTK BUB1 TRIP13 KANK1 PLK1 MAD2L1 ATAD2 CDC20 FBXO5 BUB1B CENPF AURKB CKAP2 RGCC CCNF TBCD PPIF RBM14 PARP1 FKBP4 TBC1D30 XRCC3 KDM3A NEK2 FXN GPX1 MCM2 TRIM37
GO_REGULATION_OF_VASCULAR_ENDOTHELIAL_GROWTH_FACTOR_RECEPTOR_SIGNALING_PATHWAY	0.0251068	0.257212	9	VEGFA VEGFC
GO_ESTABLISHMENT_OF_SPINDLE_ORIENTATION	0.0252343	0.257973	13	NDC80 PLK1 MAD2L1 SPAG5 GPSM2 CENPA
GO_APOPTOTIC_CHROMOSOME_CONDENSATION	0.0252743	0.257973	1	TOP2A
GO_ENDOPLASMIC_RETICULUM_TO_GOLGI_VESICLE_MEDIATED_TRANSPORT	0.0252951	0.257973	33	TRAPPC4 PPP6R1 ACTR1A ARFGAP3 USO1 LMF1 INSIG1 COG5 COG2 LMAN1 SEC24B TEX261 GOSR1 YKT6 PEF1 NSF MCFD2 NAPA HYOU1 GOLGB1 COPA LMAN2L F8 SEC31B DYNLL2 SEC24A PROS1 PPP6R3 CREB3L2 KDELR3 TRAPPC2L YIPF5
GO_REGULATION_OF_T_CELL_CYTOKINE_PRODUCTION	0.0253323	0.257973	3	SMAD7 IL6 IL1R1
GO_REGULATION_OF_LEUKOCYTE_CHEMOTAXIS	0.0253866	0.258141	17	VEGFA VEGFC F2RL1 IL6
GO_SIGNAL_TRANSDUCTION_BY_P53_CLASS_MEDIATOR	0.0255588	0.259384	96	ACER2 EXO1 BRCA1 TPX2 CCNB1 CDK1 CDC25C FOXM1 E2F8 BRCA2 RFC3 CDK2 RFC2 DDIT4 PCNA AURKA AURKB RGCC ATAD5 RFC5 BLM RMI1 RFC4 NDRG1 TFDP1 EEF1E1 WRN NUAK1 PAK1IP1 BRIP1 PRMT5 RPA3 RPA1 E2F1 GTSE1 MYO6 PLA2R1
GO_RHYTHMIC_PROCESS	0.0256048	0.259384	71	INHBA DTL TOP2A ADAMTS1 CDK1 PPARG SUV39H2 PCNA ID1 TIMELESS TYMS SUV39H1 BHLHE40
GO_ENDOTHELIAL_CELL_APOPTOTIC_PROCESS	0.0256244	0.259384	9	ANGPTL4 RGCC GATA2 ANO6 AKR1C3
GO_FORELIMB_MORPHOGENESIS	0.0256827	0.259384	5	RPGRIP1L ZBTB16 RDH10 CTNNB1 RECK
GO_NEURAL_NUCLEUS_DEVELOPMENT	0.0257252	0.259384	12	CALM1 ALDH1A3 NFIB YWHAQ YWHAH SEC24B CALM2 S100A1 MAPKAP1 G6PD RAD1 POTEE
GO_REGULATION_OF_PROTEIN_DEACETYLATION	0.0257369	0.259384	4	VEGFA SPRED2
GO_RESPONSE_TO_IONIZING_RADIATION	0.0258284	0.259922	47	XRCC2 BRCA1 RAD51AP1 BRCA2 NOX4 CCND1 ECT2 FANCD2 VCAM1 PARP1 BLM HMGA2 RRM1 GPX1 WRN
GO_PROTEIN_LOCALIZATION_TO_ENDOSOME	0.0259114	0.26006	4	TMEM30A LRRC1 EZR PACSIN2
GO_CEREBRAL_CORTEX_DEVELOPMENT	0.0260313	0.26006	37	SLC2A1 TACC3 LRP8 KIF14 ASPM ATIC ARHGAP11B SEMA3A
GO_REGULATION_OF_CHROMOSOME_CONDENSATION	0.026058	0.26006	1	CCNB1
GO_DEVELOPMENT_OF_PRIMARY_SEXUAL_CHARACTERISTICS	0.0260666	0.26006	55	INHBA VEGFA ADAMTS1 FANCA BRCA2 KIF18A CCND1 ASPM HMGB2 FSTL3 RRM1 SEMA3A
GO_POSITIVE_REGULATION_OF_TRANSMEMBRANE_RECEPTOR_PROTEIN_SERINE_THREONINE_KINASE_SIGNALING_PATHWAY	0.0260671	0.26006	27	INHBA TTK SULF1 GDF6 PARP1 TGFB1 FERMT1
GO_TRANSLATIONAL_INITIATION	0.0260708	0.26006	35	EIF2B1 EIF3F EIF5B EIF3B PAIP2 ALKBH1 LARP1 DHX29 EIF3I EIF6 PPP1CA RPL35 CDC123 POLR2D EIF1AY EIF2AK4 EIF4G1 EIF3J DHX33 EIF1AD EIF2AK3 RPL36A EIF2B5 RPS27A NCBP1
GO_POSITIVE_REGULATION_OF_PRODUCTION_OF_MOLECULAR_MEDIATOR_OF_IMMUNE_RESPONSE	0.0263158	0.262115	13	F2RL1 IL6 ATAD5 IL4R DDX21 TGFB1 IL33 IL1R1
GO_POSITIVE_REGULATION_OF_ENDOTHELIAL_CELL_CHEMOTAXIS_BY_VEGF_ACTIVATED_VASCULAR_ENDOTHELIAL_GROWTH_FACTOR_RECEPTOR_SIGNALING_PATHWAY	0.0263736	0.262115	2	VEGFA KDR
GO_NEGATIVE_REGULATION_OF_SECRETION	0.026392	0.262115	30	INHBA HMOX1 F2RL1 RGCC PTGER4
GO_POSITIVE_REGULATION_OF_GLIOGENESIS	0.0268355	0.266132	16	CXCR4 PPARG ETV5 IL6 SERPINE2 TGFB1 PRPF19 PRMT5 E2F1
GO_B_CELL_ACTIVATION	0.0269414	0.266509	35	INHBA EXO1 IL6 VCAM1 ATAD5 CTPS1 TGFB1 INPP5D HMGB3 CD320 NFATC2 MSH2 TNFRSF21 PIK3R1 HSPD1 PAWR
GO_DRUG_TRANSMEMBRANE_TRANSPORT	0.0269517	0.266509	16	SLC6A8 SLC7A2 RGS4 SLC7A5 SLC25A19
GO_DEFENSE_RESPONSE	0.0270973	0.267561	274	PTGIS INHBA PBK FABP4 ADM HMOX1 LRP8 SLC7A2 FANCA F2RL1 NOX4 FPR3 CXCR4 PPARG SKP2 DDIT4 FANCD2 IL6 VCAM1 KLRD1 TUBB4B PTGER4 IL1RL1 POLR3G RBM14 OAS2 POLR3H IL1RAP HMGB2 BACE2
GO_SEX_DIFFERENTIATION	0.0272074	0.268023	66	INHBA VEGFA ADAMTS1 FANCA BRCA2 DHCR24 KIF18A CCND1 ASPM CENPI FKBP4 HMGB2 FSTL3 RRM1 SEMA3A
GO_PROGESTERONE_BIOSYNTHETIC_PROCESS	0.0272335	0.268023	1	ADM
GO_ESTABLISHMENT_OF_CELL_POLARITY	0.0272619	0.268023	27	NDC80 KANK1 PLK1 MAD2L1 KIF20B SPAG5 GPSM2 CENPA MYH9 FERMT1
GO_NEGATIVE_REGULATION_OF_ATP_METABOLIC_PROCESS	0.0273622	0.268396	7	DDIT4 PPIF PARP1 PDE12 PPARA
GO_LYMPHOCYTE_MIGRATION	0.027381	0.268396	13	CCL1 WASL S1PR1 CD200 CD99 CRK MYO1G AKT1
GO_GMP_METABOLIC_PROCESS	0.0274179	0.268396	4	GMPS IMPDH1 HPRT1 DLG1
GO_REGULATION_OF_MORPHOGENESIS_OF_A_BRANCHING_STRUCTURE	0.0276453	0.270166	12	VEGFA ETV5 NTN4 SULF1
GO_PROTEIN_K27_LINKED_UBIQUITINATION	0.0276779	0.270166	3	UBE2T UBE2S UBE2D4
GO_NUCLEOTIDE_EXCISION_REPAIR_DNA_INCISION	0.0277872	0.270416	19	RFC3 RFC2 PCNA POLD2 RFC5 PARP1 RFC4 CUL4A RPA3 RPA1
GO_REGULATION_OF_EXTRINSIC_APOPTOTIC_SIGNALING_PATHWAY	0.0278157	0.270416	37	INHBA BRCA1 HMOX1 GCLM SKIL ITGAV HMGB2 GPX1
GO_NEGATIVE_REGULATION_OF_CELL_AGING	0.0278552	0.270416	8	FOXM1 FBXO5 RBL1 HMGA2
GO_REGULATION_OF_MEMBRANE_INVAGINATION	0.027862	0.270416	5	F2RL1 PPARG GATA2 ANO6
GO_ANAPHASE_PROMOTING_COMPLEX_DEPENDENT_CATABOLIC_PROCESS	0.0279353	0.270742	46	CCNB1 CDK1 PLK1 MAD2L1 CDC20 FBXO5 BUB1B CDK2 UBE2S AURKA AURKB
GO_REGULATION_OF_BLOOD_PRESSURE	0.0280136	0.271116	34	GJA5 ADM HMOX1 VEGFC F2RL1 PPARG TPM1 PDGFB
GO_EXIT_FROM_MITOSIS	0.0280833	0.271168	9	ANLN UBE2S RGCC CDCA5 UBE2C KNTC1
GO_STRAND_INVASION	0.028147	0.271168	3	XRCC2 WRN RAD51
GO_DOUBLE_STRAND_BREAK_REPAIR_VIA_SYNTHESIS_DEPENDENT_STRAND_ANNEALING	0.028147	0.271168	3	XRCC3 RAD54L RAD51
GO_NEGATIVE_REGULATION_OF_CELLULAR_COMPONENT_ORGANIZATION	0.0282028	0.271168	170	VEGFA BRCA1 TOP2A CCNB1 NDC80 TTK BUB1 TRIP13 KANK1 PLK1 MAD2L1 ATAD2 CDC20 FBXO5 BUB1B KIF14 CENPF SMAD6 ID1 EFNA1 SEMA6D AURKB ANTXR1 CKAP2 RGCC CCNF PTGER4 TBCD PPIF RBM14 PARP1 FKBP4 TBC1D30 XRCC3 KDM3A NEK2 FXN SVIP SEMA3A GPX1 EIF4EBP1 MCM2 TRIM37
GO_STEM_CELL_PROLIFERATION	0.0282573	0.271168	24	VEGFA VEGFC RACGAP1 ASPM NES HMGA2 HMGB2
GO_POSITIVE_REGULATION_OF_MESENCHYMAL_CELL_PROLIFERATION	0.0282807	0.271168	4	VEGFA CTNNB1 SIX1
GO_RESPONSE_TO_ORGANIC_CYCLIC_COMPOUND	0.0282972	0.271168	182	INHBA BRCA1 CCNB1 FBXO32 ADM LRP8 LOX CDK1 RGS4 NOX4 KIF18A ERRFI1 CCND1 CXCR4 CCNA2 PPARG SKP2 DDIT4 PCNA TXNIP ID1 IL6 TYMS PDGFB ASNS PRKAR2B MGARP CYP1A1 GCLM PARP1 FKBP4 BLM KDM3A HMGB2 GNA14 SELL ITPR2 DDX21 FOSL1 EIF4EBP1 RORA EFNA5 TGFB1 PAM PDE3A CDK4 PDE12 DHFR ABCA1 PPARA
GO_FAT_CELL_DIFFERENTIATION	0.0284768	0.272319	44	FABP4 CCND1 PPARG SMAD6 IL6 TRIB3 GDF6 TRIO HMGA2 MEDAG ERO1A GPX1 TRIB2 RORA TGFB1 GATA2 NOC3L
GO_NEGATIVE_REGULATION_OF_DEVELOPMENTAL_PROCESS	0.0284972	0.272319	180	INHBA VEGFA SMAD7 FOXM1 KANK1 BRCA2 RGS4 FBXO5 LIMS2 NCAPG2 RBL1 ADAMTS9 CCND1 PPARG ASPM SMAD6 BDNF ID1 EFNA1 IL6 SEMA6D PDGFB RGCC ABCA5 TRIB3 SULF1 SKIL FKBP4 TRIO HMGA2 ITGAV FSTL3 IL4R CUL4A FXN SEMA3A TRIB2 RORA EFNA5 TGFB1 THBS2 GATA2 CLDN5 FERMT1 ABCA1 PPARA PRMT5 INPP5D DCN COL5A1 ZHX2 ABCG1 KLF7 E2F1 SDHAF2 HMGB3 SEMA6C HSPA9 DNMT1 ASAP1 NPHP3 BCL2L12 NFATC2 SPOCK1 NOS3 DLL4
GO_MEIOTIC_CELL_CYCLE_CHECKPOINT	0.02858	0.272348	4	TTK TRIP13
GO_LONG_CHAIN_FATTY_ACID_BIOSYNTHETIC_PROCESS	0.02858	0.272348	4	ELOVL6 CYP1A1
GO_POSITIVE_REGULATION_OF_UBIQUITIN_PROTEIN_TRANSFERASE_ACTIVITY	0.0286239	0.272386	12	PLK1 CDC20 ARRDC3 UBE2S TRIB3
GO_MUSCLE_CELL_MIGRATION	0.0286996	0.272541	21	IGFBP3 ADAMTS1 NOX4 SEMA6D TPM1 PDGFB
GO_REGULATION_OF_PROTEIN_SERINE_THREONINE_KINASE_ACTIVITY	0.0287201	0.272541	123	VEGFA CDC6 CCNE2 CCNB1 CDK1 CDC25C CCNB2 CKS2 PLK1 RGS4 NOX4 CCND1 CXCR4 CCNA2 CDKN3 CKS1B DBF4 GADD45B PDGFB RGCC CCNY CCNF TRIB3 PRKAR2B CDC25A BLM HMGA2 PDGFC AJUBA DUSP5 TRIB2 IRAK2 TGFB1 MAPK8IP3 SH2B3 CDK4
GO_REGULATION_OF_VASCULAR_SMOOTH_MUSCLE_CELL_PROLIFERATION	0.0288105	0.27302	14	ADAMTS1 HMOX1 PPARG TPM1 PDGFB
GO_CELLULAR_RESPONSE_TO_CHEMICAL_STRESS	0.0288867	0.273362	90	SLC2A1 FBLN5 MELK HMOX1 CDK1 NOX4 CDK2 ERRFI1 CCNA2 PPARG ECT2 PCNA ETV5 FANCD2 IL6 TPM1 PDK1 PPIF PARP1 FXN CYCS ERO1A GPX1 CAMKK2 DHFR GLRX2 NQO1 TRAP1 AKR1C3 JAK2 DNM2 PLA2R1 SIGMAR1 NOS3 MGST1 AIFM1 PAWR NET1 MMP2 EIF2S1 PXN ANKZF1 DNAJA1 ATP7A HIF1A DNMT3B PNPT1 ETS1 KEAP1 BNIP3 TXN PRDX3 EZH2
GO_REGULATION_OF_EXIT_FROM_MITOSIS	0.0289796	0.2737	7	ANLN RGCC CDCA5 UBE2C KNTC1
GO_POSITIVE_REGULATION_OF_ENDOTHELIAL_CELL_CHEMOTAXIS	0.0290289	0.2737	4	VEGFA KDR
GO_B_CELL_DIFFERENTIATION	0.0290428	0.2737	16	INHBA VCAM1
GO_POSITIVE_REGULATION_OF_NUCLEAR_CELL_CYCLE_DNA_REPLICATION	0.0290852	0.273722	3	CDC7 DBF4
GO_RESPONSE_TO_IRON_ION	0.0292252	0.274661	11	CCNB1 HMOX1 CCND1 CYP1A1 FXN
GO_REGULATION_OF_RESPONSE_TO_EXTERNAL_STIMULUS	0.0293	0.274985	209	PTGIS VEGFA PBK FABP4 LRP8 VEGFC SLC7A2 FANCA F2RL1 CXCR4 PPARG FANCD2 IL6 SEMA6D PDGFB PTPRF PTGER4 IL1RL1 POLR3G RBM14
GO_NUCLEOSOME_ORGANIZATION	0.0293751	0.275311	43	CHAF1B CENPW CENPI CENPK CENPO CENPL CENPN HJURP CENPM HMGB2 MIS18A GRWD1 CENPU MCM2 CENPA NAP1L5 HAT1 OIP5 RUVBL1
GO_L_SERINE_BIOSYNTHETIC_PROCESS	0.02945	0.275634	5	PSAT1 PHGDH
GO_CHEMICAL_HOMEOSTASIS_WITHIN_A_TISSUE	0.0295858	0.275865	2	VEGFA SFTPD
GO_SURFACTANT_HOMEOSTASIS	0.0295858	0.275865	2	VEGFA SFTPD
GO_POSITIVE_REGULATION_OF_PROTEIN_SERINE_THREONINE_KINASE_ACTIVITY	0.0296281	0.275865	72	VEGFA CDC6 CCNB1 CDK1 CKS2 NOX4 CCND1 CXCR4 CKS1B DBF4 GADD45B PDGFB RGCC CCNY HMGA2 PDGFC AJUBA DUSP5 IRAK2 TGFB1 MAPK8IP3
GO_RENAL_FILTRATION	0.0296363	0.275865	9	GJA5 F2RL1 PDGFB SULF1
GO_CELLULAR_RESPONSE_TO_IRON_ION	0.0300274	0.279124	5	CCNB1 HMOX1 ATP7A
GO_MICROTUBULE_BASED_MOVEMENT	0.0300942	0.279365	62	KIFC1 KIF4A KIF20A DLGAP5 KIF11 KIF23 KIF15 KIF18A KIF2C RACGAP1 KIF14 KIF20B KIF22 MGARP CENPE
GO_FOREBRAIN_DEVELOPMENT	0.0302391	0.280328	78	INHBA SLC2A1 TACC3 STIL LRP8 CXCR4 KIF14 ASPM ATIC
GO_NEGATIVE_REGULATION_OF_CELL_DIFFERENTIATION	0.0304152	0.281578	126	INHBA VEGFA SMAD7 KANK1 RGS4 NCAPG2 CCND1 PPARG ASPM SMAD6 BDNF ID1 EFNA1 IL6 SEMA6D PDGFB ABCA5 TRIB3 SKIL FKBP4 TRIO ITGAV FSTL3 IL4R CUL4A SEMA3A TRIB2 RORA EFNA5 TGFB1 GATA2 ABCA1 PPARA PRMT5 INPP5D COL5A1 ZHX2 ABCG1 E2F1 SDHAF2 HMGB3 SEMA6C HSPA9 DNMT1 ASAP1 NPHP3 NFATC2 SPOCK1
GO_REGULATION_OF_DNA_METABOLIC_PROCESS	0.0305703	0.281827	96	BRCA1 FOXM1 RAD51AP1 NOX4 RFC3 CDK2 PPARG RFC2 PCNA TIMELESS PARPBP IL6 AURKB POLQ PDGFB RGCC ATAD5 RFC5 PARP1 BLM HMGA2 MIS18A NEK2 KPNA2 RFC4 CUL4A TFDP1 WRN TGFB1 USP1 CCT5 ALYREF PRMT5 RAD51 DSCC1 FUS
GO_POSITIVE_REGULATION_OF_TRANSCRIPTION_FROM_RNA_POLYMERASE_II_PROMOTER_IN_RESPONSE_TO_HYPOXIA	0.0306002	0.281827	2	VEGFA HIF1A
GO_REGULATION_OF_ENDOTHELIAL_CELL_CHEMOTAXIS	0.0306049	0.281827	5	VEGFA KDR
GO_MUSCLE_TISSUE_DEVELOPMENT	0.0306277	0.281827	67	VEGFA GJA5 CCNB1 LOX CDK1 SMAD7 RGS4 NOX4 ADAMTS9 CENPF SORBS2 TPM1 MEF2A
GO_DEVELOPMENTAL_MATURATION	0.0306486	0.281827	55	VEGFA CCNB1 TRIP13 BRCA2 CDC20 FBXO5 KIF14 PPARG AURKA TYMS NTN4 TUBB8 CDC25B GATA2 PDE3A FERMT1
GO_LEUKOCYTE_DIFFERENTIATION	0.0307445	0.282038	81	INHBA VEGFA SMAD7 FANCA F2RL1 PPARG FANCD2 IL6 VCAM1 PREX1 PTGER4 PARP1 FSTL3 IL4R CUL4A CD109 RORA FASN MYH9 TGFB1 GATA2
GO_REGULATION_OF_INTRACELLULAR_ESTROGEN_RECEPTOR_SIGNALING_PATHWAY	0.0307542	0.282038	6	BRCA1 SKP2 PARP1
GO_NEGATIVE_REGULATION_OF_AUTOPHAGOSOME_ASSEMBLY	0.0310331	0.28358	1	PHF23
GO_POSITIVE_REGULATION_OF_PHAGOCYTOSIS	0.0311223	0.28358	13	F2RL1 PPARG LYAR ITGAV GATA2 ANO6 DNM2 MFGE8 PTX3 MERTK SFTPD LRP1
GO_MAST_CELL_CYTOKINE_PRODUCTION	0.031152	0.28358	1	HMOX1
GO_REGULATION_OF_MAST_CELL_CYTOKINE_PRODUCTION	0.031152	0.28358	1	HMOX1
GO_POSITIVE_REGULATION_OF_CHEMOKINE_BIOSYNTHETIC_PROCESS	0.031152	0.28358	1	HMOX1
GO_MITRAL_VALVE_DEVELOPMENT	0.0311717	0.28358	6	GJA5 SMAD6 EFNA1 DCHS1 BMPR2
GO_REGULATION_OF_PHOSPHATIDYLINOSITOL_3_KINASE_SIGNALING	0.031278	0.283854	21	CEP55 F2RL1 PDGFB SERPINE2 PDGFC INSR DCN JAK2 RELN PIK3R1 FLT1 BTN2A2 IGF1R SEMA4D IER3
GO_REGULATION_OF_SPROUTING_ANGIOGENESIS	0.031321	0.283854	14	VEGFA HMOX1 ADAMTS9
GO_REGULATION_OF_T_HELPER_1_TYPE_IMMUNE_RESPONSE	0.0313267	0.283854	5	IL1RL1 IL4R IL33 IL1R1
GO_REGULATION_OF_DNA_BINDING	0.0314211	0.284331	25	HMOX1 PPARG ID1 HJURP PARP1 HMGA2 HMGB2 NEK2 TGFB1 CDCA5 E2F1 JAK2
GO_MIDBRAIN_DEVELOPMENT	0.0315638	0.285228	16	CALM1 FZD6 CSNK1E YWHAQ YWHAH SOS1 CALM2 LRP6 S100A1 CTNNB1 MAPKAP1 G6PD RAD1 UQCRQ POTEE KDM7A
GO_BODY_FLUID_SECRETION	0.0316434	0.285228	19	VEGFA SYTL2 CCND1 UMPS OAS2
GO_POSITIVE_REGULATION_OF_PROTEIN_SUMOYLATION	0.0316456	0.285228	1	ARNT
GO_RESPONSE_TO_STEROID_HORMONE	0.0317284	0.285598	73	BRCA1 FBXO32 ADM LOX ERRFI1 CCND1 PPARG SKP2 DDIT4 PCNA TXNIP IL6 TYMS MGARP PARP1 FKBP4 KDM3A HMGB2 FOSL1 EIF4EBP1 RORA TGFB1 PAM
GO_IN_UTERO_EMBRYONIC_DEVELOPMENT	0.0317858	0.285648	93	VEGFA XRCC2 GINS1 PTPRR PLK4 STIL CCNB1 ADM ST8SIA6 E2F8 CCNB2 BRCA2 NCAPG2 PDGFB GINS4 SKIL ATP11A NEK2 CUL4A FOSL1 MYH9 PRPF19 GATA2
GO_REGULATION_OF_STEM_CELL_PROLIFERATION	0.0318546	0.285648	15	VEGFA VEGFC ASPM HMGA2 HMGB2 FERMT1
GO_MANNOSYLATION	0.0318596	0.285648	5	DPM2 DPY19L4 POMT1 ALG1L2
GO_INTERLEUKIN_17_SECRETION	0.0320539	0.286637	1	CCL1
GO_REGULATION_OF_INTERLEUKIN_17_SECRETION	0.0320539	0.286637	1	CCL1
GO_REGULATION_OF_CELL_COMMUNICATION_BY_ELECTRICAL_COUPLING	0.0321508	0.286751	3	CALM1 CAMK2D CALM2
GO_REGULATION_OF_CELL_COMMUNICATION_BY_ELECTRICAL_COUPLING_INVOLVED_IN_CARDIAC_CONDUCTION	0.0321508	0.286751	3	CALM1 CAMK2D CALM2
GO_PROTEIN_AUTOPROCESSING	0.0324598	0.288231	2	PARP1 FXN
GO_POSITIVE_REGULATION_OF_HEART_RATE	0.0324842	0.288231	7	ADM RGS4 TPM1
GO_NEGATIVE_REGULATION_OF_CELL_CYCLE_G1_S_PHASE_TRANSITION	0.0325229	0.288231	42	CCNB1 CDK1 CDC25C E2F8 RBL1 CDK2 CCND1 PCNA AURKA RGCC
GO_PEPTIDYL_LYSINE_OXIDATION	0.0325235	0.288231	1	LOX
GO_REGULATION_OF_GLIAL_CELL_DIFFERENTIATION	0.0325279	0.288231	16	CDK1 CXCR4 PPARG IL6 SERPINE2 TGFB1 PRPF19 PRMT5
GO_EXTRINSIC_APOPTOTIC_SIGNALING_PATHWAY	0.0326858	0.289179	48	INHBA BRCA1 HMOX1 GCLM SKIL ITGAV HMGB2 GPX1 TGFB1 IL33 BID JAK2 PARP2 G0S2 KITLG NOS3 PIK3R1 P2RX7 TNFRSF10B MAP2K5 PSME3 BMP4 ITGA6
GO_HEART_DEVELOPMENT	0.0327196	0.289179	127	VEGFA GJA5 STIL CCNB1 ADM ADAMTS1 LOX CDK1 SMAD7 ADGRG6 RGS4 NOX4 ADAMTS9 PPARG SMAD6 PCNA MTHFD1 ID1 EFNA1 SORBS2 TPM1 MEF2A VCAM1 PDGFB
GO_NEGATIVE_REGULATION_OF_GTPASE_ACTIVITY	0.032833	0.289806	10	GPS1 ARRB2 RASA4 ARFGEF1 GPS2 MKKS IPO5 SLIT2 RRP1B RCC2
GO_PROTEIN_LOCALIZATION_TO_CHROMOSOME_CENTROMERIC_REGION	0.0329561	0.290516	11	CDK1 NDC80 TTK AURKB CENPA
GO_VACUOLAR_TRANSPORT	0.0331061	0.291462	22	CHMP5 LAMP2 VPS13C TMEM50B PSAP MON1B HOOK3 DENND3 RHOB AP3D1 FAM160A2 ADRB2 AP3B1 LRP1 SMURF1 GRN GCC2 LEPROTL1 CHMP7 CHMP1A ATG14 VPS13A
GO_PROTEIN_DEPOLYMERIZATION	0.0332722	0.292206	12	F2RL1 KIF18A KIF2C CKAP2 NES KIF18B
GO_NUCLEOSIDE_BISPHOSPHATE_CATABOLIC_PROCESS	0.0332762	0.292206	2	ACAT1 ACOT7
GO_PROTEIN_LOCALIZATION_TO_CHROMATIN	0.0334262	0.292297	8	ESCO2 PLK1 MCM8 CDCA5 RUVBL2 MSH2 CHMP7 EZH2
GO_REGULATION_OF_TRANSMEMBRANE_RECEPTOR_PROTEIN_SERINE_THREONINE_KINASE_SIGNALING_PATHWAY	0.0334523	0.292297	52	INHBA LOX SMAD7 TTK SMAD6 SULF1 SKIL GDF6 PARP1 FSTL3 CD109 TGFB1 FERMT1
GO_RESPONSE_TO_VITAMIN_E	0.0334636	0.292297	3	CCND1 PPARG
GO_PROSTATE_GLAND_GROWTH	0.0335366	0.292297	3	PTEN PLAG1 PSAP
GO_NEGATIVE_REGULATION_OF_PHOSPHORYLATION	0.0335369	0.292297	113	INHBA PBK PTPRR IGFBP3 FABP4 CCNB1 SMAD7 FOXM1 PLK1 F2RL1 RGS4 ERRFI1 SMAD6 DDIT4 EFNA1 GADD45B TRIB3 PRKAR2B PPIF
GO_POSITIVE_REGULATION_OF_CHROMOSOME_ORGANIZATION	0.0336257	0.292297	39	VEGFA BRCA1 CCNB1 FEN1 DLGAP5 AURKB
GO_DOPAMINERGIC_NEURON_DIFFERENTIATION	0.0336365	0.292297	5	VEGFA HIF1A
GO_REGULATION_OF_SYSTEM_PROCESS	0.0336548	0.292297	78	INHBA GJA5 FBXO32 ADM SMAD7 F2RL1 RGS4 ERRFI1 TPM1 MEF2A CELF2 PDGFB
GO_REGULATION_OF_CELL_MIGRATION_INVOLVED_IN_SPROUTING_ANGIOGENESIS	0.0336722	0.292297	10	VEGFA HMOX1 GATA2
GO_SEMI_LUNAR_VALVE_DEVELOPMENT	0.0337615	0.292699	12	GJA5 SMAD6 EFNA1 TGFB1 STRA6 NOS3 DLL4 BMPR2 BMP4
GO_REGULATION_OF_MYELOID_LEUKOCYTE_DIFFERENTIATION	0.0339118	0.29281	19	INHBA FSTL3 CUL4A TGFB1 GATA2 INPP5D
GO_NEGATIVE_REGULATION_OF_CELL_CELL_ADHESION_MEDIATED_BY_CADHERIN	0.0339252	0.29281	5	VEGFA RGCC PPM1F
GO_RESPONSE_TO_OXIDATIVE_STRESS	0.0339475	0.29281	106	FBLN5 MELK HMOX1 CDK1 DHCR24 NOX4 CDK2 CCNA2 SESN3 ECT2 PCNA ETV5 TXNIP FANCD2 IL6 TPM1 PDK1 PPIF EGLN1 GCLM PARP1 FXN CYCS ERO1A GPX1 CAMKK2 FOSL1 WRN DHFR GLRX2 NQO1 TRAP1 AKR1C3 JAK2 DNM2 PLA2R1 SIGMAR1 NOS3 NUDT15 IDH1 SCARA3 MGST1 NDUFA12 AIFM1 PTGS1 PAWR NET1 MMP2 EIF2S1 PXN ANKZF1 NDUFA6 ATP7A HIF1A PNPT1 ETS1 PSMB5 KEAP1 BNIP3 TXN PRDX3 EZH2
GO_CELLULAR_RESPONSE_TO_VASCULAR_ENDOTHELIAL_GROWTH_FACTOR_STIMULUS	0.033951	0.29281	11	VEGFA VEGFC VCAM1
GO_MALE_GAMETE_GENERATION	0.0339952	0.29281	91	ADAM28 KIFC1 CCNB1 CDC25C SLC2A14 TRIP13 FANCA BRCA2 KIF18A MCM8 RACGAP1 ASPM MYBL1 ETV5 NDC1 MNS1 SKIL KDM3A HMGB2 FSTL3 SPAG4 PTTG1 BRIP1 RUVBL1 E2F1 DNM2 SLIRP ZNF449 RFX2 CCNA1 RPL39L SRPK1
GO_REGULATION_OF_PEPTIDYL_TYROSINE_PHOSPHORYLATION	0.0340733	0.29281	45	VEGFA LRP8 NOX4 NCAPG2 ERRFI1 BDNF EFNA1 IL6 PDGFB PDGFC EFNA5 TGFB1 SH2B3
GO_POSITIVE_REGULATION_OF_DNA_BIOSYNTHETIC_PROCESS	0.0341581	0.29281	25	NOX4 RFC3 RFC2 AURKB PDGFB RGCC RFC5 NEK2 RFC4 CCT5 DSCC1
GO_LIPID_HOMEOSTASIS	0.0341581	0.29281	25	ANGPTL4 FABP4 PPARG TMEM97 RORA AKR1C1 ABCA1 ABCG1
GO_EMBRYO_DEVELOPMENT	0.0341966	0.29281	224	INHBA VEGFA XRCC2 GINS1 PTPRR BRCA1 GJA5 PLK4 STIL TOP2A CCNB1 ADM CDK1 ST8SIA6 VEGFC E2F8 CCNB2 BRCA2 PHGDH NCAPG2 RACGAP1 KIF20B SMAD6 MTHFD1 EFNA1 PDGFB NES GINS4 SULF1 SKIL HMGA2 ITGAV ATP11A NEK2 CUL4A FXN CENPU PDGFC SEMA3A FOSL1 ETS2 MYH9 TGFB1 PRPF19 GATA2 SH2B3 SDC4 HSD17B2 DLC1 LRIG1
GO_ORGANELLE_LOCALIZATION	0.0342034	0.29281	155	FAM83D SYTL2 PLK4 KIFC1 CCNB1 HMOX1 CDK1 NDC80 DLGAP5 NUSAP1 CDCA8 KIF23 PLK1 MAD2L1 TUBA4A KIF18A KIF2C KIF14 ASPM CENPF NUF2 SPAG5 AURKA MEF2A KIF22 TUBB4B PRKAR2B MGARP SCFD2 CENPE LTV1 NEK2 IL4R GPSM2
GO_TRANSMEMBRANE_RECEPTOR_PROTEIN_SERINE_THREONINE_KINASE_SIGNALING_PATHWAY	0.0343677	0.293848	67	INHBA LOX SMAD7 TTK SMAD6 ID1 SULF1 RBM14 SKIL GDF6 PARP1 FSTL3 COL1A2 CD109 TGFB1 CLDN5 FERMT1 LRRC32
GO_SKIN_MORPHOGENESIS	0.0344886	0.294513	2	ERRFI1 COL1A2
GO_POSITIVE_REGULATION_OF_CHEMOTAXIS	0.0345389	0.294529	27	VEGFA VEGFC F2RL1 CXCR4 IL6 PDGFB TGFB1 ANO6 C1QBP PPM1F
GO_HOMEOSTASIS_OF_NUMBER_OF_CELLS	0.0345986	0.294529	56	INHBA VEGFA HMOX1 CCNB2 NCAPG2 IL6 LYAR SKIL HMGB2
GO_SERINE_FAMILY_AMINO_ACID_BIOSYNTHETIC_PROCESS	0.03462	0.294529	8	PSAT1 PHGDH MTHFD1
GO_NEGATIVE_REGULATION_OF_CELL_POPULATION_PROLIFERATION	0.0347313	0.294977	125	INHBA CDC6 IGFBP3 ADM ADAMTS1 HMOX1 BRCA2 DHCR24 NOX4 LIMS2 MXI1 CDKN3 PPARG SMAD6 IL6 TPM1 RGCC P3H2 SULF1 SERPINE2 NDRG1 TFDP1 EEF1E1 FOSL1 CD109 TGFB1 GATA2 AIMP2 SH2B3 FERMT1 LRRC32 SDC4 BRIP1 DLC1
GO_ESTABLISHMENT_OF_ORGANELLE_LOCALIZATION	0.0347591	0.294977	100	FAM83D KIFC1 CCNB1 HMOX1 NDC80 DLGAP5 NUSAP1 CDCA8 KIF23 PLK1 MAD2L1 KIF18A KIF2C KIF14 CENPF NUF2 SPAG5 KIF22 MGARP CENPE LTV1 IL4R GPSM2
GO_DNA_ENDOREDUPLICATION	0.0350274	0.296594	3	E2F8 FBXO5 E2F7
GO_CELLULAR_RESPONSE_TO_DRUG	0.0350701	0.296594	98	ACER2 BRCA1 FBXO32 HMOX1 CDK1 RGS4 CDK2 ERRFI1 CXCR4 CCNA2 ECT2 DDIT4 PCNA ID1 TIMELESS IL6 PDGFB UMPS PPIF GCLM BLM DCPS HMGA2 GNA14 ITPR2 FXN EIF4EBP1 EFNA5 CDK4 PRMT5 RAD51 NQO1 TRAP1 PPM1F DNM2
GO_POSITIVE_REGULATION_OF_VASCULAR_PERMEABILITY	0.0350801	0.296594	5	VEGFA TGFB1 PDE3A
GO_POSITIVE_REGULATION_OF_AXON_GUIDANCE	0.0351837	0.297102	3	VEGFA BMPR2
GO_HORMONE_CATABOLIC_PROCESS	0.0352337	0.297156	2	HSD17B6 YWHAH
GO_SPROUTING_ANGIOGENESIS	0.0353284	0.297588	28	VEGFA HMOX1 VEGFC E2F8 ADAMTS9 GATA2 ESM1 PIK3R3 DLL4 E2F7 EFNB2 FLT1 MAP2K5 BMP4
GO_CARDIAC_CHAMBER_MORPHOGENESIS	0.035514	0.298458	24	GJA5 ADAMTS1 SMAD7 ADGRG6 SMAD6 TPM1
GO_NITRIC_OXIDE_MEDIATED_SIGNAL_TRANSDUCTION	0.0356127	0.298458	4	VEGFA NOS3
GO_REGULATION_OF_CALCIUM_ION_TRANSMEMBRANE_TRANSPORTER_ACTIVITY	0.0356175	0.298458	7	CALM1 STIM2 CAMK2D PRKACA CALM2 S100A1
GO_POSITIVE_REGULATION_OF_UBIQUITIN_PROTEIN_LIGASE_ACTIVITY	0.0356248	0.298458	6	PLK1 CDC20 UBE2S UBE2C
GO_PLATELET_DERIVED_GROWTH_FACTOR_RECEPTOR_SIGNALING_PATHWAY	0.0356566	0.298458	17	VEGFA LOX TXNIP PDGFB PDGFC MYO1E JAK2
GO_CELLULAR_RESPONSE_TO_ORGANIC_CYCLIC_COMPOUND	0.0358322	0.298458	120	INHBA BRCA1 CCNB1 FBXO32 LRP8 RGS4 NOX4 KIF18A ERRFI1 CCNA2 PPARG SKP2 DDIT4 ID1 PDGFB MGARP CYP1A1 GCLM PARP1 FKBP4 BLM KDM3A GNA14 ITPR2 EIF4EBP1 RORA EFNA5 TGFB1 PDE3A CDK4 PDE12 ABCA1 PPARA PRMT5 RAD51 AKR1C3 JAK2 RUVBL2 DNM2
GO_NEGATIVE_REGULATION_OF_T_CELL_MEDIATED_IMMUNITY	0.0358542	0.298458	1	SMAD7
GO_NEGATIVE_REGULATION_OF_T_CELL_CYTOKINE_PRODUCTION	0.0358542	0.298458	1	SMAD7
GO_NEGATIVE_REGULATION_OF_T_HELPER_17_TYPE_IMMUNE_RESPONSE	0.0358542	0.298458	1	SMAD7
GO_LEUKOCYTE_CHEMOTAXIS	0.0358969	0.298458	32	VEGFA VEGFC F2RL1 CXCR4 IL6 PDGFB PREX1
GO_RESPONSE_TO_REACTIVE_OXYGEN_SPECIES	0.035913	0.298458	64	FBLN5 HMOX1 CDK1 CDK2 CCNA2 SESN3 ECT2 PCNA TXNIP IL6 TPM1 PPIF EGLN1 FXN GPX1 CAMKK2 FOSL1 DHFR GLRX2 NQO1 TRAP1 AKR1C3 DNM2 SIGMAR1 NOS3 NUDT15 AIFM1 PAWR NET1 MMP2 PXN ANKZF1 ATP7A ETS1 BNIP3 TXN PRDX3 EZH2 KLF2 PLEKHA1
GO_LONG_CHAIN_FATTY_ACYL_COA_BIOSYNTHETIC_PROCESS	0.036122	0.29983	3	ELOVL6 HACD2 HSD17B12
GO_GLAND_DEVELOPMENT	0.0363016	0.300955	94	VEGFA HMOX1 E2F8 CCNB2 AK4 BRCA2 LIMS2 CCND1 PCNA ETV5 AURKA TYMS NTN4 ASNS UMPS SULF1 CYP1A1 OAS2 FKBP4 FSTL3 SERPINE2 SEMA3A GPX1 FASN TGFB1 PAM GATA2
GO_MODIFIED_AMINO_ACID_TRANSPORT	0.0363483	0.300976	2	SLC6A8 SLC19A1
GO_REGULATION_OF_RENAL_SYSTEM_PROCESS	0.036393	0.300982	7	GJA5 F2RL1 PDGFB
GO_RESPONSE_TO_GAMMA_RADIATION	0.0365936	0.302274	20	XRCC2 BRCA2 NOX4 FANCD2 PARP1 GPX1 WRN
GO_POSITIVE_REGULATION_OF_SECRETION	0.0366434	0.302319	63	INHBA SYTL2 VEGFC F2RL1 AKAP12 IL6 RGCC PTGER4 IL1RL1 IL1RAP IL4R TGFB1 GATA2 IL33 FERMT1 SDC4
GO_ACTIVATION_OF_PROTEIN_KINASE_ACTIVITY	0.0367149	0.302543	66	VEGFA CLSPN TPX2 CDK1 CXCR4 KIF14 ECT2 GADD45B PDGFB RGCC PRKAR2B PDGFC DUSP5 BORA IRAK2 EFNA5 MAPK8IP3 ADCY4
GO_ORGANIC_ACID_TRANSMEMBRANE_TRANSPORT	0.0369643	0.304231	26	SLC6A8 SLC6A6 SLC7A2 RGS4
GO_OXIDATIVE_DEMETHYLATION	0.0371397	0.305078	3	ALKBH1 TET2 TDG
GO_ENDOTHELIAL_CELL_DEVELOPMENT	0.0371567	0.305078	17	VEGFA F2RL1 ID1 GPX1 FASN CLDN5
GO_RESPONSE_TO_HORMONE	0.0374	0.306707	194	INHBA SLC2A1 CDC6 BRCA1 FBXO32 ADM LOX KANK1 DHCR24 KIF18A ERRFI1 CCND1 CCNA2 SESN3 PPARG SKP2 DDIT4 PCNA TXNIP UGCG IL6 TYMS ASNS TRIB3 PTGER4 PRKAR2B MGARP GCLM RBM14 PARP1 FKBP4 KDM3A HMGB2 FOSL1 EIF4EBP1 RORA STEAP2 EFNA5 CACYBP TGFB1 AKR1C1 PAM CDK4 BRIP1 ADCY4 PPARA INSR SLC25A33 PIK3R3 ABCG1 NQO1 AKR1C3 JAK2 CTSS RUVBL2 SIK2
GO_ANTIGEN_RECEPTOR_MEDIATED_SIGNALING_PATHWAY	0.0375	0.307158	57	PSMA6 PSMD13 TAB2 EIF2B1 WAS PSMA1 PSMB6 PSMB4 PSMD6 PSMC2 ERMAP EZR PSMD7 PSMB1 CD79A PSMF1 ELF2 GPS2 NFKB1 BAX PSMC4 CBFB PRNP PSMA7 NFKBIZ PSMD3 EIF2B5 STOML2 PVRIG PSMC3 LGALS3 PSMB3 EIF2B3 PLEKHA1 PSMD1 LPXN PSMB5 PSMD10 BCAR1 PSMA3 CACNB3 PSMC5 BTN2A2 PSME3 PAWR NCK1 RFTN1 PIK3R1 PSMD12 PSMB2 TNFRSF21 PSMD14 PSMA4 NFATC2 PSMD11 INPP5D PSMD2
GO_AMINO_ACID_IMPORT	0.037558	0.307264	4	SLC7A2 RGS4
GO_TISSUE_MIGRATION	0.0377034	0.307613	67	VEGFA PTPRR ANLN HMOX1 VEGFC KANK1 ADAMTS9 PPARG ID1 EFNA1 PDGFB RGCC SEMA3A GPX1 MYH9 TGFB1 GATA2 FERMT1
GO_POSITIVE_REGULATION_OF_LEUKOCYTE_DEGRANULATION	0.0377076	0.307613	4	F2RL1 IL4R GATA2
GO_TRANSCRIPTION_PREINITIATION_COMPLEX_ASSEMBLY	0.0377358	0.307613	11	SMARCA4 TAF6 ATF7IP PSMC2 GTF3C5 HMGB1 PSMC4 GTF2A2 POLR1E PSMC3
GO_MOTOR_NEURON_MIGRATION	0.0378698	0.307728	2	VEGFA RELN
GO_MONOCARBOXYLIC_ACID_TRANSPORT	0.0379424	0.307728	33	SLC6A8 SLC6A6 FABP4 PPARG SLC16A6 ABCG2 SLCO1C1
GO_CELLULAR_RESPONSE_TO_ARSENIC_CONTAINING_SUBSTANCE	0.0379984	0.307728	3	HMOX1 PPIF
GO_PEPTIDYL_ASPARAGINE_MODIFICATION	0.0381648	0.307728	8	UGGT2 DPM2 MGAT2 LMAN1 UBE2G2 MCFD2 ALG8 FUT8
GO_NUCLEOTIDE_EXCISION_REPAIR_DNA_GAP_FILLING	0.0382256	0.307728	15	RFC3 RFC2 PCNA POLD2 RFC5 RFC4 RPA3 RPA1
GO_REGULATION_OF_CALCIUM_MEDIATED_SIGNALING	0.0382458	0.307728	11	CALM1 CAMK2D RCAN1 PRKACA CALM2 P2RX4 PRNP FHL2 MTOR CDH13 HINT1
GO_POSITIVE_REGULATION_OF_TRANSCRIPTION_FROM_RNA_POLYMERASE_II_PROMOTER_INVOLVED_IN_CELLULAR_RESPONSE_TO_CHEMICAL_STIMULUS	0.0382561	0.307728	5	VEGFA HIF1A MT3
GO_RESPONSE_TO_RADIATION	0.0382689	0.307728	101	PBK DTL XRCC2 BRCA1 FEN1 RAD51AP1 BRCA2 NOX4 CCND1 ECT2 PCNA TIPIN FANCD2 AURKB VCAM1 BHLHE40 ASNS SYNPO CDC25A PARP1 BLM HMGA2 RRM1 GPX1 WRN
GO_NEGATIVE_REGULATION_OF_ATPASE_ACTIVITY	0.038377	0.307728	2	PPIF MCM2
GO_REGULATION_OF_DNA_DUPLEX_UNWINDING	0.038377	0.307728	2	TOP2A MCM2
GO_SIGNAL_RELEASE	0.0384068	0.307728	57	INHBA SLC2A1 ADM IL6
GO_P38MAPK_CASCADE	0.0384281	0.307728	11	VEGFA GADD45B GDF6
GO_AMINO_ACID_TRANSPORT	0.038449	0.307728	27	SLC6A8 SLC6A6 SLC7A2 RGS4
GO_RESPONSE_TO_HYDROGEN_PEROXIDE	0.0384737	0.307728	36	HMOX1 CDK1 ECT2 PCNA TXNIP IL6 PPIF FXN GPX1 FOSL1 GLRX2 NQO1 TRAP1 SIGMAR1 AIFM1 PAWR NET1 ANKZF1 ETS1 BNIP3 TXN PRDX3 EZH2 KLF2 PLEKHA1
GO_CHEMOKINE_PRODUCTION	0.0385321	0.307728	12	HMOX1 F2RL1 IL6 IL1RL1 IL4R IL33
GO_RESPONSE_TO_UV_C	0.0385461	0.307728	2	BRCA2 WRN
GO_TELOMERIC_D_LOOP_DISASSEMBLY	0.0385461	0.307728	2	BLM WRN
GO_REGULATION_OF_SYSTEMIC_ARTERIAL_BLOOD_PRESSURE	0.0385619	0.307728	19	GJA5 ADM F2RL1 TPM1 PDGFB
GO_DNA_DEPENDENT_DNA_REPLICATION_MAINTENANCE_OF_FIDELITY	0.0386849	0.30835	16	BRCA2 PCNA TIPIN TIMELESS BLM WRN ALYREF RAD51
GO_OXALATE_TRANSPORT	0.0387913	0.308477	1	SLC26A2
GO_3_PHOSPHOADENOSINE_5_PHOSPHOSULFATE_BIOSYNTHETIC_PROCESS	0.0387913	0.308477	1	SLC26A2
GO_POSITIVE_REGULATION_OF_MYELOID_CELL_DIFFERENTIATION	0.0389021	0.308759	19	INHBA HMGB2 TGFB1 GATA2 INPP5D
GO_CELL_CHEMOTAXIS	0.0389262	0.308759	45	VEGFA LOX VEGFC F2RL1 CXCR4 IL6 VCAM1 PDGFB PREX1 HMGB2
GO_RESPONSE_TO_DISACCHARIDE	0.0389955	0.308759	1	CALCRL
GO_MUSCLE_SYSTEM_PROCESS	0.0390175	0.308759	67	SLC6A8 GJA5 FBXO32 HMOX1 SMAD7 RGS4 ERRFI1 CXCR4 SORBS2 TPM1 MEF2A SULF1 PARP1
GO_REGULATION_OF_GLUCOSE_TRANSMEMBRANE_TRANSPORT	0.0390531	0.308759	13	SLC2A1 MEF2A TRIB3 INSR FABP5
GO_REGULATION_OF_LYMPHANGIOGENESIS	0.039185	0.309443	1	VEGFC
GO_REGULATION_OF_ENDOTHELIAL_CELL_DEVELOPMENT	0.0392494	0.309594	3	VEGFA CLDN5
GO_MUSCLE_CELL_DIFFERENTIATION	0.0397177	0.312868	71	VEGFA CCNB1 ADM LOX CDK1 RGS4 NOX4 BDNF SORBS2 TPM1 MEF2A PDGFB IL4R GPX1 RORA ALPK3 MYH9 CACYBP TGFB1
GO_PROTEIN_K29_LINKED_UBIQUITINATION	0.0398025	0.312868	4	UBE2T UBE2S UBE2D4
GO_CARDIAC_MUSCLE_FIBER_DEVELOPMENT	0.0398025	0.312868	4	VEGFA BMP4 TTN
GO_REGULATION_OF_ENDOTHELIAL_CELL_MIGRATION	0.039849	0.312868	38	VEGFA HMOX1 VEGFC ADAMTS9 PPARG EFNA1 PDGFB RGCC
GO_RETROGRADE_TRANSPORT_ENDOSOME_TO_PLASMA_MEMBRANE	0.039987	0.312868	5	LRRC1 CCDC93 GRASP VPS29 RAB8A
GO_POLYAMINE_METABOLIC_PROCESS	0.0400313	0.312868	3	SRM AMD1
GO_AMINE_BIOSYNTHETIC_PROCESS	0.0400313	0.312868	3	SRM AMD1
GO_POLYAMINE_BIOSYNTHETIC_PROCESS	0.0400313	0.312868	3	SRM AMD1
GO_NEGATIVE_REGULATION_OF_PHOSPHORUS_METABOLIC_PROCESS	0.0401201	0.313203	134	INHBA PBK PTPRR IGFBP3 FABP4 SYTL2 CCNB1 SMAD7 FOXM1 PLK1 F2RL1 RGS4 ERRFI1 SMAD6 DDIT4 EFNA1 GADD45B PDGFB TRIB3 PRKAR2B PPIF PARP1
GO_SUPEROXIDE_METABOLIC_PROCESS	0.0402869	0.313885	14	FBLN5 F2RL1 NOX4 PREX1 TGFB1 DHFR NQO1 NOS3
GO_ENDOTHELIAL_CELL_CHEMOTAXIS	0.0403019	0.313885	7	VEGFA KDR
GO_STRIATED_MUSCLE_CELL_DIFFERENTIATION	0.0403455	0.313885	59	VEGFA CCNB1 LOX CDK1 RGS4 NOX4 BDNF SORBS2 TPM1 MEF2A IL4R GPX1 ALPK3 MYH9 CACYBP TGFB1
GO_REGULATION_OF_MAPK_CASCADE	0.040404	0.313983	143	INHBA VEGFA PBK FAM83D PTPRR IGFBP3 CDK1 FOXM1 F2RL1 RGS4 NOX4 ERRFI1 CXCR4 AKAP12 ID1 EFNA1 IL6 GADD45B PDGFB TRIB3 GDF6 PDGFC SEMA3A AJUBA DUSP5 TRIB2 IRAK2 TGFB1 MAPK8IP3 SH2B3
GO_MOLTING_CYCLE_PROCESS	0.0408914	0.317408	22	INHBA LDB2 CD109 FERMT1 LRIG1
GO_REGULATION_OF_SYSTEMIC_ARTERIAL_BLOOD_PRESSURE_BY_CIRCULATORY_RENIN_ANGIOTENSIN	0.0411434	0.318323	5	GJA5 F2RL1
GO_REGULATION_OF_SYSTEMIC_ARTERIAL_BLOOD_PRESSURE_BY_RENIN_ANGIOTENSIN	0.0411434	0.318323	5	GJA5 F2RL1
GO_CARBOHYDRATE_TRANSPORT	0.0411625	0.318323	28	SLC2A1 SLC2A3 SLC2A14 MEF2A TRIB3
GO_POSITIVE_REGULATION_OF_CELL_POPULATION_PROLIFERATION	0.0411959	0.318323	182	VEGFA CDC6 ACER2 CCNB1 ADM ADAMTS1 HMOX1 CDK1 FOXM1 VEGFC TTK CDC7 CDC20 FBXO5 CDK2 PRC1 CCND1 CCNA2 KIF14 ASPM KIF20B SKP2 ETV5 TIPIN ID1 IL6 VCAM1 BIRC5 PDGFB NES ATAD5 CDC25B HMGA2 ITGAV HMGB2 CUL4A FXN PDGFC FOSL1
GO_INTRACELLULAR_ESTROGEN_RECEPTOR_SIGNALING_PATHWAY	0.0412455	0.318346	7	BRCA1 SKP2 PARP1
GO_NEGATIVE_REGULATION_OF_LEUKOCYTE_MEDIATED_IMMUNITY	0.0413802	0.31902	7	HMOX1 SMAD7
GO_DNA_PROTECTION	0.0414485	0.31902	4	DCTPP1 GLRX2 CBS NUDT15
GO_OUTFLOW_TRACT_MORPHOGENESIS	0.041473	0.31902	16	VEGFA GJA5 SMAD6
GO_CIRCULATORY_SYSTEM_PROCESS	0.0418129	0.321272	93	VEGFA GJA5 ADM HMOX1 SMAD7 VEGFC F2RL1 RGS4 NOX4 CXCR4 PPARG AKAP12 TPM1 MEF2A CELF2 PDGFB GCLM ITPR2 SEMA3A COL1A2 GPX1
GO_VENOUS_BLOOD_VESSEL_MORPHOGENESIS	0.0418652	0.321312	5	VEGFA EFNB2
GO_ENDODERM_DEVELOPMENT	0.0423398	0.32459	22	INHBA HMGA2 ITGAV
GO_NEGATIVE_REGULATION_OF_RESPONSE_TO_STIMULUS	0.0424958	0.325419	347	PTGIS PBK PTPRR IGFBP3 BRCA1 ADM HMOX1 SMAD7 FOXM1 KANK1 F2RL1 RGS4 FBXO5 RBL1 ERRFI1 SESN3 ARRDC3 PPARG SMAD6 DDIT4 BDNF PARPBP EFNA1 IL6 SEMA6D RGS7BP POLQ PDGFB DDIAS ATAD5 TRIB3 PTGER4 IL1RL1 PPIF SULF1 GCLM DKK2 SKIL HMGA2 ITGAV HMGB2 FSTL3 SERPINE2 IL4R FXN SVIP SEMA3A GPX1 AJUBA CD109 DUSP5 RORA TGFB1 GATA2 PDE3A IL33 SH2B3 FERMT1 PAK1IP1 BID DLC1 PPARA PSMD2
GO_POSITIVE_REGULATION_OF_CYTOKINE_BIOSYNTHETIC_PROCESS	0.0427281	0.326832	7	HMOX1 AKAP12 IL6 JAK2
GO_HEART_TRABECULA_FORMATION	0.0428757	0.327593	5	ADAMTS1 ADGRG6
GO_POSITIVE_REGULATION_OF_CHEMOKINE_PRODUCTION	0.0432251	0.329893	9	HMOX1 IL6 IL1RL1 IL4R IL33
GO_INTERLEUKIN_5_PRODUCTION	0.0433937	0.330441	4	IL1RL1 IL1RAP IL33 TNFRSF21
GO_LONG_CHAIN_FATTY_ACYL_COA_METABOLIC_PROCESS	0.0433937	0.330441	4	ELOVL6 HACD2 HSD17B12
GO_REGULATION_OF_TRANSLATIONAL_INITIATION	0.043554	0.330655	20	EIF2B1 EIF5B EIF3B PAIP2 ALKBH1 LARP1 DHX29 PPP1CA CDC123 POLR2D EIF2AK4 EIF4G1 EIF2AK3 EIF2B5 NCBP1 MTOR METTL3
GO_POSITIVE_REGULATION_OF_HEART_CONTRACTION	0.0436397	0.330655	8	ADM RGS4 TPM1
GO_CARDIAC_MUSCLE_CELL_PROLIFERATION	0.0436717	0.330655	7	CCNB1 CDK1
GO_RESPONSE_TO_LIPID	0.0437044	0.330655	167	INHBA ACER2 BRCA1 CCNB1 FBXO32 ADM LRP8 LOX KIF18A ERRFI1 CCND1 CCNA2 PPARG AKAP12 SMAD6 SKP2 DDIT4 PCNA TXNIP IL6 TYMS VCAM1 PTGER4 MGARP CYP1A1 PARP1 FKBP4 KDM3A HMGB2 FOSL1 EIF4EBP1 RORA IRAK2 EFNA5 TGFB1 PAM GATA2 CDK4 HSD17B2 ABCA1 PPARA
GO_VASCULAR_ENDOTHELIAL_GROWTH_FACTOR_PRODUCTION	0.0437103	0.330655	10	BRCA1 IL6 SULF1 RORA TGFB1
GO_MYELOID_CELL_DIFFERENTIATION	0.0438059	0.330655	76	INHBA VEGFA LOX F2RL1 NCAPG2 PPARG LYAR PARP1 HMGB2 FSTL3 CUL4A CD109 FASN MYH9 TGFB1 GATA2 SH2B3
GO_REGULATION_OF_LIPID_METABOLIC_PROCESS	0.0438155	0.330655	73	ANGPTL4 ELOVL6 BRCA1 ADM RBL1 PPARG PDGFB PDK1 TRIB3 CYP1A1 RORA FASN TGFB1 SERPINA3 CDK4 ABCA1 PPARA PIK3R3 IDI1 ABCG1 FABP5 AKR1C3
GO_MEMBRANE_LIPID_BIOSYNTHETIC_PROCESS	0.0438917	0.330655	23	ELOVL6 ACER2 ST8SIA6 UGCG PIGW
GO_COPII_COATED_VESICLE_BUDDING	0.0439056	0.330655	15	TRAPPC4 PPP6R1 USO1 INSIG1 LMAN1 SEC24B PEF1 NSF MCFD2 NAPA
GO_LEUKOCYTE_MIGRATION	0.0439064	0.330655	76	VEGFA SDC2 HMOX1 VEGFC F2RL1 CXCR4 IL6 VCAM1 PDGFB PREX1 PTGER4 ITGAV SELL SLC7A5 COL1A2 MYH9 TGFB1 IL33 SDC4 TNFRSF10D IL1R1 INPP5D ANO6 MMP1 C1QBP
GO_REGULATION_OF_EPITHELIAL_CELL_MIGRATION	0.0439865	0.33086	49	VEGFA PTPRR HMOX1 VEGFC ADAMTS9 PPARG EFNA1 PDGFB RGCC
GO_CELL_DIFFERENTIATION_INVOLVED_IN_EMBRYONIC_PLACENTA_DEVELOPMENT	0.0440306	0.33086	5	PLK4 E2F8 E2F7
GO_ENDOTHELIAL_CELL_PROLIFERATION	0.0441067	0.330888	33	VEGFA HMOX1 VEGFC PPARG PDGFB RGCC SULF1 HMGB2
GO_EPITHELIAL_CELL_PROLIFERATION	0.0442211	0.330888	77	VEGFA IGFBP3 HMOX1 VEGFC BRCA2 LIMS2 ERRFI1 CCND1 PPARG ID1 PDGFB RGCC SULF1 HMGB2 UHRF1 GPX1 CD109 TGFB1 GATA2 FERMT1
GO_CELLULAR_RESPONSE_TO_REACTIVE_OXYGEN_SPECIES	0.0442631	0.330888	52	FBLN5 CDK1 CDK2 CCNA2 ECT2 PCNA IL6 TPM1 PPIF FXN CAMKK2 DHFR GLRX2 NQO1 TRAP1 AKR1C3 DNM2 SIGMAR1 NOS3 AIFM1 PAWR NET1 MMP2 PXN ANKZF1 ATP7A ETS1 BNIP3 TXN PRDX3 EZH2 KLF2 PLEKHA1
GO_NEGATIVE_REGULATION_OF_RUFFLE_ASSEMBLY	0.044279	0.330888	1	KANK1
GO_VESICLE_TRANSPORT_ALONG_ACTIN_FILAMENT	0.0442868	0.330888	2	WASL FNBP1L
GO_PROTEIN_AUTOPHOSPHORYLATION	0.0443253	0.330888	46	VEGFA MELK VEGFC TTK ERRFI1 AURKA AURKB PDGFB NEK2 PDGFC CAMKK2 VRK1 INSR NEK6 JAK2 SIK2
GO_CELL_PROLIFERATION_IN_HINDBRAIN	0.0444632	0.331219	2	PSMG1 RORA
GO_ANATOMICAL_STRUCTURE_HOMEOSTASIS	0.0444667	0.331219	115	VEGFA EXO1 CCNE2 FEN1 LOX BRCA2 NOX4 RFC3 POLE2 CYTL1 RFC2 PCNA PRIM1 IL6 AURKB POLD2 RFC5 LDB2 DCLRE1B PARP1 BLM XRCC3 NEK2 RFC4 WRN POLA1 GATA2 POLA2 SERPINA3 CCT5 RPA3 INPP5D RAD51 RPA1
GO_HAIR_CELL_DIFFERENTIATION	0.0445917	0.331788	4	HEY2 SEC24B LRTOMT CTNNB1
GO_REGULATION_OF_TRANSCRIPTION_BY_RNA_POLYMERASE_III	0.0447224	0.332398	3	BRCA1 POLR3G
GO_PROTEIN_MATURATION_BY_IRON_SULFUR_CLUSTER_TRANSFER	0.0449002	0.333356	3	GLRX3 ISCA1 CIAO1
GO_POSITIVE_REGULATION_OF_MESONEPHROS_DEVELOPMENT	0.0450411	0.334039	5	VEGFA LGR4
GO_VASCULAR_ASSOCIATED_SMOOTH_MUSCLE_CELL_MIGRATION	0.045366	0.336083	6	ADAMTS1 TPM1 PDGFB
GO_REGULATION_OF_CHEMOTAXIS	0.0454498	0.336338	37	VEGFA VEGFC F2RL1 CXCR4 IL6 SEMA6D PDGFB SEMA3A TGFB1 ANO6 C1QBP PPM1F SEMA6C RAC2 PLXNA3 EFNB2 BMPR2 SEMA4D
GO_REGULATION_OF_CELL_CELL_ADHESION_MEDIATED_BY_CADHERIN	0.0456443	0.337167	6	VEGFA RGCC
GO_FATTY_ACID_ELONGATION	0.0456607	0.337167	3	ELOVL6 HACD3
GO_CELLULAR_RESPONSE_TO_XENOBIOTIC_STIMULUS	0.0458531	0.338223	35	FBXO32 PHGDH ERRFI1 CCNA2 DDIT4 PCNA PDGFB CYP1A1 EIF4EBP1 RORA AKR1C1 NQO1 E2F1 CYB5B MGST1 SMYD3 PTGS1 EIF4E CBR3 PDE2A DNMT3B
GO_POSITIVE_REGULATION_OF_LAMELLIPODIUM_MORPHOGENESIS	0.0459995	0.338849	2	CORO1B CORO1C
GO_POSITIVE_REGULATION_OF_TRANSCRIPTION_FROM_RNA_POLYMERASE_II_PROMOTER_IN_RESPONSE_TO_STRESS	0.0460517	0.338849	5	VEGFA HIF1A KLF2 MT3
GO_RETINAL_GANGLION_CELL_AXON_GUIDANCE	0.0460871	0.338849	4	VEGFA EFNA5
GO_RESPONSE_TO_VITAMIN_A	0.0464848	0.341405	5	PPARG TYMS CYP1A1
GO_ORNITHINE_TRANSPORT	0.0466301	0.342104	1	SLC7A2
GO_ORGANELLE_INHERITANCE	0.0468301	0.342818	2	CDK1 VRK1
GO_GOLGI_DISASSEMBLY	0.0468301	0.342818	2	CDK1 VRK1
GO_CELL_SUBSTRATE_ADHESION	0.0468781	0.342818	87	VEGFA ACER2 FBLN5 KANK1 LIMS2 ADAMTS9 KIF14 SMAD6 ID1 EFNA1 EDIL3 VCAM1 ANTXR1 NTN4 PREX1 TBCD ITGAV AJUBA EFNA5 FERMT1 COL13A1 SDC4 DLC1 C1QBP JAK2 PPM1F DNM2 VWF ATXN3 SPOCK1 GCNT2 FERMT3 RAC2 PIK3R1 ITGB3 LAMB2
GO_CELL_GROWTH	0.0470659	0.343823	105	INHBA VEGFA FBLN5 IGFBP3 RGS4 CXCR4 KIF14 PPARG TMEM97 BDNF SEMA6D SORBS2 AURKA EXOSC2
GO_LYMPHOCYTE_ACTIVATION_INVOLVED_IN_IMMUNE_RESPONSE	0.047138	0.343918	27	EXO1 SMAD7 F2RL1 IL6 ATAD5 PTGER4 IL4R RORA TGFB1
GO_PHOSPHATIDYLINOSITOL_3_KINASE_SIGNALING	0.0472126	0.343918	28	CEP55 F2RL1 PDGFB PIK3C2B SERPINE2 PDGFC INSR DCN C1QBP JAK2 RELN HTR2B PIK3R1 FLT1 BTN2A2 IGF1R SEMA4D IER3
GO_NEGATIVE_REGULATION_OF_STEROID_METABOLIC_PROCESS	0.0472301	0.343918	6	INSIG1 SCAP INSIG2 ERLIN1 NFKB1
GO_CENTROSOME_SEPARATION	0.0474864	0.345415	8	KIF11 AURKA RANBP1 NEK2 CEP85
GO_NEGATIVE_REGULATION_OF_FAT_CELL_DIFFERENTIATION	0.0475792	0.345722	14	IL6 TRIB3 TRIO TRIB2 RORA TGFB1 GATA2 E2F1
GO_CELLULAR_RESPONSE_TO_OXYGEN_CONTAINING_COMPOUND	0.0476952	0.346196	240	INHBA CDC6 FBLN5 BRCA1 CCNB1 FBXO32 LRP8 CDK1 KANK1 RGS4 NOX4 KIF18A CDK2 ERRFI1 CCNA2 SESN3 PPARG ECT2 DDIT4 PCNA ID1 TIMELESS IL6 TPM1 VCAM1 PDGFB TRIB3 PTGER4 PRKAR2B PPIF MGARP GCLM PARP1 BLM DCPS HMGB2 GNA14 ITPR2 FXN PDGFC COL1A2 CAMKK2 EIF4EBP1 RORA IRAK2 EFNA5 TGFB1 AKR1C1 PDE3A CDK4 BRIP1 ADCY4 DHFR ABCA1 PRMT5 INSR SLC25A33 RAD51 GLRX2 PIK3R3 KLF7 NQO1 TRAP1 AKR1C3 E2F1 JAK2 RUVBL2 DNM2…
GO_REGULATION_OF_SIGNAL_TRANSDUCTION_BY_P53_CLASS_MEDIATOR	0.0478503	0.346607	64	EXO1 BRCA1 TPX2 RFC3 CDK2 RFC2 AURKA AURKB ATAD5 RFC5 BLM RMI1 RFC4 EEF1E1 WRN NUAK1 PAK1IP1 BRIP1 PRMT5 RPA3 RPA1
GO_REGULATION_OF_MEMBRANE_DEPOLARIZATION	0.0479034	0.346607	10	GJA5 SMAD7 GCLM PARP1 DCN
GO_VESICLE_TARGETING_TO_FROM_OR_WITHIN_GOLGI	0.0479042	0.346607	17	TRAPPC4 PPP6R1 ARFGAP3 USO1 LMAN1 SEC24B GOSR1 PEF1 NSF MCFD2 NAPA
GO_REGULATION_OF_SECRETION	0.0480577	0.347349	116	INHBA SLC2A1 GJA5 SYTL2 HMOX1 VEGFC F2RL1 AKAP12 IL6 RGCC PTGER4 IL1RL1 OAS2 IL1RAP IL4R ITPR2 UQCC2 EFNA5 TGFB1 PAM GATA2 IL33 FERMT1 LRRC32 SDC4
GO_PROTEIN_LOCALIZATION_TO_ENDOPLASMIC_RETICULUM	0.0481664	0.347766	12	INSIG1 SPCS3 RTN4 SRP68 RPL35 OS9 SGTA TRAM2 RPL36A RPS27A
GO_NEGATIVE_REGULATION_OF_LYMPHOCYTE_ACTIVATION	0.0488067	0.351765	29	INHBA SMAD7 IL4R LRRC32 SDC4 INPP5D
GO_FC_RECEPTOR_SIGNALING_PATHWAY	0.0488889	0.351765	50	PSMA6 GAB2 PSMD13 WASL TAB2 CALM1 WAS PSMA1 PSMB6 ABI1 MYO10 PLD2 SOS1 PSMB4 PSMD6 CRK MYO1G PSMC2 PSMD7 PSMB1 PSMF1 DOCK1 FER MAPK8 NFKB1 YES1 PSMC4 GRB2 WASF2 PSMA7 PSMD3 PSMC3 ARPC1B PSMB3 PSMD1 PSMB5 HSP90AA1 PSMD10 PSMA3 PSMC5 PSME3 NCK1 PIK3R1 PSMD12 PSMB2 PSMD14 PSMA4 NFATC2
GO_MAINTENANCE_OF_DNA_METHYLATION	0.0489445	0.351765	3	HELLS UHRF1 DNMT1
GO_REGULATION_OF_RIBONUCLEASE_ACTIVITY	0.0489445	0.351765	3	OAS2 ABCE1 OAS1
GO_MOLTING_CYCLE	0.0490379	0.351765	24	INHBA LDB2 CD109 FERMT1 LRIG1
GO_REGULATION_OF_PEPTIDYL_THREONINE_PHOSPHORYLATION	0.0490488	0.351765	9	SMAD7 PLK1 DDIT4 TGFB1
GO_NUCLEUS_ORGANIZATION	0.049081	0.351765	39	CCNB1 CDK1 CCNB2 PLK1 NDC1 BANF1 KDM3A HMGB2 SPAG4 VRK1 NUP107 NUP35 NEK6 NUP93 NUP155 SRPK1 NOLC1
GO_PLUS_END_DIRECTED_ORGANELLE_TRANSPORT_ALONG_MICROTUBULE	0.0491771	0.352083	1	KIF23
GO_NIK_NF_KAPPAB_SIGNALING	0.0492754	0.352417	44	PSMA6 PSMD13 LGALS9 PSMA1 ZFP91 PSMB6 RTKN2 PPP4C PSMB4 PSMD6 AKT1 PSMC2 PSMD7 PSMB1 PSMF1 NFKB1 HMGB1 PSMC4 PRDX1 PSMA7 PSMD3 AKIP1 PSMC3 EDN1 BIRC2 AGO3 UACA PSMB3 PSMD1 TSPAN6 RASSF2 PSMB5 LIMS1 PSMD10 PSMA3 PSMC5 PSME3 TNFRSF10B PSMD12 PSMB2 PSMD14 PSMA4
GO_HEART_MORPHOGENESIS	0.0494556	0.352985	56	VEGFA GJA5 STIL ADAMTS1 SMAD7 ADGRG6 SMAD6 EFNA1 TPM1
GO_ATP_DEPENDENT_CHROMATIN_REMODELING	0.0494582	0.352985	30	CENPW CENPI CENPK CENPO CENPL CENPN HJURP CENPM MIS18A CENPU CENPA OIP5 RUVBL1 CECR2 CENPP CENPH NASP ACTL6A CENPQ POLE3 CENPC RBBP7 MBD3 ANP32E
GO_LACTATION	0.049731	0.354448	14	VEGFA CCND1 UMPS OAS2 PAM
GO_MUSCLE_FIBER_DEVELOPMENT	0.0497859	0.354448	12	VEGFA LOX GPX1
GO_REGULATION_OF_RECEPTOR_BINDING	0.0498191	0.354448	6	LOX BDNF PTPRF RUVBL2
